# Supplementary material for: Correlation between baseline anion gap and early acute kidney injury in patients with acute pancreatitis in the intensive care unit: A single-center retrospective cohort study
Source: PLoS One. 2025 Feb 11;20(2):e0315386. doi: 10.1371/journal.pone.0315386 (PMC11813115; doi:10.1371/journal.pone.0315386)
Supplement: S1 File — (ZIP) [file pone.0315386.s002.zip]

Archive with 1 entries (1 files):
- S1 File.Patients with acute pancreatiti data set.xlsx
