# Supplementary material for: Correlation between baseline anion gap and early acute kidney injury in patients with acute pancreatitis in the intensive care unit: A single-center retrospective cohort study
Source: PLoS One. 2025 Feb 11;20(2):e0315386. doi: 10.1371/journal.pone.0315386 (PMC11813115; doi:10.1371/journal.pone.0315386)
Supplement: S1 File — (ZIP) [file pone.0315386.s002.zip › S1 File.Patients with acute pancreatiti data set.xlsx]

## Sheet: Patients with acute pancreatiti
subject_id	hadm_id
10002807	28464737
10004606	29242151
10006431	24638489
10007795	25135483
10007795	28477357
10007920	23867410
10008816	22267961
10012206	23961896
10016673	29103261
10017531	21095812
10017531	22580355
10017531	23440765
10020740	23831430
10020740	25826145
10020740	29820177
10021357	25937617
10021487	27660781
10023365	28647140
10023374	29226882
10025862	20695044
10030366	22447638
10030630	29088017
10033106	28055712
10036086	28728587
10037818	21016472
10037818	26686311
10039708	23819016
10039708	25864431
10040056	27850323
10041668	22444831
10041668	28609165
10046241	21303511
10046241	24019757
10046241	26431718
10046563	20650764
10046563	21622696
10049833	20762302
10051043	23260768
10052181	24638045
10058750	20083655
10058750	23135802
10060142	22559711
10060142	22697606
10060142	23730659
10060142	28331272
10060142	29373042
10060204	24339396
10060941	25580751
10062203	21070114
10062203	25198430
10062617	20308229
10064759	25061074
10072949	20165579
10072949	28486328
10074282	21824345
10074556	20846673
10074556	24544038
10076263	22193693
10076263	25634900
10076263	26818240
10076263	28890556
10080928	22443768
10082132	22980776
10091724	27974453
10095139	27718038
10097383	22668607
10097383	25378217
10104732	29256816
10108523	26060973
10109639	24559207
10109639	28182890
10110843	20574972
10110843	23376934
10112484	23965558
10116409	21680289
10116409	28191047
10119863	24053046
10119863	26756106
10122346	21137609
10122346	23845264
10122346	24212956
10124189	23921797
10124500	28359046
10125430	23501379
10129119	26954563
10131388	22140654
10131388	23849430
10131388	24883896
10131388	28080642
10131388	29880000
10142844	25227088
10143030	27543597
10144872	22407380
10144872	22456532
10144872	27800387
10144972	22630457
10145222	26809412
10149624	25078262
10149959	20738420
10149959	24022109
10150465	22235828
10150465	23902861
10150465	27163809
10150465	27749560
10159370	20058679
10159370	23316455
10159370	23510192
10159370	25311479
10159370	27813720
10159832	22502935
10163709	29550274
10164170	24771340
10165555	20137336
10165555	21618000
10165555	22591957
10165555	29958147
10165963	27957071
10172118	26968912
10178554	27922954
10186201	25939923
10189001	26128028
10193237	29053209
10197435	28729500
10193539	25346533
10212620	29010705
10207354	24602624
10196368	29991928
10209136	26660375
10209136	29591415
10218368	27671636
10217776	20416140
10212620	22130754
10212620	24882784
10222191	27488620
10230473	24129149
10230028	24635040
10230473	27355816
10237351	22805546
10232492	22545683
10232685	23334975
10233195	26589319
10233650	20108671
10234917	29912955
10236009	24567058
10236222	28397366
10235987	24782843
10246670	26812375
10239917	25879119
10242576	22828115
10245250	27737057
10238767	27066354
10241246	21246375
10246110	24687010
10254384	25500237
10246974	22572693
10251549	24892555
10286972	20801158
10260237	28242311
10277119	29793757
10256506	26258172
10264451	25143052
10264451	27778728
10268404	23164735
10275221	24431566
10307096	20602664
10288943	24169586
10305478	22150382
10305478	23692416
10305478	27897783
10306702	28540066
10288579	29234985
10288778	26355279
10290586	21600164
10296921	22275254
10296921	27636006
10296921	27786053
10297578	26452069
10297948	23683566
10300273	24120533
10305478	20378167
10305478	21090438
10306324	21988351
10317285	21795191
10309969	22505691
10309969	23107749
10314359	29423991
10310622	23600391
10320277	22184650
10320277	23798342
10320277	24545654
10320277	26223529
10320277	26629954
10344913	26121689
10320629	26234874
10324638	25603199
10327710	20418179
10327902	22339118
10334189	23784349
10322494	29234146
10325919	23148978
10335093	23926787
10367137	25340271
10346996	27315961
10353794	24636392
10358529	20518253
10358529	26696632
10351739	24743370
10354450	28518599
10374847	25522072
10370642	28038797
10383860	21630078
10379127	21614075
10380258	21041043
10380296	22381259
10422501	26142209
10388177	27311419
10392369	28403342
10392429	20402482
10400308	21663094
10401362	26459806
10407458	25302394
10411364	25447699
10417421	20259588
10417473	25519274
10419627	23673461
10392009	26788117
10396026	20287620
10400308	27204614
10400308	29764084
10406588	21419820
10410237	23233778
10410641	24948534
10411800	26312385
10413295	27286678
10428463	29790958
10441330	23248166
10448910	20643126
10442603	23644640
10448910	22470405
10451157	23516659
10450590	22541137
10454567	23632536
10454129	21442596
10454129	22481480
10454129	24373709
10454129	28957213
10451947	20691197
10457824	25280974
10490439	29037588
10459551	22245830
10460230	27066292
10469302	28278825
10470968	27208679
10471469	24537345
10460364	28338230
10473631	22712915
10473631	24849728
10473631	26112982
10477316	26189616
10477316	27328239
10522176	27337016
10498984	26921493
10509699	21065890
10510009	22644796
10510028	28317114
10494215	23490462
10498414	20812664
10503804	23735636
10513348	29483836
10522176	29565262
10566562	22310532
10523090	20005465
10523090	23553704
10536761	20670509
10537376	26340211
10537376	26519429
10552974	29984662
10563651	29309417
10523295	24938271
10529431	22206480
10532930	22937902
10540405	24145473
10541371	27001322
10544163	28031214
10559181	26626481
10563651	22089643
10565832	23574450
10597014	29200086
10580965	28713511
10594146	22739394
10568382	20164920
10573068	29843410
10583564	24877202
10583974	22376191
10583974	23828095
10592815	23261529
10592815	26628266
10612563	26891950
10598999	27776432
10599715	23340975
10606611	23835483
10608796	27873440
10614286	25272169
10620252	22273102
10639500	20794194
10625410	25559982
10628370	29182123
10628370	29182123
10639651	21635588
10624280	23115378
10639500	26565321
10640291	24309551
10639820	24237197
10643681	27743328
10660342	27406043
10648030	22332642
10648665	26827059
10653798	29265811
10643681	24984443
10646008	22423127
10647030	23542270
10659756	20894856
10659756	22549938
10659756	29283145
10666767	20670570
10666123	23637772
10666130	27633803
10670818	25852395
10670085	21322925
10670705	22634237
10671602	25190358
10671602	26733086
10669036	27332252
10677013	23642501
10672175	20093637
10674146	28384013
10677466	23769123
10677466	23986824
10673878	25049219
10683716	25319835
10677644	20225306
10677644	21469731
10678335	26093198
10677644	26765568
10677644	27702594
10680280	27780464
10699377	24150662
10683325	29812411
10684279	21968750
10688510	26905473
10689830	24493759
10685894	23518555
10686844	21150527
10686844	21710197
10686844	22996699
10686844	25367845
10686844	28318317
10686844	29643794
10692683	20529264
10700226	24534340
10700616	27734308
10701573	28577010
10706500	25353403
10701573	22731965
10705688	26968227
10717708	21849575
10712168	23084321
10712685	26015355
10712685	29442614
10712685	29699014
10723073	20334467
10722427	22774639
10722703	24756370
10727582	28224715
10722703	22905160
10725311	26201894
10730662	27460569
10730408	21254076
10730043	26481986
10730043	29022411
10743111	28279722
10734591	20166763
10734591	20648592
10730662	21078120
10730662	23676947
10739599	28300790
10754898	29117553
10745469	22726387
10748498	28473248
10751340	21056194
10756134	22263234
10760122	21471646
10755897	28849705
10755897	29320293
10755897	29765822
10756952	26644428
10758594	24319888
10758594	29088342
10758919	25954601
10759281	21880481
10759326	21161666
10773585	20955551
10764873	23524640
10765488	25734954
10769030	21539481
10771812	27528541
10773585	21342620
10773585	29956867
10776104	26447208
10778867	21508628
10778294	28560614
10785570	29175942
10785570	29904158
10807732	27300227
10791070	27210027
10793338	22092099
10795482	27489172
10800637	21122992
10800637	25644047
10804175	24850822
10786656	27792983
10788434	22518634
10795993	22088475
10801615	24957066
10812283	22738672
10809535	26521837
10810063	20573862
10810409	20110513
10811759	27824170
10812824	27693546
10822797	21061497
10815761	20280903
10825180	25628541
10823560	21905572
10842735	22780149
10828063	26386722
10829843	25095738
10830063	23998529
10832440	27226040
10835235	24481367
10835235	25154998
10838202	24373680
10827208	20424985
10828164	22032258
10831832	25647515
10831832	25712739
10831832	29484166
10831832	29547073
10831845	20151606
10831845	25513810
10836748	22203502
10836748	26020090
10836748	26022114
10841941	27850771
10877695	24225097
10851836	24782512
10853893	23633319
10853893	23655285
10853893	24582240
10853893	27795352
10856002	29693224
10862138	24944833
10865344	22787898
10865504	20772091
10866343	26792752
10851836	20500654
10860088	28494164
10869241	22426879
10884125	25100256
10884125	28732979
10887161	27368857
10884861	25003939
10884861	27674496
10884861	29637723
10905906	24318512
10902160	27163978
10903470	29460351
10906792	28802842
10898681	20736293
10908595	20148681
10908595	22610073
10909733	24069749
10914633	25126521
10968040	21509743
10916096	21978017
10916096	23368633
10916096	23767148
10916096	24305310
10916096	24513697
10919550	29214489
10929006	29300789
10933622	23488710
10933622	24288308
10934673	28634286
10946134	21696148
10946421	24266393
10948115	28748915
10950205	23263138
10956924	29915321
10958256	26349833
10963896	26143324
10916096	20198771
10916096	20989129
10916096	21140713
10919550	23175338
10919550	26222895
10932638	20531828
10933325	28348106
10933622	28390108
10933642	21127321
10934092	24294596
10934092	25124512
10934092	25781130
10936111	21019545
10936111	27312237
10939051	21436622
10951073	22126696
10951073	27182429
10955604	21424512
10961376	21439258
10964702	25428181
11026098	23605441
10972229	25629485
10979309	25708982
10979309	29269177
10986205	29351081
10990398	27541056
10991174	28602388
11012637	26609729
11020202	27311676
11021906	27646159
10970051	21741991
10970051	25611291
10976883	25001534
10985722	21688656
10988683	21782788
10989799	27471711
10994402	22042741
10997457	20850626
10997457	28428837
11001469	20328669
11009622	22590751
11011536	23425847
11014799	23989805
11016141	23043886
11032063	27319911
11028668	26596507
11031688	27706889
11032063	23660761
11032063	23788063
11032063	24465913
11032063	24560769
11032063	24894754
11032063	24976389
11032063	25054030
11032063	25694033
11032063	25969317
11032063	26299060
11032063	26798009
11032063	26856766
11032063	27146051
11032063	27183043
11032063	20045258
11032063	20557747
11032063	21721486
11032063	21892344
11032063	22169967
11032063	22182725
11032063	22348349
11032063	22724202
11032063	27462887
11032063	27468104
11032063	27650977
11032063	27657474
11032063	28201571
11032063	28358737
11032063	28670220
11032063	28778346
11032063	28798548
11032063	28836935
11032063	28989450
11032063	29806705
11062154	21578813
11042045	22346440
11042045	23166277
11042045	23541365
11042045	24250032
11042045	25776192
11042045	27129606
11042201	23300091
11044320	21265715
11044320	22229998
11046447	28846014
11056340	26043994
11060742	22521987
11060742	25520432
11060742	26003238
11038628	21363476
11039088	23388591
11040157	21203213
11042045	20572665
11054411	23870127
11060742	20349383
11064667	21921410
11087650	22046356
11065431	21554363
11071537	23553687
11082489	20201322
11067735	24797789
11069470	24883084
11075961	24705279
11077323	22347918
11077323	22506207
11087650	25173075
11094600	25450563
11092187	25078649
11092187	26684822
11095112	20085789
11095112	21525851
11095112	23812631
11088333	20289986
11106361	24216669
11103051	25081421
11106361	26927483
11108098	22698313
11115152	28705041
11108484	24165053
11112100	23670641
11137945	26290894
11135606	21011359
11117785	29006936
11119179	27503310
11125882	27323908
11131388	27239663
11135133	21089321
11137177	24467338
11137177	26133494
11150694	27401850
11140492	29314516
11143810	28027018
11159154	22988153
11158193	27534421
11160827	22090889
11160827	26789564
11163632	24029961
11163220	28508280
11161330	28726209
11181210	20983590
11164899	26495581
11164952	24680477
11174184	28226418
11179676	27312743
11166922	20212507
11166922	21682977
11169912	24983814
11173507	26884042
11174941	20024981
11174941	26475953
11197798	26193253
11182666	28152944
11185241	20357427
11186918	24916444
11190494	23430198
11190737	21310093
11245362	21860723
11199428	28139783
11200617	22654995
11206536	23264771
11206536	29302581
11210241	20041577
11214116	26397321
11216370	22842092
11219670	21964767
11226572	21678645
11226572	22665361
11226572	24073410
11226572	25451100
11226572	27497503
11226572	27559552
11230823	23341169
11235666	26138916
11236474	23673007
11200617	26800132
11200617	28500442
11200617	29626428
11204526	23917302
11214417	26213063
11227827	29362623
11230804	28277106
11236259	23195952
11236410	27764469
11237630	20551095
11241609	24706695
11262143	21723841
11258297	23490457
11248793	26435839
11258297	20933662
11258297	21652953
11266303	21782841
11263380	22722978
11262894	26436052
11349584	26617582
11287167	25037756
11287167	29769152
11295606	27322665
11303674	22605409
11309536	28559310
11309808	20804346
11313834	29719103
11316735	20556399
11316735	21705031
11316735	26603154
11327174	20908253
11327174	21461177
11327174	22763918
11338559	25308182
11270748	27033985
11277493	22976638
11290729	28540888
11296936	20237165
11296936	23297316
11296936	26191479
11301824	24976598
11309272	26137090
11309302	20351593
11312196	25693393
11312457	26115955
11313489	29105302
11319328	28333022
11325145	23511843
11327174	23934262
11330215	26237467
11332235	29229417
11341524	29394743
11343696	27526681
11348842	26478602
11354329	24058482
11353982	21698849
11353982	22466562
11350072	24195197
11350072	28361536
11353308	21892262
11362337	29034525
11356031	28547759
11356031	29563696
11355229	20484573
11355229	24423176
11355229	28403524
11355243	20604937
11365171	24636219
11362834	22833781
11364335	24677490
11385347	22247253
11373442	25119104
11375664	23405568
11375664	23528159
11375664	23897376
11375664	24006097
11375664	24197292
11375664	25186681
11375664	25923886
11379661	27146619
11380379	22589226
11382104	29793663
11383018	25780991
11375664	20936524
11375664	20940914
11375664	21485613
11375664	22340843
11375664	22443018
11375664	22682303
11375664	23109969
11375664	23240287
11375664	26470485
11375664	27810881
11375664	28241330
11375664	29296386
11375664	29506175
11384023	20982501
11385347	28406453
11385347	29497687
11385924	24972169
11389314	21244538
11389314	24566075
11389314	25256837
11389314	26808555
11389314	26808647
11389314	21388033
11389314	22493347
11389314	23830709
11389314	24230089
11413078	20756469
11389314	29441688
11392092	22411643
11405030	25826456
11405030	26195044
11408106	26150685
11390883	20852170
11391858	23811374
11393133	28236781
11409316	23026894
11415195	28201342
11415226	27989566
11423865	24331268
11440062	25096267
11432522	21966643
11429140	21346898
11432795	20866220
11432819	25609198
11432819	29167571
11434633	22358755
11437257	26837038
11437634	21897163
11440062	29106111
11440062	29328602
11440062	27938750
11461721	24633773
11450572	29077911
11452569	21894488
11461906	29059416
11452473	20189200
11452623	20732305
11454180	20654548
11455384	28063632
11499195	28060074
11475279	28875578
11475386	25444703
11478177	27858185
11478177	29916360
11488234	29146802
11490406	21111022
11490468	26903885
11494753	27118194
11494753	28599695
11494753	29177258
11464327	26627209
11472156	27142944
11473260	21217817
11478177	20596147
11478177	22103501
11478177	22220087
11478177	22935370
11478177	26785875
11485043	27359421
11494753	25189352
11497875	20239679
11497875	23932485
11498618	23005495
11516220	24458635
11500246	26798114
11501805	22365919
11511789	23909607
11515332	22254281
11514591	27567712
11514591	29676611
11530301	27990591
11516798	20178091
11516798	20370342
11516798	23648529
11525470	22557424
11522010	21480292
11522010	25334231
11525792	28437284
11526031	20119824
11533366	28822676
11532808	25121224
11533366	20849847
11535847	24024115
11534546	20435751
11535847	26780460
11547517	27178898
11536174	25680139
11545313	25416816
11546538	24624230
11539363	28467405
11540631	23559443
11541381	23772525
11542962	20634425
11542962	23662233
11543726	27612353
11545621	26546893
11545682	28032204
11545682	29710610
11546219	27771974
11551927	29654387
11551927	20393083
11551927	21697438
11551927	24964076
11561460	27543247
11554504	28938137
11554988	22217701
11553393	27418646
11557430	26778773
11558244	22535735
11563252	22417195
11563634	27413047
11573961	25900809
11565818	22831464
11581456	27969577
11585755	27747379
11605342	24033178
11589051	27929956
11589924	29687862
11589924	29687862
11594609	28992088
11605699	29377837
11606087	20812134
11634146	28553285
11611840	22776184
11612751	21813789
11617211	22527722
11618132	26481765
11622905	24449784
11631159	26292826
11639974	23821157
11659611	22788275
11652675	21465145
11656390	27183555
11660675	24077578
11654859	21948836
11665310	25183684
11676215	21168894
11667743	25895527
11665144	29126694
11669302	20430044
11680110	23561298
11676740	22484724
11684656	23885261
11682470	23864575
11684966	25297043
11683958	29656869
11685699	28447908
11690633	21234226
11689448	29476577
11690136	23102684
11685699	24357088
11705703	28412837
11696074	29253084
11712550	27114633
11712102	24532334
11712102	26291524
11706103	20998513
11712892	25796653
11724488	26176326
11714071	24526477
11715648	20051527
11719981	21085648
11721696	26547057
11721696	29750795
11722704	26158163
11715648	23274267
11715648	24821945
11725523	25093942
11726724	23780527
11726724	27980589
11728785	21187325
11728785	25801255
11738671	27903685
11732026	21809059
11734128	20489658
11734128	25261543
11734128	29431223
11736405	26709600
11736405	27402674
11736405	20964242
11736405	23361842
11736405	25923443
11742206	24379402
11739512	24214818
11741025	28221700
11760975	26003266
11743269	22823345
11744921	22078107
11744921	29157418
11749721	22852513
11750185	20343920
11754363	27539725
11756004	29700446
11757280	23254868
11749721	24223834
11757280	25299358
11757280	26978742
11775526	26524276
11762974	25790042
11764373	22082840
11769511	27152966
11769527	27409911
11780821	22307017
11777430	26307401
11784692	22015928
11784692	27191768
11784692	22292438
11784692	20112666
11784692	23556918
11784692	23685070
11784692	20861602
11784692	27493594
11784692	23934710
11784692	25012652
11784692	26911005
11784692	27175816
11797489	29171850
11790508	24925242
11800272	21819685
11800620	26343739
11800953	23493493
11804980	24004849
11802081	21805600
11804069	25616232
11814469	21004833
11810623	21704391
11812498	21280336
11828074	20001800
11817384	22988559
11825167	21343003
11818034	22420026
11823318	27836910
11836219	27664346
11834165	28898167
11837040	29679747
11833713	20639685
11836669	25270182
11838612	25516108
11838612	27839347
11843205	22540021
11840248	26957960
11847448	24405521
11861003	23734550
11867643	24223699
11866132	22440963
11932181	20776213
11879721	29470260
11886398	21091879
11886812	24048480
11898426	26171128
11899907	22904572
11901232	20678112
11919621	24561595
11930346	28958411
11869721	22823435
11888614	22663082
11889318	27338698
11895776	22783580
11895776	23615076
11895776	24487463
11898426	22215746
11900074	24138768
11904819	26164869
11905418	23136235
11910730	21336506
11914761	22805036
11916996	22371130
11929056	22664296
11936013	20905334
11933880	29861898
11937586	20826659
11949428	27013410
11941482	23372491
11945588	23674046
11947656	29942120
11965254	23796520
11952044	22692571
11964890	28855134
11951469	21703487
11959803	27287498
11959803	27522794
11968095	20459171
11965254	27206212
11966017	21563721
11965254	27460652
12004475	25233319
11971552	29852586
11976341	25451970
11998037	20764372
12003963	21744824
11973181	21184417
11975768	23214870
11981239	26903059
11982995	22523807
11982995	26078032
11984520	22508145
12000230	21274955
12015226	26287421
12006998	27884758
12030855	20561449
12020385	22571927
12027666	20026493
12027793	23311732
12027869	29926803
12020385	28932367
12022975	23169280
12029650	26244535
12035779	20416279
12034825	27102978
12069169	21798713
12038247	28787990
12040485	24132930
12041395	29589219
12046198	20724304
12046198	22275516
12046198	23169905
12046198	24628301
12046198	25383176
12046198	27464862
12046198	27476729
12057132	24845230
12067367	24613927
12067367	27054421
12067367	29298910
12042083	27988136
12048205	25179192
12051380	29292921
12055135	20866463
12055135	21435248
12055135	22419235
12055135	24523467
12055135	27564174
12059800	29155572
12063897	21390904
12064791	23512127
12069169	23338546
12092683	29983753
12077996	26563108
12080071	28124622
12090412	20577640
12090412	24404640
12090412	24778302
12071680	20911195
12077996	25923399
12079093	24857875
12088626	27998706
12089474	28256212
12107491	25268790
12095158	26561933
12104123	23297377
12104123	25226252
12104123	26160120
12104123	26634451
12104123	27430600
12101085	21130979
12104123	22548865
12104123	28629711
12104929	27179040
12114120	22275545
12109423	24639523
12113677	22127025
12128917	26705252
12124979	27140600
12125322	26304903
12129224	22087698
12129224	23779451
12130765	28571671
12160153	21714634
12135503	20330467
12135503	22107188
12135503	22918878
12135503	23694165
12140465	23930959
12143450	25205242
12146307	21118237
12151945	28420500
12157754	28986833
12135503	23885081
12135503	25310116
12135503	25662817
12135503	26606580
12138569	25543630
12143925	23585997
12145174	25347782
12145174	27870535
12150707	26659185
12160153	22717272
12183714	29695232
12161272	29902603
12161387	25608086
12167940	26097283
12170996	24410487
12173599	21190060
12173599	23352458
12174438	22517026
12164674	29469317
12166089	28757050
12168342	28472337
12173207	26400541
12173207	29634000
12180305	27545521
12183714	23571759
12208824	23309631
12197788	22232734
12188288	20847068
12190065	20132395
12190096	24347835
12198245	22851294
12200316	25948041
12203473	24672980
12203473	29982166
12207621	26463253
12215941	27186763
12215145	20446803
12208970	25302810
12210963	21586784
12213317	23236831
12233792	29460226
12219156	20626940
12224291	20015588
12224488	28340298
12228943	25486744
12218597	25226673
12227250	28244364
12244986	21846719
12234922	24988990
12235817	29679116
12236291	28529133
12236712	28744963
12236719	22664188
12240747	22465003
12251429	21752491
12245786	25177494
12250782	23897663
12245739	29667682
12250782	23027135
12270741	24636177
12251785	26550707
12251785	28506163
12251785	29647962
12251785	22159792
12251785	26989744
12263655	25799460
12269591	21497641
12270741	26475582
12280996	23771038
12274101	23881606
12275003	22562812
12280303	23383965
12276243	28917424
12276384	22772729
12279029	29403569
12281079	25861047
12300564	28294897
12294640	24761413
12283783	25180917
12294267	24384529
12303877	22891667
12300094	23779640
12300094	27913516
12310318	22526538
12306220	20888723
12326838	29551919
12313579	24343770
12313647	28440260
12325110	28614663
12312588	26396558
12320511	20280015
12322572	21811180
12322572	26527620
12322572	27381748
12322572	28333956
12322572	29370936
12323521	20130118
12330836	22508357
12327673	24681286
12328168	20650312
12332650	22279045
12335138	25123397
12350194	21644247
12346456	28329126
12340616	22880082
12345756	23069077
12346456	22279913
12346456	24583443
12350449	22089641
12349957	21349579
12354147	27131189
12351905	28832880
12351906	20989349
12363163	21139597
12356115	20218425
12356115	20955419
12356115	25659293
12356115	29958635
12359532	21043690
12359723	28002775
12365838	22181235
12363889	25887059
12363889	26452808
12365838	27090441
12376129	23045081
12369624	21103301
12376129	25012260
12376129	25012260
12379369	24699987
12379369	24468692
12377643	25315909
12402348	25416130
12392956	29708494
12398480	24747127
12385857	26969028
12385857	27090858
12385857	27473508
12385889	20922898
12385889	21477469
12388581	20652251
12389435	20586024
12393722	25017442
12402434	27525911
12426163	21429421
12403269	29572064
12405184	23784583
12405184	26981849
12406461	23216001
12406461	27159174
12408092	28647329
12409501	27682706
12411239	23028159
12417640	20344962
12417640	21004952
12417684	26557948
12403626	21825515
12403626	23525612
12403626	24619312
12403626	24865254
12405179	28513068
12405184	20056609
12408590	21650471
12408590	28959729
12449161	28476516
12429539	26676284
12432077	24823005
12432237	25057921
12432237	26834209
12432773	24113762
12438045	23042939
12443272	29290623
12429539	23187324
12437452	21921855
12437452	22009695
12437452	29503053
12439266	23676278
12439266	25956594
12439266	26360318
12439266	26490856
12439266	28492373
12447759	21094341
12454546	24540175
12453964	21452934
12454190	24412831
12452610	23646268
12460511	27091631
12457799	24006185
12458681	22151826
12459180	22393546
12459180	26475014
12459180	27101246
12459180	28309617
12460706	20409877
12466317	28655589
12461194	25843682
12463413	28756775
12465184	29013867
12466216	20689344
12468016	29396033
12468016	21679796
12468016	20897174
12468016	26688709
12468627	27687654
12481481	20737200
12469804	25928579
12469804	26228006
12469804	26661733
12469804	26824774
12474417	22274968
12474417	29562444
12475258	26667289
12478609	25720557
12478609	29394454
12479049	27085174
12468914	25763623
12469804	21245180
12469804	21526573
12469804	21669120
12469804	22290520
12469804	23460553
12469804	23922543
12469804	27289645
12469804	27954928
12469804	28196392
12469804	29059336
12469804	29258715
12476255	29618173
12481273	29600816
12484308	24670929
12481963	23869693
12483180	21052057
12483180	21312733
12483180	28468640
12484308	25257619
12484308	25540061
12484308	25743504
12486920	28887118
12485271	23438925
12488897	22427485
12514523	28490928
12491172	24011888
12491172	29507369
12492737	27261448
12502551	20349770
12504826	24603912
12505045	21503995
12496039	23206330
12496039	28193907
12518032	22983697
12517177	25404601
12517177	26293658
12515782	22687648
12515782	25186203
12515782	25720753
12518336	20832719
12522592	25907117
12530421	24673698
12527028	27191586
12530721	28503307
12547294	23085509
12538793	25484638
12544553	22200388
12533192	22727507
12539906	24964606
12547294	21027986
12547294	23950174
12547294	21976161
12547294	20158422
12547294	24391152
12547294	28804199
12551014	24281512
12547294	29856255
12547294	29943821
12547294	25992406
12547294	26292223
12551014	25456916
12582109	28298155
12554489	20526651
12568345	21236689
12574490	27892039
12575175	28356533
12577321	20507929
12559272	23314788
12559272	25150008
12559958	22738975
12568345	28819512
12575175	24234921
12578647	27012502
12593438	24872714
12586220	27989939
12587394	24450387
12583829	29357368
12586932	21709545
12593887	22743971
12616907	21185436
12601251	22404904
12602264	22362719
12604466	28165275
12609759	20141854
12614782	21869355
12595530	28777428
12601251	27084929
12605434	24820777
12615486	22971263
12618797	21691315
12619244	21202588
12634955	24629934
12629893	27147364
12642412	20200849
12641004	28993563
12641004	29717855
12642412	21272213
12642412	29973400
12646778	26803426
12656657	20849433
12648465	21975775
12660864	23739219
12657538	22478892
12659644	24452916
12658758	21889483
12660416	23961612
12660416	27880587
12679321	28251650
12676624	23077692
12666308	26844001
12671922	20460271
12671922	22752867
12671922	29256249
12679321	23096204
12689880	20689869
12679321	24020836
12679321	24659795
12679321	25214568
12684036	22267392
12685723	25250966
12689880	21003703
12689880	24144490
12689880	25223799
12689880	25596894
12689880	27576641
12697539	20451158
12697610	23172279
12697610	23416089
12699157	28689573
12702220	29343076
12701833	21257813
12702220	22256855
12705802	22259108
12702546	23830963
12702546	24143045
12702546	24928008
12702546	26276791
12702546	26767756
12702546	26961650
12702546	27340821
12702546	27764701
12702546	28235764
12702546	28404331
12702546	28645971
12702546	29508331
12702546	29725808
12702546	29982258
12702546	21059832
12702546	22058277
12702546	22183388
12702546	22244021
12703675	24994288
12705802	26705828
12736211	23507935
12709045	27322537
12715413	24507257
12717830	23256255
12724414	27020454
12726753	22840791
12729030	27155836
12708713	20337380
12708713	25663610
12720305	29512783
12721193	25328198
12724310	20614456
12724563	22845324
12725039	23230867
12726803	29726985
12730423	22294238
12736211	23528496
12756084	20280165
12746489	27204013
12749350	28423514
12745485	24742428
12746489	27062248
12750983	23753109
12756084	29857051
12759988	24033576
12759988	29075759
12767797	29904116
12763094	20811346
12763094	27161648
12766043	23612682
12773948	25991673
12767797	22853152
12769737	21893193
12772727	25792137
12774007	23161929
12774747	20637343
12774747	23070311
12774747	23863627
12774747	28242181
12777682	24218591
12774747	29434560
12778102	26225540
12777682	26152520
12788108	23691527
12784539	24651095
12788108	25226471
12811281	28570441
12789116	28181530
12797041	21180640
12799579	24679700
12808320	21226019
12808803	25060144
12808803	28540703
12798053	27169399
12808870	20424572
12811865	25346659
12811281	29676273
12813578	22118214
12826433	20863969
12815778	27818872
12821811	25559353
12815778	20460175
12826311	25177638
12832167	25855673
12826311	21282967
12828432	24878213
12829139	25416317
12830332	28772121
12845274	27609215
12832775	24214772
12832775	24315755
12832775	25319106
12832775	25751252
12832839	26872935
12833808	23241154
12833808	29906737
12836620	25629407
12843780	24605891
12856213	27402551
12851432	29800446
12883763	23116144
12859844	27012107
12859844	27165198
12864599	23001296
12864599	27532506
12867073	26818287
12878121	28217489
12882985	25929207
12856213	20380747
12857645	25368085
12870526	21841167
12875089	28590693
12889332	20076204
12886804	20554695
12889006	20080161
12905433	20561631
12898328	28177649
12905433	29730037
12905433	26396346
12905433	26606266
12905433	26949655
12905433	27923428
12905433	28054720
12912127	20170237
12906538	26347023
12907630	23989528
12911325	20711175
12912127	21349913
12912127	24788700
12913150	21405106
12913150	25118905
12914356	25905111
12949299	20771182
12921921	20992907
12923593	21535960
12927984	24281417
12931603	22684330
12934110	24571274
12934110	27511330
12934110	29990562
12938377	22469390
12938377	22517904
12938377	22768789
12938377	23037548
12938377	23808269
12938377	23987145
12938377	23989977
12938377	24718473
12938377	24763348
12938377	24797730
12938377	24911089
12938377	25646920
12938377	25942410
12938377	28034170
12938377	28384435
12938377	29425304
12938377	29908547
12938997	21181079
12940223	25053632
12945480	22706042
12945480	25547716
12949299	23748605
12949299	27330334
12949299	29635035
12923121	20905409
12923121	22342567
12923121	28078019
12924398	21554385
12924398	26087236
12938377	20157470
12938377	20771421
12938377	21601022
12938377	21798061
12938377	21820113
12938997	21107537
12939903	23477948
12943458	29587220
12945162	25489605
12945480	29800021
12949299	21878946
12950578	28716331
12957342	25875295
12950585	25867005
12950612	20509379
12954060	21893157
12954318	29164620
12957342	27694768
12957092	29790328
12957342	21943431
12957342	29525565
12957342	23246177
12958328	22299256
12957342	25468167
12958328	25126464
12960011	25725253
12960011	29823756
12966999	23332011
12960939	29610654
12965924	23977919
13004253	21237189
12978316	26257901
12988457	28550518
13001645	22732787
13003486	22122188
12971816	20350735
12971816	27504169
12978938	20548617
12982628	23551957
12999893	22667501
12999893	25042048
13021546	26959947
13015767	29310417
13017467	26308416
13035993	20207918
13021846	20675735
13026276	24389047
13029167	27342360
13030735	20203871
13030735	22582040
13027287	20533062
13033509	20649731
13035993	22740763
13044390	20217084
13035993	29768776
13043738	24924429
13044282	26644669
13044390	24399590
13050816	29916341
13046975	23502683
13046975	25693057
13048289	29346139
13048446	20909517
13048446	21695117
13048446	24244565
13047349	26516195
13048289	20317671
13048289	20658387
13048289	23169188
13048289	27081795
13051530	22420878
13063648	25326580
13055950	21079497
13057135	27251485
13059717	23730928
13062681	21077866
13060492	26730547
13063648	28198563
13063859	23419521
13063648	20624352
13079429	20840205
13065116	29748042
13073338	25022890
13077273	23911254
13076444	25027885
13081912	21400696
13105851	23274652
13086803	22325183
13098308	28651502
13098632	26969884
13102977	22889044
13102977	24185543
13105265	26978435
13105390	21578168
13087187	26022360
13089309	21728926
13094637	24550917
13098045	22887604
13098601	23996524
13105864	22978484
13106442	21801920
13105864	27810235
13105864	20563893
13105864	21434926
13118081	24379880
13115998	29986851
13116822	27922598
13109130	22040857
13120213	24193900
13118081	23500433
13120213	25753699
13120213	28780600
13120213	28863626
13120213	29300642
13120213	22482095
13133075	29773561
13120939	23593254
13120957	25723103
13120957	26331057
13121852	29898958
13129329	23992308
13131177	20651719
13132534	21962888
13124928	22210873
13138008	26428430
13136605	20916885
13139336	27693760
13140786	23552810
13140786	24933039
13140786	27330042
13142678	25539019
13203023	24659999
13148548	22747052
13154016	21055746
13159164	20142192
13159164	20701891
13159164	25709926
13159164	26630735
13159164	26657537
13159164	29372379
13159164	29843365
13174040	21340607
13178070	23833321
13182835	26384774
13184118	28976363
13196672	27351594
13197995	29493009
13199697	22258103
13199697	22616747
13199697	24447497
13199697	26097281
13199697	27967934
13151762	20013674
13158454	26387964
13160044	28497834
13162913	23789242
13168718	27520961
13171002	28422368
13171949	20497650
13177583	26267117
13182710	27404834
13194615	22467312
13203297	21559041
13214660	21055954
13213824	26608842
13209424	20918993
13209424	22459740
13209424	23180111
13210315	28493278
13210315	28592789
13211821	20280198
13214660	23352106
13214660	29384433
13216259	22277093
13218271	26762879
13218503	24504144
13247594	22122839
13230244	24567895
13231212	25698162
13229304	23801637
13241600	24693055
13244899	25414251
13245156	23280876
13245156	24255280
13247300	22470517
13247300	26226764
13249515	25058314
13248510	22174433
13257789	28870838
13256955	28710762
13259221	29331155
13259221	23075222
13259221	23402939
13259221	25507713
13259701	29242084
13259221	26379956
13259221	28202431
13279093	28371744
13269682	21067271
13277344	26212068
13279093	25537402
13269859	29796309
13276959	29535509
13277851	24177983
13279093	20636887
13279093	21726908
13279093	21926016
13279093	28827507
13294028	25831448
13288063	29217706
13293671	27846184
13280760	24372614
13280760	26276398
13280760	28955073
13283994	25967206
13284097	20286641
13287925	29630308
13293341	21837443
13294028	29227111
13296966	22393337
13297743	21108971
13297743	20089431
13297743	21474329
13297743	20678211
13297743	21641173
13297743	20880530
13297743	20953973
13297743	21832135
13297743	25150142
13297743	22197112
13297743	22450622
13297743	22700708
13297743	22830435
13297743	23201717
13297743	23376159
13297743	25441447
13297743	23479802
13297743	22871498
13297743	26142388
13297743	23014684
13297743	26222122
13297743	23769508
13297743	26226520
13297743	23142317
13297743	26433583
13297743	23844060
13297743	26646297
13297743	23969640
13297743	26874680
13297743	26675890
13297743	24292310
13297743	26997475
13297743	26737059
13297743	27043549
13297743	24319414
13297743	28086548
13297743	24391620
13297743	24465825
13297743	27170138
13297743	27446788
13297743	28149441
13297743	27601810
13297743	27640903
13297743	27961004
13297743	24530915
13297743	28162021
13297743	28316625
13297743	24938549
13297743	25128717
13297743	28420287
13297743	29111929
13297743	28706521
13297743	29238287
13297743	29248018
13297743	29410881
13297743	28886616
13315366	22649010
13297743	29612931
13297743	29624577
13297743	29647861
13297743	29651132
13297743	29943816
13304526	20756009
13304526	21822056
13308983	21603211
13308983	23948517
13302098	26935555
13306806	29802794
13309555	25905898
13313397	27878537
13315366	22733649
13315366	26106087
13315911	28413513
13318830	20764699
13328603	24501897
13324987	22515356
13325402	20594178
13332837	29615246
13330075	22227906
13358539	26097204
13334690	20016521
13334690	24020934
13337664	26050368
13337664	29966638
13339096	22009329
13339096	22940841
13339096	24511398
13339096	27195207
13339096	27779956
13339621	27386001
13339621	27815572
13339715	20362144
13339715	28428425
13339096	28880663
13339096	29653173
13339319	20858717
13353837	20612417
13364714	21803358
13363006	24490340
13381392	28106459
[truncated: 3,895 more rows]

## Sheet: First in ICU AP
subject_id	hadm_id	stay_id	gender	dod	admittime	dischtime	los_hospital	admission_age	hospital_expire_flag	hospstay_seq	first_hosp_stay	icu_intime	icu_outtime	los_icu	icustay_seq	first_icu_stay	anchor_age	admission_type	admission_location	language	marital_status	insurance	race	discharge_location	heart_rate_min	heart_rate_max	heart_rate_mean	sbp_min	sbp_max	sbp_mean	dbp_min	dbp_max	dbp_mean	mbp_min	mbp_max	mbp_mean	resp_rate_min	resp_rate_max	resp_rate_mean	temperature_min	temperature_max	temperature_mean	spo2_min	spo2_max	spo2_mean	glucose_mean	hematocrit_min	hematocrit_max	hemoglobin_min
10004606	29242151	30213599	F		2159-02-20 13:43:00	2159-03-06 16:51:00	14.1306	64.1385	0	1	t	2159-02-20 16:10:03	2159-02-25 20:09:14	5.17	1	t	64	OBSERVATION ADMIT	EMERGENCY ROOM	ENGLISH	WIDOWED	Other	WHITE	HOME	79	116	94.6522	110	178	154.48	46	98	61.92	69	104	87.84	13	26	18.8	37.56	37.89	37.7	96	100	98.3043	118.333	37.3	48.4	12.5
10007795	28477357	31921355	F		2136-04-10 20:33:00	2136-05-02 16:35:00	21.8347	53.2761	0	1	t	2136-04-22 18:01:13	2136-04-23 19:13:58	1.05	1	t	53	URGENT	TRANSFER FROM HOSPITAL	ENGLISH	SINGLE	Medicare	WHITE	CHRONIC/LONG TERM ACUTE CARE	93	123	106.6	124	164	143.88	60	114	71.4	78	121	88.44	17	29	21.9615	36.39	37.56	37.0833	91	100	94.84	162	23.7	24.9	7.6
10012206	23961896	37675714	M		2127-07-04 01:16:00	2127-07-14 17:00:00	10.6556	45.5039	0	1	t	2127-07-04 02:08:00	2127-07-04 15:52:22	0.57	1	t	45	OBSERVATION ADMIT	TRANSFER FROM HOSPITAL	ENGLISH	MARRIED	Other	WHITE	HOME HEALTH CARE	69	83	77.1333	92	118	105.538	56	87	68.8462	71	94	80.4615	9	17	12.6	36.44	36.89	36.63	86	100	95.2667	109.5	31.2	31.6	10.3
10017531	21095812	32136798	M		2159-12-26 20:14:00	2160-02-04 16:00:00	39.8236	64.9846	0	2	f	2159-12-26 20:14:53	2160-02-04 16:23:00	39.84	1	t	63	URGENT	TRANSFER FROM HOSPITAL	ENGLISH		Other	WHITE	REHAB	100	139	113	84	131	105.9	53	68	59.3	65	84	73.2333	14	34	21.4	36.33	38	37.27	96	100	98.1667	211.143	32.5	37.1	10.2
10017531	22580355	35526828	M		2159-09-22 19:30:00	2159-10-24 13:40:00	31.7569	64.7244	0	1	t	2159-09-22 19:30:55	2159-10-24 14:57:16	31.81	1	t	63	URGENT	TRANSFER FROM HOSPITAL	ENGLISH		Other	WHITE	CHRONIC/LONG TERM ACUTE CARE	94	118	106.269	110	173	155.667	70	109	91.7083	79	121	107.304	14	40	29	35.56	37.28	36.5383	90	100	95.7692	214	54.6	56.5	17.9
10020740	23831430	31077365	M		2150-03-11 15:34:00	2150-04-25 13:50:00	44.9278	56.1907	0	1	t	2150-03-30 07:57:10	2150-04-04 10:58:43	5.13	4	f	56	URGENT	TRANSFER FROM HOSPITAL	ENGLISH	SINGLE	Other	WHITE	SKILLED NURSING FACILITY	97	140	109.24	105	149	121.174	59	120	70	71	124	81.2609	15	28	19.8462	37.78	38.61	38.1	85	98	97	257.333	30.8	36.1	9.8
10020740	23831430	35026312	M		2150-03-11 15:34:00	2150-04-25 13:50:00	44.9278	56.1907	0	1	t	2150-03-11 15:34:56	2150-03-19 02:17:47	7.45	1	t	56	URGENT	TRANSFER FROM HOSPITAL	ENGLISH	SINGLE	Other	WHITE	SKILLED NURSING FACILITY	65	116	89.9583	87	152	112	42	76	58.5	54	94	71.0833	13.5	29	21.6875	36.94	38.33	37.6014	95	100	99	331.909	23.1	26.8	7.5
10020740	23831430	35044342	M		2150-03-11 15:34:00	2150-04-25 13:50:00	44.9278	56.1907	0	1	t	2150-03-19 04:41:33	2150-03-23 20:49:33	4.67	2	f	56	URGENT	TRANSFER FROM HOSPITAL	ENGLISH	SINGLE	Other	WHITE	SKILLED NURSING FACILITY	74	117	99.7083	89	172	131.917	50	96	65.7917	62	107	81.0833	17	38	26.125	36.67	36.83	36.7683	96	100	98.25	88.6667	28.6	29.6	9.4
10020740	23831430	35889503	M		2150-03-11 15:34:00	2150-04-25 13:50:00	44.9278	56.1907	0	1	t	2150-03-25 18:22:56	2150-03-28 22:20:47	3.17	3	f	56	URGENT	TRANSFER FROM HOSPITAL	ENGLISH	SINGLE	Other	WHITE	SKILLED NURSING FACILITY	94	112	104.385	96	151	121.96	54	82	67.76	66	94	80.4	20	39	31.0385	36.56	37.67	37.1271	94	100	96.6923	259.4	28.8	28.8	9.4
10020740	25826145	32145159	M		2150-06-03 20:12:00	2150-06-07 15:05:00	3.78681	56.4212	0	2	f	2150-06-03 20:12:32	2150-06-04 21:05:58	1.04	1	t	56	EW EMER.	PACU	ENGLISH	SINGLE	Other	WHITE	SKILLED NURSING FACILITY	74	96	87.0588	77	130	100.1	43	78	57.3667	53	89	67.1	14	25	19.9143	36.28	36.89	36.555	93	100	96.8571	192.4	27.4	31.3	8.9
10021487	27660781	35065627	M		2117-03-03 15:59:00	2117-03-27 16:40:00	24.0285	44.1709	0	2	f	2117-03-07 23:06:21	2117-03-09 18:01:57	1.79	1	t	43	DIRECT EMER.	CLINIC REFERRAL	ENGLISH	DIVORCED	Other	WHITE	HOME	98	106	101.889	92	120	109.792	54	73	60.9167	68	78	71.7083	9	24	15.1852	36.72	37.11	36.9167	91	100	97.2222	147.5	25.3	26.1	7.4
10036086	28728587	38809220	M		2196-05-20 02:47:00	2196-06-12 11:42:00	23.3715	58.383	0	1	t	2196-05-20 02:56:20	2196-06-07 16:07:42	18.55	1	t	57	EW EMER.	EMERGENCY ROOM	ENGLISH	MARRIED	Other	WHITE	REHAB	101	121	111.51	60	201	94.3333	13	79	46.7843	7	112	59.0769	12	44	31.5714	37	40.28	38.8442	89	100	93.75	278.571	42.1	49.1	14.1
10039708	23819016	38559363	F		2140-06-18 00:22:00	2140-06-22 17:40:00	4.72083	48.4614	0	2	f	2140-06-18 01:41:00	2140-06-19 21:47:16	1.84	1	t	46	OBSERVATION ADMIT	EMERGENCY ROOM	ENGLISH	SINGLE	Other	BLACK/AFRICAN AMERICAN	HOME	61	98	73.48	78	109	91.2	46	77	59.04	54	83	66.52	14	32	18.52	36.56	37.22	36.8883	96	100	98.88	111	30.2	38.1	10.3
10041668	28609165	34231914	F		2146-02-03 23:18:00	2146-02-09 14:15:00	5.62292	46.0923	0	1	t	2146-02-03 23:19:11	2146-02-05 00:02:51	1.03	1	t	45	EW EMER.	EMERGENCY ROOM	ENGLISH	SINGLE	Medicaid	WHITE	HOME	85	132	99.7143	122	155	134.556	86	112	96.0556	95	119	104.8	9	22	14.4286	36.94	37.61	37.22	96	100	98.2	81.5	31	42.1	10.2
10049833	20762302	31896570	M		2168-05-24 16:43:00	2168-05-30 12:05:00	5.80694	32.3962	0	1	t	2168-05-24 16:44:07	2168-05-27 17:20:45	3.03	1	t	32	URGENT	TRANSFER FROM HOSPITAL	ENGLISH	SINGLE	Other	WHITE	HOME	101	127	110.233	138	210	165.852	67	101	85.1111	90	136	105.704	10	30	18	37.83	39.39	38.3963	90	97	94.3333	118	34	39.7	11.4
10051043	23260768	36748093	F	2199-04-24	2192-10-06 19:14:00	2192-10-21 15:15:00	14.834	60.7661	0	1	t	2192-10-09 12:27:20	2192-10-17 21:53:43	8.39	1	t	60	EW EMER.	EMERGENCY ROOM	ENGLISH	DIVORCED	Other	WHITE	HOME HEALTH CARE	83	107	93.7188	92.5	142	105.109	44	76	55.1094	58	90	66.3871	10	33	19.7941	36.56	36.94	36.6657	83	100	95.9375	135.25	21.9	25	6.7
10052181	24638045	36766650	F	2128-10-04	2128-09-19 06:42:00	2128-09-26 14:50:00	7.33889	88.7181	0	1	t	2128-09-19 08:06:00	2128-09-24 13:18:13	5.22	1	t	88	EW EMER.	EMERGENCY ROOM	ENGLISH	WIDOWED	Medicare	WHITE	SKILLED NURSING FACILITY	76	114	87.3462	96	141	119.538	42	64	53.1923	21	89	71.5385	11	28	17.2308	35.17	36.39	35.7786	87	100	97.3077	78	25.1	27.2	8.4
10060142	23730659	38882905	M		2155-05-29	2155-06-10 13:58:00	12.5819	26.4052	0	1	t	2155-05-30 14:38:37	2155-06-02 18:09:23	3.15	1	t	26	URGENT	TRANSFER FROM HOSPITAL	ENGLISH	SINGLE	Medicaid	WHITE - OTHER EUROPEAN	HOME HEALTH CARE	88	124	104.062	104	143	130.679	51	81	68.9643	68	94	82.6071	14	35	20.7812	37.11	39.44	38.1754	92	99	95.3226	108.333	26.3	28.5	8.5
10062617	20308229	38391581	M	2124-09-01	2122-02-07 05:30:00	2122-02-11 15:40:00	4.42361	96.1014	0	2	f	2122-02-07 06:40:00	2122-02-08 17:07:39	1.44	1	t	91	EW EMER.	EMERGENCY ROOM	ENGLISH	MARRIED	Other	WHITE	HOME HEALTH CARE	60	62	60.0769	87	114	98.9583	35	58	43.9583	48	70	57.4167	10	20	13.7308	36.5	37	36.822	93	100	97.5	99	30.7	31.8	10.7
10074556	20846673	35694805	M		2126-01-30 18:56:00	2126-02-24 11:30:00	24.6903	46.081	0	1	t	2126-02-12 01:43:19	2126-02-14 17:48:49	2.67	1	t	41	URGENT	TRANSFER FROM HOSPITAL	ENGLISH	MARRIED	Other	WHITE	HOME HEALTH CARE	106	136	121.333	94	144	125.16	60	87	72.52	68	99	83.92	13	33	17.5893	36.56	38	37.1829	95	100	98.5556	152.75	39.2	40.1	12.5
10076263	25634900	31003445	F		2196-05-29 03:55:00	2196-06-29 16:35:00	31.5278	50.4086	0	1	t	2196-05-29 05:59:00	2196-05-31 18:15:50	2.51	1	t	42	OBSERVATION ADMIT	EMERGENCY ROOM	ENGLISH	WIDOWED	Other	BLACK/AFRICAN AMERICAN	HOME HEALTH CARE	95	127	111.458	91	138	117.773	62	95	80.2727	73	106	91.6364	13	39	20.3913	36.89	37.56	37.2386	91	99	94.3043	119	24.8	28.7	8.2
10076263	25634900	35787104	F		2196-05-29 03:55:00	2196-06-29 16:35:00	31.5278	50.4086	0	1	t	2196-06-05 22:32:03	2196-06-10 17:30:21	4.79	3	f	42	OBSERVATION ADMIT	EMERGENCY ROOM	ENGLISH	WIDOWED	Other	BLACK/AFRICAN AMERICAN	HOME HEALTH CARE	110	129	121.154	81	114	101.08	55	82	69.28	64	91	78.3846	16	36	25.7692	36.83	37.44	37.2145	84	98	94.6154	83.3333	19.2	25.8	6.3
10076263	25634900	37548347	F		2196-05-29 03:55:00	2196-06-29 16:35:00	31.5278	50.4086	0	1	t	2196-05-31 18:23:59	2196-05-31 23:17:38	0.2	2	f	42	OBSERVATION ADMIT	EMERGENCY ROOM	ENGLISH	WIDOWED	Other	BLACK/AFRICAN AMERICAN	HOME HEALTH CARE	111	117	115	100	113	107	72	82	75.75	82	91	85.75	16	20	17.75	36.72	36.72	36.72	93	96	94.25		24.7	27.3	8.4
10091724	27974453	39701064	M	2136-07-16	2126-01-02 16:51:00	2126-01-16 17:10:00	14.0132	69.0047	0	1	t	2126-01-11 09:08:59	2126-01-12 16:17:03	1.3	1	t	69	URGENT	TRANSFER FROM HOSPITAL	?	MARRIED	Medicare	WHITE	HOME HEALTH CARE																						173.333	30.5	33.1	10
10109639	24559207	30877644	M		2181-09-24 21:06:00	2181-10-21 14:19:00	26.7174	46.7307	0	1	t	2181-09-28 10:16:23	2181-10-09 14:02:23	11.16	2	f	46	EW EMER.	EMERGENCY ROOM	ENGLISH	MARRIED	Other	WHITE	HOME HEALTH CARE	101	140	112.727	55	134	101.657	28	64	52.7429	34	83	67.3824	14	34	23.7059	36.28	39	37.9227	91	99	94.0303	143	17.9	31.7	8.5
10109639	24559207	31858060	M		2181-09-24 21:06:00	2181-10-21 14:19:00	26.7174	46.7307	0	1	t	2181-09-24 22:32:00	2181-09-26 15:38:25	1.71	1	t	46	EW EMER.	EMERGENCY ROOM	ENGLISH	MARRIED	Other	WHITE	HOME HEALTH CARE	99	125	108.885	107	136	126.2	66	84	73.28	79	96	85.64	16	29	20.6154	37	38.56	37.6443	91	95	92.92	123.5	36.6	42.7	12.7
10110843	20574972	32196386	F		2164-07-14 17:29:00	2164-07-18 10:30:00	3.70903	73.5352	0	1	t	2164-07-15 18:06:04	2164-07-16 11:34:39	0.73	1	t	72	OBSERVATION ADMIT	PROCEDURE SITE	ENGLISH	DIVORCED	Medicare	WHITE	HOME	48	83	63.2353	132	177	152.529	62	91	75.3529	81	106	93.5294	12	20	15.5882	36.44	36.78	36.612	92	97	95.2778	102	35.3	37.6	12.6
10112484	23965558	38897817	M		2124-05-30 08:55:00	2124-06-12 17:58:00	13.3771	83.4117	0	1	t	2124-05-30 10:18:00	2124-05-31 18:23:30	1.34	1	t	83	EW EMER.	EMERGENCY ROOM	ENGLISH	WIDOWED	Medicare	WHITE	HOME HEALTH CARE	70	85	74.08	81	137	106.96	53	84	67.88	58	93	77.36	16	27	21.2	35.89	37.67	36.946	87	97	93.36	66	33.1	34.3	10.7
10122346	23845264	30212950	M		2137-08-06 15:32:00	2137-08-09 12:00:00	2.85278	37.598	0	9	f	2137-08-06 17:07:00	2137-08-08 16:52:20	1.99	1	t	36	EW EMER.	EMERGENCY ROOM	ENGLISH	SINGLE	Medicaid	WHITE	AGAINST ADVICE	70	144	90.8333	95	133	113.5	44	91	70.7	56	98	80.4667	11	22	14.5312	35.89	37.72	36.8643	94	100	98.4516	84	30.3	39.3	10.3
10129119	26954563	30133616	M		2179-01-19 16:22:00	2179-01-23 16:35:00	4.00903	60.0505	0	2	f	2179-01-19 19:15:00	2179-01-21 22:02:20	2.12	1	t	59	URGENT	TRANSFER FROM HOSPITAL	ENGLISH	WIDOWED	Medicare	WHITE	HOME	76	103	88	101	153	132.478	48	112	67.7826	63	117	81.8696	12	21	16.8889	36.06	36.67	36.2375	95	100	97.9259	80.5	41.9	42.6	14.6
10143030	27543597	32874601	M	2180-07-23	2180-04-19 09:39:00	2180-07-23 05:44:00	94.8368	64.2989	1	1	t	2180-06-20 09:24:49	2180-07-23 08:19:22	32.95	2	f	63	DIRECT EMER.	PHYSICIAN REFERRAL	ENGLISH	MARRIED	Medicare	WHITE	DIED	94	114	105.2	76	159	123.84	57	118	73.68	62	126	84.92	21	42	29.4	36	37.11	36.6112	76	100	95.32	274	17.2	17.2	6.3
10143030	27543597	38333165	M	2180-07-23	2180-04-19 09:39:00	2180-07-23 05:44:00	94.8368	64.2989	1	1	t	2180-05-10 12:50:39	2180-06-12 16:42:54	33.16	1	t	63	DIRECT EMER.	PHYSICIAN REFERRAL	ENGLISH	MARRIED	Medicare	WHITE	DIED	93	132	108.567	118	166	156.5	89	131	98.6538	98	137	112.269	20	38	27.2667	35.61	37.56	36.589	90	100	97.1	213.667	23.2	23.2	8.2
10163709	29550274	34670508	M		2148-03-22 20:46:00	2148-04-01 12:25:00	9.65208	59.2241	0	1	t	2148-03-22 22:35:00	2148-03-26 17:01:13	3.77	1	t	59	EW EMER.	EMERGENCY ROOM	ENGLISH	SINGLE	Medicaid	WHITE	SKILLED NURSING FACILITY	77	128	102.652	117	185	152.435	67	122	87.8696	77	136	102.087	16.5	34	26.12	36.28	36.94	36.7055	92	100	98.8333	91.2857	26.1	34.6	9.1
10172118	26968912	31029588	M		2124-04-17 18:17:00	2124-04-24 13:17:00	6.79167	79.295	0	1	t	2124-04-17 18:17:50	2124-04-18 19:10:01	1.04	1	t	79	URGENT	TRANSFER FROM HOSPITAL	ENGLISH	SINGLE	Medicare	UNKNOWN	HOME HEALTH CARE	61	104	90.625	99	174	142.304	60	114	80.6522	69	128	94.6087	18	31	25.25	36.67	37.72	37.1029	93	97	95.9583	127	39.3	40.5	13
10197435	28729500	30924879	M		2140-06-03 08:54:00	2140-06-17 18:31:00	14.4007	60.4227	0	1	t	2140-06-03 10:12:00	2140-06-05 20:26:17	2.43	1	t	60	EW EMER.	EMERGENCY ROOM	ENGLISH	MARRIED	Medicaid	WHITE	CHRONIC/LONG TERM ACUTE CARE	100	118	110.154	87	138	108.92	60	120	72.28	68	124	80.08	15	27	20.1538	35	37	36.34	91	99	94.0385	215.667	38.3	51.8	12.8
10218368	27671636	31365580	F	2122-02-11	2122-02-10 16:21:00	2122-02-11 01:56:00	0.399306	77.1114	1	1	t	2122-02-10 17:22:00	2122-02-11 06:51:56	0.56	1	t	77	EW EMER.	EMERGENCY ROOM	ENGLISH	MARRIED	Medicare	WHITE	DIED	33	167	95.6452	39	251	144.062	12	133	78.3315	4	170	92.8936	6	68	25.7042	36.72	36.72	36.72	5	99	55.8696	114.5	14	25.9	4.3
10222191	27488620	32259031	M	2185-09-01	2185-06-26 01:32:00	2185-09-01 00:01:00	66.9368	77.482	1	1	t	2185-06-26 04:01:00	2185-09-02 00:54:46	67.87	1	t	77	EW EMER.	EMERGENCY ROOM	ENGLISH	WIDOWED	Medicare	WHITE	DIED	74	135	90.9062	65	131	99.1765	27	66	50.6176	39	89	66.0294	10	30	22.0781	36.67	37.33	36.954	94	100	96.4444	147.167	34.4	49.9	11.4
10236009	24567058	36082123	M	2137-03-09	2136-05-06 23:47:00	2136-05-14 16:25:00	7.69306	38.3477	0	1	t	2136-05-07 01:00:00	2136-05-09 17:16:33	2.68	1	t	38	EW EMER.	PHYSICIAN REFERRAL	ENGLISH	SINGLE	Medicaid	BLACK/AFRICAN AMERICAN	HOME	76	117	95.8462	144	181	162.875	86	119	105.333	104	133	122	13	33	19.4615	36.33	36.83	36.6014	98	100	99.2692	222.419	37.3	43.3	12.1
10236222	28397366	30606195	M	2200-01-03	2196-02-22 01:11:00	2196-02-27 15:40:00	5.60347	56.1418	0	1	t	2196-02-22 02:55:00	2196-02-22 21:01:47	0.75	1	t	55	EW EMER.	EMERGENCY ROOM	ENGLISH	SINGLE	Medicare	WHITE	HOME HEALTH CARE	94	118	102.118	79	139	120.938	43	96	74.6875	50	100	84.25	13	24	19.2353	36.61	37	36.8325	95	100	98.1667	103.5	25.7	25.7	8.6
10239917	25879119	37934617	F		2179-02-21 21:14:00	2179-02-28 16:52:00	6.81806	44.1421	0	1	t	2179-02-22 10:01:28	2179-02-23 14:33:08	1.19	1	t	44	EW EMER.	EMERGENCY ROOM	ENGLISH	DIVORCED	Medicaid	WHITE	HOME	60	78	67.2424	111	149	133.08	68	93	82.72	81	105	94.4	11	21	15.8448	36.67	37.72	36.9914	95	100	99.2069	109.333	27	29.8	8.4
10245250	27737057	39739021	M		2182-04-14 05:48:00	2182-04-15 16:00:00	1.425	55.2842	0	1	t	2182-04-14 07:11:00	2182-04-14 17:36:52	0.43	1	t	49	EW EMER.	EMERGENCY ROOM	ENGLISH	MARRIED	Medicare	WHITE	HOME	71	87	79.4	110	137	121.889	56	97	69.4444	68	102	81.3333	12	18	14.6	36.67	36.67	36.67	91	99	96.4	245.5	39.3	51.5	13.6
10246110	24687010	30825822	M		2157-02-06 09:14:00	2157-02-17 16:45:00	11.3132	63.1018	0	3	f	2157-02-08 08:13:25	2157-02-09 19:50:39	1.48	1	t	58	EW EMER.	EMERGENCY ROOM	ENGLISH	MARRIED	Other	WHITE	HOME HEALTH CARE	86	157	103.6	86	150	104.44	55	92	68.96	60	100	76.72	14	32	22.44	37.11	37.5	37.3133	93	98	95.2917	89	37.7	38.8	13.8
10246670	26812375	37488447	M	2115-03-01	2114-08-25 20:34:00	2114-09-10 12:00:00	15.6431	44.6485	0	1	t	2114-08-25 21:30:00	2114-09-10 12:16:02	15.62	1	t	44	EW EMER.	EMERGENCY ROOM	ENGLISH	SINGLE	Medicare	BLACK/AFRICAN AMERICAN	CHRONIC/LONG TERM ACUTE CARE	61	87	77.9167	85	125	102.1	47	92	68.55	41	99.5	77.0714	11	30	18.4286	36.22	37.28	36.7967	97	100	99.1905	143.333	34.9	37.4	11.3
10288778	26355279	30339185	F		2166-10-19 15:31:00	2166-10-26 14:05:00	6.94028	65.7985	0	1	t	2166-10-21 10:26:56	2166-10-22 18:18:10	1.33	1	t	65	EW EMER.	EMERGENCY ROOM	ENGLISH	MARRIED	Other	HISPANIC/LATINO - PUERTO RICAN	HOME HEALTH CARE	59	161	86.359	97	151	120.158	55	80	64.7632	66	100	77.7105	14	28	20.5897	36.72	37.5	37.0871	87	98	94.6923	81	32.7	35.8	10.7
10296921	27636006	36836285	F		2187-04-17 22:29:00	2187-05-09 15:50:00	21.7229	60.2928	0	1	t	2187-04-22 12:29:04	2187-04-24 16:24:30	2.16	1	t	60	URGENT	TRANSFER FROM HOSPITAL	?	MARRIED	Other	BLACK/CAPE VERDEAN	SKILLED NURSING FACILITY	69	90	78.5385	92	138	113.889	57	85	66.8519	66	97	83.1852	15	35	20.7778	36.61	37.11	36.8743	87	100	96.4231	174.8	25.4	26	7.9
10300273	24120533	30971986	F	2134-10-10	2134-10-09 05:24:00	2134-10-10 04:30:00	0.9625	93.7701	1	1	t	2134-10-09 07:31:00	2134-10-10 07:23:59	1	1	t	89	EW EMER.	TRANSFER FROM HOSPITAL	ENGLISH	MARRIED	Other	WHITE	DIED	62	112	87.0182	59	168	93.5263	37	89	48.9825	46	115	64.4912	8	41	16.7455	36.33	36.61	36.486	83	100	92.6415	85	34.9	38.4	10.9
10306702	28540066	31837875	M		2114-06-26 18:53:00	2114-07-18 12:53:00	21.75	86.484	0	1	t	2114-06-26 18:54:58	2114-07-01 21:24:04	5.1	1	t	86	EW EMER.	PROCEDURE SITE	ENGLISH		Medicare	UNKNOWN	CHRONIC/LONG TERM ACUTE CARE	78	118	105.778	127	180	156.148	73	99	88.0741	94	123	111.852	16	26	20.6429	35.89	36.94	36.395	89	99	94.2759	99.2	40.4	47.8	13.5
10306702	28540066	31858921	M		2114-06-26 18:53:00	2114-07-18 12:53:00	21.75	86.484	0	1	t	2114-07-04 10:47:16	2114-07-05 18:52:03	1.34	2	f	86	EW EMER.	PROCEDURE SITE	ENGLISH		Medicare	UNKNOWN	CHRONIC/LONG TERM ACUTE CARE	89	115	101	106	152	124	56	78	65.5417	66	97	78.7917	19	26	22.5	35.72	37.22	36.5457	93	98	96.625	139.5	34	34	10.9
10309969	23107749	36977059	F		2182-01-20 01:04:00	2182-02-15 14:00:00	26.5389	68.0521	0	1	t	2182-01-21 08:28:10	2182-02-15 14:51:36	25.27	1	t	68	EW EMER.	EMERGENCY ROOM	ENGLISH	MARRIED	Medicare	WHITE	CHRONIC/LONG TERM ACUTE CARE	91	119	106.722	105	157	134.529	51	85	69.4706	77	109	91.7059	11	30	21.6923	37.11	38.56	37.9038	87	100	95.7368	126.444	34.6	42.3	11.5
10310622	23600391	32378865	F		2146-05-01 23:38:00	2146-05-03	1.01528	69.3312	0	1	t	2146-05-02 00:49:00	2146-05-03 01:17:49	1.02	1	t	69	EW EMER.	TRANSFER FROM HOSPITAL	ENGLISH	MARRIED	Other	WHITE	ACUTE HOSPITAL	88	107	97.52	118	153	137.739	31	72	49.4783	58	89	73.1739	12	32	17.8333	36.67	36.89	36.7411	94	100	98.68	418.333	17.9	24.5	5.7
10314359	29423991	30481610	M		2127-09-04 05:55:00	2127-10-16 16:27:00	42.4389	27.6742	0	1	t	2127-09-04 07:08:22	2127-10-07 17:34:19	33.43	1	t	27	OBSERVATION ADMIT	EMERGENCY ROOM	ENGLISH	SINGLE	Other	WHITE	REHAB	97	154	124.867	88	178	143.138	49	123	93.1034	5	131	101.733	19	36	28.4167	36.44	39.56	38.4485	88	100	94.7	164.25	46	50.9	15.5
10354450	28518599	39932818	M		2163-08-28 21:01:00	2163-11-01 18:28:00	64.8937	33.6575	0	3	f	2163-08-28 21:01:57	2163-10-08 17:47:57	40.87	1	t	30	URGENT	TRANSFER FROM HOSPITAL	ENGLISH	SINGLE	Other	OTHER	CHRONIC/LONG TERM ACUTE CARE	117	137	128.31	87	135	103.845	48	77	59.431	60	87	72.431	10	35	21.95	36.67	38.56	37.43	92	100	96.5517	167.571	27.4	43.1	9.1
10367137	25340271	32057497	F	2142-08-16	2142-08-14 18:10:00	2142-08-16 03:32:00	1.39028	72.6174	1	1	t	2142-08-14 18:11:11	2142-08-16 07:47:55	1.57	1	t	71	URGENT	TRANSFER FROM HOSPITAL	ENGLISH	MARRIED	Medicare	WHITE - OTHER EUROPEAN	SKILLED NURSING FACILITY	83	103	93.0385	78	121	92.16	28	65	51.92	45	85	65.12	15	30	25.463	36.28	38.56	37.018	87	100	94.9583	127	33	41.6	9.4
10370642	28038797	38975964	M		2128-12-18 16:50:00	2129-01-10 18:04:00	23.0514	26.9657	0	1	t	2128-12-18 20:48:00	2129-01-10 18:04:12	22.89	1	t	26	OBSERVATION ADMIT	EMERGENCY ROOM	?		Medicaid	UNKNOWN	HOME HEALTH CARE	68	112	93.1304	95	166	121.435	47	113	72.2609	58	119	83.087	9	27	19.8333	37	37.61	37.2512	87	100	94.9091	90	32.2	38.6	9.7
10380296	22381259	30583455	M	2144-05-03	2144-04-23 19:34:00	2144-05-03 06:45:00	9.46597	91.3116	1	2	f	2144-04-25 11:07:42	2144-04-30 18:01:03	5.29	2	f	91	EW EMER.	EMERGENCY ROOM	?	MARRIED	Other	OTHER	DIED	94	135	126	72	114	87.84	36	69	58.6	43	74	65.375	18	38	25.2	36.61	36.78	36.668	95	100	97.36	143.667	26.3	30.7	8.3
10380296	22381259	30604070	M	2144-05-03	2144-04-23 19:34:00	2144-05-03 06:45:00	9.46597	91.3116	1	2	f	2144-05-01 08:36:07	2144-05-01 09:36:18	0.04	3	f	91	EW EMER.	EMERGENCY ROOM	?	MARRIED	Other	OTHER	DIED	91	139	122.333	83	115	99	56	84	70	61	92	76.5	23	30	26				94	96	95.3333	141
10380296	22381259	35097315	M	2144-05-03	2144-04-23 19:34:00	2144-05-03 06:45:00	9.46597	91.3116	1	2	f	2144-04-23 20:42:00	2144-04-24 20:33:55	0.99	1	t	91	EW EMER.	EMERGENCY ROOM	?	MARRIED	Other	OTHER	DIED	83	105	96	83	152	111.115	39	93	67.8462	56	101	77.7308	18	46	25.8966	36.39	36.72	36.5075	93	100	97.4483	136	31.1	31.2	9.9
10380296	22381259	38937923	M	2144-05-03	2144-04-23 19:34:00	2144-05-03 06:45:00	9.46597	91.3116	1	2	f	2144-05-01 09:38:48	2144-05-01 22:05:49	0.52	4	f	91	EW EMER.	EMERGENCY ROOM	?	MARRIED	Other	OTHER	DIED	115	139	131.667	91	101	94.75	54	65	61	65	71	68.5	10	31	21.6667				95	99	97.25
10392009	26788117	30508046	M		2166-04-06 01:10:00	2166-04-12 16:12:00	6.62639	25.2602	0	1	t	2166-04-06 02:18:00	2166-04-08 18:42:41	2.68	1	t	25	EW EMER.	EMERGENCY ROOM	ENGLISH	SINGLE	Other	HISPANIC OR LATINO	HOME	91	114	101.885	87	165	137.52	44	81	67.32	58	94	83.08	9	26	20	36	37.17	36.6114	99	100	99.8462	182.815	37	41.4	14
10392369	28403342	31064157	M		2187-12-02 06:10:00	2187-12-04 16:00:00	2.40972	77.9179	0	1	t	2187-12-02 08:15:00	2187-12-04 16:17:41	2.34	1	t	77	EW EMER.	EMERGENCY ROOM	ENGLISH	SINGLE	Other	UNKNOWN	HOME	82	112	95.7037	105	164	132.36	35	71	55.92	50	92	73.84	13	25	18.6429	36.83	37.89	37.1525	80	95	91.4444	105	35.5	41.1	11.4
10411800	26312385	38231980	F	2182-04-05	2182-04-04 19:11:00	2182-04-05 11:45:00	0.690278	91.2568	1	1	t	2182-04-04 19:12:06	2182-04-05 13:39:30	0.77	1	t	91	URGENT	TRANSFER FROM HOSPITAL	ENGLISH	WIDOWED	Medicare	WHITE	DIED	50	84	67.7059	82	99	90.7143	44	65	54.1429	53	278	79.8125	17	25	21.4706	35.67	36.06	35.8225	87	99	92.1875	100	33.9	36.9	10.4
10413295	27286678	32834587	M	2176-01-08	2173-08-12 04:37:00	2173-10-11 14:50:00	60.4257	53.6118	0	2	f	2173-08-12 11:07:58	2173-10-03 16:32:08	52.23	1	t	50	DIRECT EMER.	PHYSICIAN REFERRAL	?	MARRIED	Medicare	PORTUGUESE	CHRONIC/LONG TERM ACUTE CARE	61	171	86.5152	50	229	110.222	32	130.5	71.1806	19	156	82.9143	16	24	20.5152				87	100	98.4545	202.444	26	37.7	9.5
10422501	26142209	39360004	F	2129-11-04	2129-11-03 07:19:00	2129-11-04 02:51:00	0.813889	80.8386	1	1	t	2129-11-03 09:25:00	2129-11-05 02:51:53	1.73	1	t	80	EW EMER.	EMERGENCY ROOM	ENGLISH	WIDOWED	Other	WHITE	DIED	90	123	106.864	79	181	119.455	49	136	69.6818	57	142	76.6579	13	34	23.1915	36.33	37.56	36.7517	78	100	93.275	217.125	38	48	12
10428463	29790958	31414836	F		2125-06-16 13:46:00	2125-06-23 20:30:00	7.28056	39.4577	0	1	t	2125-06-16 13:48:10	2125-06-22 13:56:48	6.01	1	t	29	URGENT	TRANSFER FROM HOSPITAL	ENGLISH	MARRIED	Other	BLACK/CAPE VERDEAN	HOME	94	118	109.16	98	129	109.913	52	78	63.3913	66	93	77.3913	22	40	29.7083	37.17	39	38.1856	96	100	98.0417	99	32.8	35.2	10.7
10442603	23644640	31663173	M	2125-02-26	2125-02-25 15:33:00	2125-02-26 15:05:00	0.980556	67.1524	1	1	t	2125-02-25 15:33:43	2125-02-26 18:13:13	1.11	1	t	67	URGENT	TRANSFER FROM HOSPITAL	ENGLISH		Medicare	UNKNOWN	DIED	76	117	104.444	39	118	91.6321	31	78	55.2736	24	86	65.8929	12	34	25.0463	35.11	35.83	35.315	42	100	93.6923	85.4444	18.7	32.6	5.9
10454567	23632536	36304428	M	2153-03-02	2153-02-14 14:20:00	2153-03-02 04:30:00	15.5903	85.1221	1	1	t	2153-02-28 13:33:21	2153-03-02 14:28:33	2.04	2	f	85	EW EMER.	EMERGENCY ROOM	?	MARRIED	Medicare	WHITE	DIED	96	130	109.885	65	125	99.5	40	76	50.6852	45	105	66.8846	15	34	28.6897	37.56	39.17	38.1878	94	100	96.4286	181.286	27.8	31.2	9.2
10454567	23632536	39748376	M	2153-03-02	2153-02-14 14:20:00	2153-03-02 04:30:00	15.5903	85.1221	1	1	t	2153-02-14 14:53:00	2153-02-25 18:00:18	11.13	1	t	85	EW EMER.	EMERGENCY ROOM	?	MARRIED	Medicare	WHITE	DIED	73	119	99.36	82	136	108.36	19	96	58.44	40	88	67.4231	11	34	22.9259	36.22	37.94	36.9743	92	100	95.9615	199	39.1	39.1	13.2
10457824	25280974	37305179	M		2150-09-05 14:17:00	2150-09-16 16:37:00	11.0972	80.6779	0	1	t	2150-09-05 14:19:46	2150-09-09 20:20:56	4.25	1	t	80	OBSERVATION ADMIT	TRANSFER FROM HOSPITAL	ENGLISH		Medicare	UNKNOWN	CHRONIC/LONG TERM ACUTE CARE	94	152	114.931	96	156	114.64	55	111	69.56	68	119	83.16	17	28	22.0167	36.61	38.28	37.3888	94	98	95.9655	117.8	24.6	27.3	8.3
10460364	28338230	32312517	M	2146-04-12	2146-03-07 17:00:00	2146-04-12 13:08:00	35.8389	51.1799	1	2	f	2146-04-11 23:15:24	2146-04-12 16:24:14	0.71	1	t	51	EW EMER.	PHYSICIAN REFERRAL	ENGLISH	MARRIED	Medicare	WHITE	DIED	20	152	116.375	50	195	96.04	29	169	51.88	15	175	60.5769	16	33	23.88	36.33	36.83	36.632	98	100	99.5714	131	27.6	34.5	7.1
10469302	28278825	32350104	F		2142-10-18 16:40:00	2142-10-28 21:56:00	10.2194	56.7959	0	1	t	2142-10-18 19:42:00	2142-10-19 21:49:53	1.09	1	t	56	URGENT	TRANSFER FROM HOSPITAL	ENGLISH	SINGLE	Medicare	WHITE	SKILLED NURSING FACILITY	87	114	97.9565	91	150	113.304	50	78	59.913	57	87	71.3478	13	22	16.2174	36.89	38.67	37.4237	94	99	97.1739	143	31.9	32.7	9.7
10471469	24537345	31395309	F		2161-05-09 22:56:00	2161-05-26 16:30:00	16.7319	65.3551	0	1	t	2161-05-13 00:55:35	2161-05-19 16:18:56	6.64	1	t	64	EW EMER.	EMERGENCY ROOM	ENGLISH	MARRIED	Medicare	WHITE	SKILLED NURSING FACILITY	104	122	112.269	110	169	141.86	68	94	80.44	14	113	94.74	14	37	22.5185	36.61	37.22	36.9129	86	100	94.0385	106	44.7	47.9	14.7
10490439	29037588	33711238	M		2169-02-05 06:16:00	2169-02-12 16:30:00	7.42639	57.0966	0	1	t	2169-02-07 21:40:06	2169-02-08 11:31:33	0.58	1	t	53	EW EMER.	EMERGENCY ROOM	ENGLISH	MARRIED	Other	WHITE	HOME	63	105	75.5333	103	157	142.467	49	92	72.9333	62	100	88.4	11	32	18.0667	36.83	37.17	36.988	92	99	95.9333	96	37.3	37.3	12.3
10498984	26921493	32478860	M		2161-12-08 21:36:00	2161-12-09 21:27:00	0.99375	80.9361	0	1	t	2161-12-08 21:37:22	2161-12-09 21:27:27	0.99	1	t	80	URGENT	TRANSFER FROM HOSPITAL	ENGLISH	MARRIED	Medicare	WHITE	HOME	83	122	99.6087	126	157	149.955	67	93	78.6818	86	153	97.7273	16	27	22.9583	36.5	38.39	37.3957	91	99	94.1304	81.5	32.1	32.9	11.3
10537376	26519429	38102111	M		2151-10-24 03:53:00	2151-11-04 13:36:00	11.4049	43.8109	0	1	t	2151-10-24 03:54:59	2151-10-27 19:33:27	3.65	1	t	43	URGENT	TRANSFER FROM HOSPITAL	ENGLISH	MARRIED	Other	WHITE	REHAB	101	126	111.654	129	155	141.6	69	81	75.56	85	129	91.2	13	32	24.9231	36.94	37.78	37.5314	90	96	93.4231	110.75	25.9	26.7	8.3
10565832	23574450	35175189	M		2180-04-23 19:39:00	2180-05-18 15:25:00	24.8236	40.3116	0	1	t	2180-04-23 19:42:35	2180-04-29 20:47:04	6.04	1	t	40	URGENT	TRANSFER FROM HOSPITAL	ENGLISH	MARRIED	Other	OTHER	HOME	91	114	98.7308	107	145	124.96	59	88	72.88	69	101	83.8	17	40	26.7692	36.72	37.44	37.1667	90	98	94.9231	100.571	22.4	22.7	7.6
10573068	29843410	38564101	F		2153-03-27 00:18:00	2153-04-03 17:28:00	7.71528	46.2328	0	1	t	2153-03-27 00:19:00	2153-03-31 23:30:49	4.97	1	t	46	URGENT	TRANSFER FROM HOSPITAL	ENGLISH		Other	UNKNOWN	HOME HEALTH CARE	113	134	125.148	126	183	150.316	59	128	79.4737	78	136	97.7037	20	32	24.8148	37.17	38.06	37.5014	93	100	96.963	186.722	33.4	34.9	12
10580965	28713511	38037830	F	2128-06-04	2128-04-05 01:23:00	2128-04-09 14:36:00	4.55069	85.2603	0	1	t	2128-04-05 02:31:00	2128-04-05 13:34:48	0.46	1	t	85	EW EMER.	EMERGENCY ROOM	ENGLISH		Medicare	WHITE	SKILLED NURSING FACILITY	80	97	87.9	99	119	107.1	43	78	52.4	57	85	65.7	16	22	19.7	36.17	36.67	36.39	93	99	96.5	68	25.7	25.7	8.1
10583564	24877202	36384383	M		2180-02-28 16:59:00	2180-03-04 14:16:00	4.88681	78.1607	0	1	t	2180-02-28 18:34:00	2180-03-01 19:07:10	2.02	1	t	78	EW EMER.	EMERGENCY ROOM	ENGLISH	SINGLE	Medicare	WHITE	HOME HEALTH CARE	59	83	70.12	86	144	110.048	32	105	53.7619	46	108	65.9048	12	25	18.5652	36.39	37.06	36.7525	92	98	95.88	232.731	31.5	40.4	11.3
10606611	23835483	30770361	M		2162-05-02 21:01:00	2162-06-10 12:14:00	38.634	46.3339	0	1	t	2162-05-03 21:49:03	2162-05-05 04:33:29	1.28	1	t	38	URGENT	TRANSFER FROM HOSPITAL	ENGLISH	SINGLE	Other	WHITE	SKILLED NURSING FACILITY	81	108	92.5926	118	157	138.667	74	92	85	87	106	96.5	7	25	16.4074	36.44	36.67	36.5583	85	97	93.7778	201.125	34.5	34.6	11.2
10606611	23835483	33896166	M		2162-05-02 21:01:00	2162-06-10 12:14:00	38.634	46.3339	0	1	t	2162-05-28 17:32:27	2162-05-31 21:33:13	3.17	3	f	38	URGENT	TRANSFER FROM HOSPITAL	ENGLISH	SINGLE	Other	WHITE	SKILLED NURSING FACILITY	78	95	85.72	94	170	124.731	44	86	63.9615	65	122	84.1923	14	24	17.1	36.83	37.5	37.2354	90	100	97.04	172.857	18.2	27.9	6.9
10606611	23835483	33988280	M		2162-05-02 21:01:00	2162-06-10 12:14:00	38.634	46.3339	0	1	t	2162-05-17 03:15:43	2162-05-28 00:57:36	10.9	2	f	38	URGENT	TRANSFER FROM HOSPITAL	ENGLISH	SINGLE	Other	WHITE	SKILLED NURSING FACILITY	84	115	99.1389	76	151	103.486	55	95	67.4	64	98	75.2571	12	29	19.6447	36.39	37.33	36.8414	77	100	95.7222	169.111	22.2	27.2	7.1
10614286	25272169	33206685	M		2171-08-01 19:18:00	2171-08-07 13:03:00	5.73958	63.5826	0	1	t	2171-08-01 19:19:01	2171-08-04 17:31:03	2.93	1	t	63	URGENT	TRANSFER FROM HOSPITAL	ENGLISH		Medicare	UNKNOWN		71	103	86.6522	97	152	124.043	41	94	72.3913	52	101	84.8696	16	29	23.913	36.11	37.33	36.815	90	98	94.5652	110.25	32	33.5	10.5
10620252	22273102	38187888	M		2149-06-16 22:02:00	2149-06-20 17:10:00	3.79722	46.457	0	1	t	2149-06-16 23:58:00	2149-06-18 14:24:17	1.6	1	t	46	URGENT	TRANSFER FROM HOSPITAL	ENGLISH	SINGLE	Other	WHITE	HOME	110	136	125.6	126	172	151.958	72	120	94.875	88	125	107.458	19	30	26	36.89	38.11	37.3417	91	97	93.8	248	39.9	43.1	13.5
10624280	23115378	31149366	M		2140-10-15 20:17:00	2140-11-01 17:15:00	16.8736	71.7908	0	4	f	2140-10-24 17:20:45	2140-11-01 17:32:15	8.01	2	f	71	EW EMER.	EMERGENCY ROOM	ENGLISH	MARRIED	Medicare	WHITE	CHRONIC/LONG TERM ACUTE CARE	94	115	103.52	83	130	99.4	37	78	57.72	49	92	66.7692	19	33	26.2407	36.67	37.56	37.1143	88	98	92	137.5	27.1	27.2	8.3
10624280	23115378	32730936	M		2140-10-15 20:17:00	2140-11-01 17:15:00	16.8736	71.7908	0	4	f	2140-10-15 21:30:23	2140-10-18 04:46:10	2.3	1	t	71	EW EMER.	EMERGENCY ROOM	ENGLISH	MARRIED	Medicare	WHITE	CHRONIC/LONG TERM ACUTE CARE	86	125	101.348	78	142	105.5	15	101	60.2273	32	111	70.0909	16	36	24.25	36.67	37.11	36.89	89	99	95.4545	72	24	27	7.9
10628370	29182123	30545464	M	2126-03-30	2126-02-19 20:06:00	2126-03-30 07:45:00	38.4854	48.1372	1	3	f	2126-02-22 12:09:52	2126-02-23 23:54:16	1.49	1	t	45	OBSERVATION ADMIT	WALK-IN/SELF REFERRAL	ENGLISH	MARRIED	Other	WHITE	DIED	73	93	81.6176	104	131	119.2	49	84	66.9	65	97	81.3667	6	27	14.303	36.39	37.22	36.6606	92	99	94.6667	112.4	20.6	28.9	6.4
10628370	29182123	30872492	M	2126-03-30	2126-02-19 20:06:00	2126-03-30 07:45:00	38.4854	48.1372	1	3	f	2126-03-07 12:53:34	2126-03-30 11:04:11	22.92	2	f	45	OBSERVATION ADMIT	WALK-IN/SELF REFERRAL	ENGLISH	MARRIED	Other	WHITE	DIED	86	102	94.8929	73	117	95.6071	38	59	47.2857	52	72	60.2857	11	25	16.5357	36.67	37.67	36.9923	90	97	94.3929	101.8	20.1	27.1	6.7
10639500	20794194	37202383	M		2116-11-12 20:26:00	2116-12-06 17:03:00	23.859	25.8675	0	2	f	2116-11-20 14:03:22	2116-11-26 13:13:31	5.97	1	t	25	EW EMER.	EMERGENCY ROOM	ENGLISH	SINGLE	Other	BLACK/AFRICAN AMERICAN	HOME HEALTH CARE	80	114	88.775	100	127	114.973	39	83	56.973	5	91	72.6579	15	35	24.3077	36.39	37.3	37.0381	96	100	98.6923	115	34.8	36.5	11.3
10639500	26565321	31643878	M		2116-10-28 00:38:00	2116-11-09 17:45:00	12.7132	25.8242	0	1	t	2116-10-29 11:00:10	2116-11-01 07:02:24	2.83	1	t	25	EW EMER.	EMERGENCY ROOM	ENGLISH	SINGLE	Other	BLACK/AFRICAN AMERICAN	HOME HEALTH CARE	92	111	100.327	86	142	116.644	40	104	66.3333	52	107	76.7333	9	31	18.8298	36.61	37.33	36.9067	94	100	98.9787	122.6	28.1	40.1	8.7
10639820	24237197	36192138	F		2181-08-09 20:52:00	2181-08-19 19:13:00	9.93125	48.6047	0	1	t	2181-08-09 22:22:00	2181-08-11 19:58:59	1.9	1	t	48	OBSERVATION ADMIT	PHYSICIAN REFERRAL	ENGLISH	SINGLE	Other	WHITE	SKILLED NURSING FACILITY	47	103	83.6667	81	82	81.3333	48	52	49.3333	58	99	75.2	6	34	15.8621	33.6	33.6	33.6	96	100	99.4348	251.462	23.9	32.6	8
10674146	28384013	39771117	M		2173-06-04 21:45:00	2173-06-06 18:30:00	1.86458	51.4241	0	1	t	2173-06-04 21:45:49	2173-06-06 18:57:49	1.88	1	t	51	URGENT	TRANSFER FROM HOSPITAL	ENGLISH		Medicare	UNKNOWN	OTHER FACILITY	89	116	106.083	113	166	141.043	64	95	77.3913	76	106	91.4783	11	25.5	19.037	37.06	38.39	37.9386	92	100	97.68	164.737	31.5	32.7	10.5
10677013	23642501	39752693	M		2138-02-13 01:00:00	2138-02-21 17:21:00	8.68125	53.1193	0	1	t	2138-02-13 01:01:03	2138-02-15 23:02:11	2.92	1	t	51	URGENT	TRANSFER FROM HOSPITAL	ENGLISH	MARRIED	Other	WHITE	HOME	86	109	99.1923	108	151	124.308	58	115	74.9231	69	119	86.6538	15	33	23.6923	36.83	38.33	37.485	91	98	94.8846	138.429	29.7	30.9	10.1
10677466	23769123	32421099	M		2156-08-03 16:40:00	2156-08-09 15:47:00	5.96319	54.5906	0	1	t	2156-08-04 20:39:36	2156-08-06 13:25:01	1.7	1	t	54	EW EMER.	EMERGENCY ROOM	ENGLISH	MARRIED	Other	WHITE	HOME	97	196	111.559	127	169	149.296	64	104	91.1111	38	114	100.929	15	36	23.5484	36.5	37.33	37.0183	90	99	93.2941	91.9444	38.5	43.4	13.1
10678335	26093198	37857647	F		2171-12-19 11:49:00	2171-12-26 18:10:00	7.26458	33.9651	0	1	t	2171-12-19 11:50:05	2171-12-21 18:16:18	2.27	1	t	33	URGENT	TRANSFER FROM HOSPITAL	ENGLISH	SINGLE	Other	WHITE	HOME	69	109	85.9167	115	159	136.417	55	101	77.625	67	114	90.6667	14	31	18.08	37.67	38.56	37.9843	93	100	98.375	90	25.6	25.8	8.4
10685894	23518555	38782375	F		2147-05-20 01:11:00	2147-05-31 15:25:00	11.5931	60.3795	0	1	t	2147-05-20 01:12:32	2147-05-20 19:40:57	0.77	1	t	54	EW EMER.	EMERGENCY ROOM	ENGLISH	DIVORCED	Medicaid	WHITE	SKILLED NURSING FACILITY	70	90	79.1875	82	117	100.143	48	78	56.9286	59	176	74.5333	10	24	14.6875	37.44	37.67	37.57	91	98	95.1875	112.333	35	37.8	11.5
10686844	21710197	34718614	M		2120-02-11 00:32:00	2120-03-21 15:30:00	39.6236	35.111	0	1	t	2120-02-22 00:16:42	2120-02-25 16:57:22	3.69	1	t	33	EW EMER.	WALK-IN/SELF REFERRAL	ENGLISH	SINGLE	Other	BLACK/AFRICAN AMERICAN	HOME HEALTH CARE	91	125	108.667	81	151	116.935	37	84	61.4516	54	98	77.7419	11	28	16.7407	37.22	39.44	38.4336	96	100	98.7037	153.25	30.6	31.8	9.6
10688510	26905473	32815100	M	2165-04-28	2165-03-25 14:20:00	2165-04-28 11:04:00	33.8639	60.2296	1	9	f	2165-03-25 15:34:00	2165-03-27 18:33:39	2.12	1	t	57	EW EMER.	PHYSICIAN REFERRAL	ENGLISH	MARRIED	Medicare	WHITE	DIED	65	107	85.3125							40	86	69.2	14	27	19.3125	36.06	37	36.5567	90	100	97.8276	255.625	31.2	31.3	10
10688510	26905473	39124077	M	2165-04-28	2165-03-25 14:20:00	2165-04-28 11:04:00	33.8639	60.2296	1	9	f	2165-03-30 05:50:23	2165-04-28 12:36:03	29.28	2	f	57	EW EMER.	PHYSICIAN REFERRAL	ENGLISH	MARRIED	Medicare	WHITE	DIED	68	81	73.4091	71	92	79.7368	65	80	71.7368	68	90	76	13	26	16.8043	36.28	36.72	36.4213	95	99	97.3182	142.111	28.7	32.7	8.9
10712685	26015355	31182566	F		2122-07-27 14:52:00	2122-08-18 20:00:00	22.2139	83.5684	0	1	t	2122-07-27 14:53:09	2122-08-02 14:10:39	5.97	1	t	83	URGENT	TRANSFER FROM HOSPITAL	ENGLISH	MARRIED	Other	WHITE	REHAB	84	105	94.125	94	154	127.435	58	109	70.913	76	116	87.9565	18	41	23.75	36.67	36.94	36.81	91	100	97.4348	80.5	45.2	45.2	14
10730662	23676947	35813232	F	2185-05-04	2181-09-22 20:51:00	2181-10-09 16:33:00	16.8208	63.7252	0	1	t	2181-09-22 21:40:00	2181-10-06 14:45:14	13.71	1	t	63	EW EMER.	EMERGENCY ROOM	ENGLISH	MARRIED	Other	WHITE	SKILLED NURSING FACILITY	98	123	107.444	140	220	165.931	80	131	98.7586	103	160	121.931	21	40	28.8148	35.72	36.94	36.3813	90	99	95.8148	118.571	33.8	36.9	11
10734591	20166763	37260508	M	2143-11-03	2142-07-18 23:50:00	2142-07-24 15:45:00	5.66319	88.545	0	1	t	2142-07-19 04:46:00	2142-07-21 00:04:33	1.8	1	t	80	OBSERVATION ADMIT	EMERGENCY ROOM	ENGLISH	MARRIED	Medicare	WHITE	SKILLED NURSING FACILITY	66	82	74.6538	93	142	115.458	40	76	55.2917	54	93	70.25	14	28	20.8077	36.39	36.94	36.7114	93	98	94.36	121	29.6	34.3	9.5
10739599	28300790	36727824	F	2148-09-10	2148-09-08 22:49:00	2148-09-10 02:05:00	1.13611	66.6898	1	1	t	2148-09-08 22:52:16	2148-09-10 03:32:48	1.19	1	t	66	EW EMER.	EMERGENCY ROOM	ENGLISH	WIDOWED	Medicare	WHITE	DIED	78	103	90.3571	80	138	110.974	26	79	58.5263	45	134	75.8879	14	33	25.7105	35	36.5	36.1182	90	99	94	275	29.8	30.7	9.4
10745469	22726387	36646192	M		2190-08-09 11:25:00	2190-08-28 17:44:00	19.2632	73.6038	0	1	t	2190-08-17 12:08:50	2190-08-20 01:04:58	2.54	1	t	65	EW EMER.	EMERGENCY ROOM	ENGLISH	MARRIED	Medicare	WHITE	SKILLED NURSING FACILITY	99	130	109.611	96	172	125.235	51	95	73.5294	62	111	84.7647	15	29	21.9444	36.78	37.39	37.073	91	95	93.2778	106	41.5	42.4	14.2
10748498	28473248	32149106	F	2141-11-09	2141-10-23 00:12:00	2141-11-09 20:25:00	17.8424	86.8077	1	1	t	2141-11-09 10:32:21	2141-11-09 22:07:42	0.48	2	f	86	EW EMER.	EMERGENCY ROOM	ENGLISH	SINGLE	Other	BLACK/AFRICAN AMERICAN	DIED	38	135	89.65	40	156	91.8333	19	128	53.1667	24	133	62.2308	6	30	18.9	35.61	35.61	35.61	75	99	91.375	155	28.4	28.4	8.5
10748498	28473248	35373003	F	2141-11-09	2141-10-23 00:12:00	2141-11-09 20:25:00	17.8424	86.8077	1	1	t	2141-10-25 20:51:57	2141-10-26 16:17:48	0.81	1	t	86	EW EMER.	EMERGENCY ROOM	ENGLISH	SINGLE	Other	BLACK/AFRICAN AMERICAN	DIED	61	74	66.3	98	165	138.842	41	65	54.1053	63	98	79.9474	17	26	21.75	36	38.06	37.0467	94	100	97.6316	99	27.5	28.7	9.5
10756134	22263234	33039428	M		2183-07-28 03:58:00	2183-08-05 12:30:00	8.35556	67.5699	0	1	t	2183-07-28 21:50:55	2183-07-30 17:42:41	1.83	1	t	67	SURGICAL SAME DAY ADMISSION	PHYSICIAN REFERRAL	ENGLISH	MARRIED	Medicare	UNKNOWN	SKILLED NURSING FACILITY	62	97	77.5517	97	203	139.69	43	79	55.6897	58	119	82.1379	8	31	15.4483	36.67	37.28	36.9543	95	99	97.1724	150	30.4	35.9	10.2
10758919	25954601	39689067	F		2154-06-23 22:19:00	2154-07-01 15:25:00	7.7125	67.4762	0	1	t	2154-06-23 23:20:00	2154-06-25 20:37:18	1.89	1	t	67	EW EMER.	EMERGENCY ROOM	ENGLISH	SINGLE	Medicare	WHITE	SKILLED NURSING FACILITY	87	118	99.4444	77	134	107.389	44	71	58.3889	63	94	75.6852	22	34	27.8036	36.11	37.17	36.825	85	100	97.5556	115.625	28.2	33.1	9.8
10771812	27528541	31836611	F	2174-03-19	2174-03-06 04:46:00	2174-03-19 02:27:00	12.9035	81.1758	1	1	t	2174-03-06 04:47:26	2174-03-19 05:36:42	13.03	1	t	81	OBSERVATION ADMIT	EMERGENCY ROOM	ENGLISH		Other	UNKNOWN	DIED	97	129	113.25	75	136	109.8	45	82	59.56	51	85	72.36	19.5	35	23.4828	36.5	37.78	37.2057	89	99	93.7586	117.75	36.1	42.6	11.7
10801615	24957066	33202447	M	2149-01-27	2148-07-02 13:28:00	2148-07-09 15:35:00	7.08819	45.5019	0	1	t	2148-07-03 16:48:23	2148-07-04 19:30:16	1.11	1	t	44	EW EMER.	EMERGENCY ROOM	ENGLISH	MARRIED	Other	WHITE	REHAB	62	121	94.2727	119	165	139.235	59	92	67.6176	79	121	88.5882	8	24	16.6364	36.17	36.89	36.624	94	100	97.1515	163	40.3	40.3	14.4
10809535	26521837	30301258	M		2121-09-17 18:46:00	2121-09-24 15:20:00	6.85694	63.7113	0	2	f	2121-09-17 18:47:08	2121-09-20 17:00:23	2.93	1	t	63	EW EMER.	EMERGENCY ROOM	ENGLISH	MARRIED	Other	BLACK/AFRICAN AMERICAN	HOME HEALTH CARE	82	92	87.2083	116	149	128.952	45	82	65	62	98	78.7143	17	28	21.5833	37	37.67	37.3067	97	100	99.0526	279.174	37.5	52	12.3
10810063	20573862	32154233	F		2122-02-10 22:38:00	2122-02-18 15:17:00	7.69375	22.1121	0	1	t	2122-02-10 22:38:18	2122-02-15 17:08:32	4.77	1	t	22	URGENT	TRANSFER FROM HOSPITAL	ENGLISH	SINGLE	Other	UNABLE TO OBTAIN	HOME	79	114	90.5278	88	136	113.386	58	88	71.0286	68	103	86.1571	16	41.5	25.5278	36.78	37.44	36.9743	89	100	96.3889	122.4	26.5	28.5	8.4
10812824	27693546	32061183	M		2134-08-21 10:54:00	2134-09-24 14:13:00	34.1382	31.6364	0	1	t	2134-08-21 10:54:58	2134-09-05 19:10:45	15.34	1	t	31	URGENT	TRANSFER FROM HOSPITAL	ENGLISH		Other	UNKNOWN	ACUTE HOSPITAL	100	114	105.667	104	134	123.875	45	76	59.2917	62	83	74.0833	20	30	24.42	36.94	38.39	37.8537	98	100	99.125	133.714	24.5	25.6	7.7
10815761	20280903	39958720	M		2184-01-21 00:14:00	2184-01-25 17:20:00	4.7125	49.0548	0	1	t	2184-01-21 14:27:12	2184-01-22 17:28:55	1.13	1	t	49	EW EMER.	EMERGENCY ROOM	ENGLISH	MARRIED	Other	WHITE	HOME	74	131	85.32	102	138	120.75	55	82	72.2	29	93	80.9524	10	37	19	37.39	37.56	37.502	92	99	95.6364	86	30.1	32.5	10.9
10823560	21905572	31566616	M	2139-09-16	2139-09-10 04:04:00	2139-09-16 07:10:00	6.12917	91.6904	1	1	t	2139-09-10 05:28:00	2139-09-12 18:40:07	2.55	1	t	91	EW EMER.	EMERGENCY ROOM	ENGLISH	MARRIED	Medicare	OTHER	DIED	57	95	78	74	156	95.5	37.5	103	52.7903	47	115	65.6774	14	27	20.2258	31.1	36.39	34.1736	91	99	95.5667	103.5	29.7	38.5	9.4
10865504	20772091	34298448	M	2179-02-25	2178-12-07 21:46:00	2179-02-25 16:08:00	79.7653	34.9334	1	2	f	2178-12-08 00:58:00	2178-12-16 14:47:17	8.58	1	t	34	EW EMER.	EMERGENCY ROOM	ENGLISH	MARRIED	Medicare	WHITE	DIED	109	148	125.12	84	140	109.957	49	75	61.8261	57	94	72.9565	14	32	23	35.83	37.67	36.7471	93	100	99.2083	168.5	30.7	35	9.1
10865504	20772091	39916463	M	2179-02-25	2178-12-07 21:46:00	2179-02-25 16:08:00	79.7653	34.9334	1	2	f	2179-02-12 14:03:34	2179-02-25 17:30:09	13.14	2	f	34	EW EMER.	EMERGENCY ROOM	ENGLISH	MARRIED	Medicare	WHITE	DIED	112	138	125.667	103	128	117.957	64	99	72.3043	73	105	82.3913	16	34	27	36.72	37.33	37.1	92	100	95.1852	173	20	27.1	6.2
10884125	25100256	39477806	M		2176-04-13 12:04:00	2176-04-19 16:00:00	6.16389	63.2814	0	1	t	2176-04-13 19:24:07	2176-04-14 14:27:20	0.79	1	t	60	EW EMER.	EMERGENCY ROOM	ENGLISH	DIVORCED	Medicaid	WHITE	HOME	98	141	107.632	117	154	138.5	61	105	87.5556	73	113	98.7222	14	31	20.3158	36.67	37.11	36.89	88	95	91.6316	90	32.3	32.3	11.2
10884861	25003939	34156717	M		2173-08-09 16:58:00	2173-08-28 17:38:00	19.0278	69.6043	0	1	t	2173-08-09 18:31:00	2173-08-16 22:37:03	7.17	1	t	69	EW EMER.	TRANSFER FROM HOSPITAL	?	DIVORCED	Other	ASIAN	SKILLED NURSING FACILITY	87	154	113.9	60	124	93.6522	44	85	61.3913	48	100	72.5938	15	28	24.3788	37.39	39.44	38.137	87	100	95.2667	310.273	36.8	48.4	12.4
10898681	20736293	31240117	M		2180-03-24 21:07:00	2180-03-28 16:30:00	3.80764	28.2277	0	1	t	2180-03-24 21:07:18	2180-03-25 22:41:56	1.07	1	t	25	URGENT	TRANSFER FROM HOSPITAL	ENGLISH	SINGLE	Other	WHITE	HOME	61	105	87.96	112	159	138.652	68	98	81.087	77	107	93.3043	9	32	18.88	36.5	37.5	37.0329	90	100	93.44	132	44.9	44.9	15.6
10906792	28802842	35741709	M	2122-07-02	2122-06-25 14:28:00	2122-07-02 07:00:00	6.68889	82.4808	1	1	t	2122-06-30 10:10:39	2122-07-02 09:05:33	1.95	1	t	82	EW EMER.	EMERGENCY ROOM	?	MARRIED	Other	ASIAN - CHINESE	DIED	98	121	111.037	77	158	107.333	43	84	62.1481	51	118	73.9231	28	45	32.0536	34.94	38.28	37.43	81	100	98.4167	172.167	28.3	43.1	9.2
10909733	24069749	30958856	F		2161-07-16 04:08:00	2161-07-26 14:14:00	10.4208	87.5371	0	1	t	2161-07-16 06:02:00	2161-07-17 11:48:07	1.24	1	t	87	EW EMER.	TRANSFER FROM HOSPITAL	ENGLISH	MARRIED	Medicare	OTHER	SKILLED NURSING FACILITY	59	102	80.619	83	139	112.65	44	98	67.7	52	107	78.7	14	40	24.4535	36.17	37	36.6029	90	100	95.4286	126.5	33	35.1	10.7
10914633	25126521	33867248	M	2169-07-04	2169-05-29 21:09:00	2169-06-27 18:10:00	28.8757	55.4076	0	1	t	2169-06-09 14:06:01	2169-06-15 14:23:13	6.01	1	t	55	URGENT	TRANSFER FROM HOSPITAL	ENGLISH	SINGLE	Medicare	WHITE	HOME	83	105	91.1667	100	168	131.478	66	127	85.6522	78	137	98.913	18	39	27.96	36.56	37.22	36.9183	79	100	93.25	173	20.7	23.3	7
10933325	28348106	30079243	F	2167-05-06	2167-03-20 02:55:00	2167-04-08 14:30:00	19.4826	59.2126	0	3	f	2167-03-20 03:33:53	2167-03-29 20:19:32	9.7	1	t	57	EW EMER.	EMERGENCY ROOM	ENGLISH	SINGLE	Other	BLACK/AFRICAN AMERICAN	CHRONIC/LONG TERM ACUTE CARE	80	91	83.8182	87	121	105.667	11	79	57.8333	28	127	71.75	10	21	14.9697	36.06	36.72	36.355	92	100	95.5	119.786	39.1	49.4	13.1
10933622	28390108	36645118	F		2192-04-21 22:34:00	2192-05-22 14:45:00	30.6743	56.3065	0	1	t	2192-04-21 22:35:38	2192-04-26 00:05:07	4.06	1	t	56	URGENT	TRANSFER FROM HOSPITAL	ENGLISH	WIDOWED	Other	WHITE	CHRONIC/LONG TERM ACUTE CARE	108	129	114.333	123	156	141.962	68	84	76.2692	1	111	95.5769	12	27	19.6	36.83	37.94	37.4586	94	100	96.2083	92.375	34	34.6	12
10934092	25124512	38721044	M		2164-07-16 13:43:00	2164-07-29 14:00:00	13.0118	50.5409	0	1	t	2164-07-16 13:45:18	2164-07-25 17:38:30	9.16	1	t	50	URGENT	TRANSFER FROM HOSPITAL	ENGLISH	MARRIED	Other	BLACK/AFRICAN AMERICAN	HOME	66	82	75.2941	90	133	111.786	43	69	57.2143	55	89	69.875	4	26	18.4265	36.4	37.5	36.767	91	100	95.0833	146.714	37.3	40.1	12.3
10934673	28634286	30792974	M		2122-03-04 21:54:00	2122-03-25 12:20:00	20.6014	54.1722	0	1	t	2122-03-04 23:00:00	2122-03-19 17:51:46	14.79	1	t	54	EW EMER.	EMERGENCY ROOM	ENGLISH	SINGLE	Other	WHITE	SKILLED NURSING FACILITY	98	116	106	86	147	111.594	50	108	64.5938	59	120	77.5156	14	29	20.5556	36.72	39.28	38.0945	93	100	98.9412	198.75	35.6	44.5	12
10939051	21436622	37930768	M		2136-11-14 05:55:00	2136-11-18 11:00:00	4.21181	73.87	0	1	t	2136-11-14 07:34:06	2136-11-15 23:31:41	1.66	1	t	71	EW EMER.	EMERGENCY ROOM	ENGLISH	DIVORCED	Medicare	WHITE	HOME	64	104	84.7931	106	165	135.609	52	97	73	69	104	88.2609	8	22	15.5926	36.39	37.89	37.0471	91	100	97.8276	100.667	34	34.4	11.6
10948115	28748915	32686693	F		2148-03-13 02:51:00	2148-04-02 13:43:00	20.4528	41.1975	0	1	t	2148-03-13 05:10:00	2148-03-18 18:44:49	5.57	1	t	41	EW EMER.	EMERGENCY ROOM	ENGLISH	SINGLE	Other	UNABLE TO OBTAIN	HOME	88	124	108.621							57	91	71.1724	7	33	25.1774	33.71	38.4	37.1921	97	100	99.7857	233.643	29	39.1	10
10950205	23263138	33154507	F		2145-06-04 23:01:00	2145-08-17 15:57:00	73.7056	57.4244	0	9	f	2145-07-01 11:53:58	2145-07-05 20:02:21	4.34	2	f	49	EW EMER.	EMERGENCY ROOM	ENGLISH	SINGLE	Other	BLACK/AFRICAN AMERICAN	HOSPICE	90	119	108.458	80	126	103.583	39	82	57.0417	47	86	67.4167	15	30	21	37.06	38.56	37.7037	99	100	99.9167	165	25.2	27.2	7.6
10950205	23263138	38049857	F		2145-06-04 23:01:00	2145-08-17 15:57:00	73.7056	57.4244	0	9	f	2145-06-05 00:52:00	2145-06-16 00:48:01	11	1	t	49	EW EMER.	EMERGENCY ROOM	ENGLISH	SINGLE	Other	BLACK/AFRICAN AMERICAN	HOSPICE	109	138	124.25	76	119	99.1458	41	72	56.9167	49	81	66.2708	15	25	19.8	36.94	39.06	37.5722	91	100	97.4783	179.4	31.1	34.8	10
10956924	29915321	30830525	M	2167-09-12	2162-12-21 22:51:00	2162-12-26 14:26:00	4.64931	85.9718	0	1	t	2162-12-21 23:55:00	2162-12-23 01:59:01	1.09	1	t	85	EW EMER.	EMERGENCY ROOM	?	MARRIED	Medicare	WHITE - OTHER EUROPEAN	HOME HEALTH CARE	67	103	91.3077	92	149	127.36	31	76	51.12	46	94	69.12	10	27	16.4615	36.33	37.61	36.8429	93	100	96.1923	132	32.4	42.1	10.5
10964702	25428181	36144196	M	2140-11-13	2134-10-22 16:31:00	2134-10-26 13:53:00	3.89028	33.8076	0	2	f	2134-10-22 18:07:00	2134-10-23 20:56:33	1.12	1	t	30	EW EMER.	EMERGENCY ROOM	ENGLISH	SINGLE	Medicare	HISPANIC OR LATINO	HOME	77	102	89.84	98	131	113.36	59	96	76.24	69	100	84.64	7	21	15.2083	36.78	37.67	37.2714	92	100	98.08	116	32.7	41.7	12.1
10988683	21782788	38647818	F	2159-10-07	2157-05-14 16:26:00	2157-05-18 13:00:00	3.85694	93.3674	0	1	t	2157-05-14 18:13:00	2157-05-16 15:44:24	1.9	1	t	91	EW EMER.	EMERGENCY ROOM	ENGLISH	WIDOWED	Medicare	WHITE	HOME HEALTH CARE	110	137	119.417	76	125	103.739	35	73	50.5652	51	80	64.2083	11	28	19.2917	35.94	37.11	36.3486	92	100	97.3	83	36	36	12.3
10990398	27541056	32038898	F		2175-12-04 20:16:00	2175-12-26 14:33:00	21.7618	70.925	0	1	t	2175-12-15 13:34:36	2175-12-23 00:53:48	7.47	2	f	70	URGENT	TRANSFER FROM HOSPITAL	?	MARRIED	Other	UNKNOWN	REHAB	82	109	95.6	89	159	120	51	95	63.0714	58	105	76.1786	14	31	21.7167	36.28	37.11	36.7129	94	100	98.7667	153.333	25.4	30	8.1
10990398	27541056	32331290	F		2175-12-04 20:16:00	2175-12-26 14:33:00	21.7618	70.925	0	1	t	2175-12-04 20:17:17	2175-12-13 18:49:20	8.94	1	t	70	URGENT	TRANSFER FROM HOSPITAL	?	MARRIED	Other	UNKNOWN	REHAB	105	137	122.208	106	176	141.375	56	79	68.9583	74	99	86.75	12	19	15.82	36.5	38.22	37.1357	95	99	97.7917	185.375	36.1	48.1	11.4
11020202	27311676	31621601	F		2121-03-05 19:20:00	2121-03-28 12:28:00	22.7139	59.1747	0	1	t	2121-03-05 19:21:27	2121-03-22 17:01:09	16.9	1	t	59	URGENT	TRANSFER FROM HOSPITAL	ENGLISH	MARRIED	Other	WHITE	CHRONIC/LONG TERM ACUTE CARE	88	98	91.6296	69	143	123.846	48	90	71.6538	55	100	83.6154	14	31	24.8519	36.67	38.39	37.1933	88	100	94.0385	226.6	34.3	36.9	11.2
11021906	27646159	36205975	F		2188-10-19 13:26:00	2188-11-14 17:05:00	26.1521	33.801	0	1	t	2188-10-19 15:11:00	2188-11-05 22:55:41	17.32	1	t	33	EW EMER.	EMERGENCY ROOM	?		Medicaid	UNKNOWN	HOME	87	144	113.385	98	196	123.5	61	94	74.9583	71	111	85.3333	10	36	21.0357	37	37.5	37.2488	95	100	98	99.3333	36.9	37.6	11.8
11028668	26596507	37821225	M	2122-12-09	2122-12-03 20:38:00	2122-12-08 14:30:00	4.74444	75.9223	0	1	t	2122-12-03 21:05:54	2122-12-04 16:39:55	0.82	1	t	75	OBSERVATION ADMIT	TRANSFER FROM HOSPITAL	?	MARRIED	Medicaid	ASIAN - CHINESE	HOSPICE	86	98	91.9444	125	156	142.611	65	95	75.6111	80	108	91.8333	13	26	18.6111	36.44	36.94	36.786	94	98	95.8333	93	45.2	47.5	15.3
11040157	21203213	35719858	F	2188-01-23	2185-05-30 22:54:00	2185-06-14 13:30:00	14.6083	50.4106	0	1	t	2185-06-01 10:07:16	2185-06-04 18:41:33	3.36	2	f	50	EW EMER.	EMERGENCY ROOM	ENGLISH		Medicaid	WHITE	SKILLED NURSING FACILITY	69	125	93.6333	68	148	98.5	42	71	56.1818	48	92	67.7143	11	23	16.3333	36.89	37.56	37.284	96	100	98.5333	111.286	19.5	23.4	6.7
11040157	21203213	36452970	F	2188-01-23	2185-05-30 22:54:00	2185-06-14 13:30:00	14.6083	50.4106	0	1	t	2185-05-30 23:28:00	2185-05-31 17:55:58	0.77	1	t	50	EW EMER.	EMERGENCY ROOM	ENGLISH		Medicaid	WHITE	SKILLED NURSING FACILITY	87	111	100.182	89	124	105.85	47	69	56.35	59	79	67.8	15	24	18.9545	36.72	37.5	37.0229	92	98	94.3182	130.667	21.3	29.8	6.9
11040157	21203213	37018861	F	2188-01-23	2185-05-30 22:54:00	2185-06-14 13:30:00	14.6083	50.4106	0	1	t	2185-06-04 18:53:42	2185-06-04 20:21:08	0.06	3	f	50	EW EMER.	EMERGENCY ROOM	ENGLISH		Medicaid	WHITE	SKILLED NURSING FACILITY	89	89	89	124	124	124	62	62	62	76	76	76	16	16	16	37.22	37.22	37.22	92	92	92	159	26.5	26.5	8.4
11046447	28846014	30878428	M		2155-11-25 07:22:00	2155-11-28 16:40:00	3.3875	34.8989	0	1	t	2155-11-25 07:22:47	2155-11-26 15:39:33	1.34	1	t	34	EW EMER.	EMERGENCY ROOM	ENGLISH	SINGLE	Other	BLACK/AFRICAN AMERICAN	HOME	52	97	67.1739	96	134	116.609	52	86	68.2609	63	94	78.6957	10	22	13.8261	36.11	36.72	36.4817	96	100	98.2174	57	32.7	37.1	11.8
11054411	23870127	32857598	M		2154-05-31 06:39:00	2154-06-07 19:50:00	7.54931	85.4114	0	1	t	2154-05-31 08:18:00	2154-06-04 17:21:38	4.38	1	t	85	EW EMER.	EMERGENCY ROOM	ENGLISH	MARRIED	Medicare	HISPANIC/LATINO - PUERTO RICAN	HOME HEALTH CARE	84	115	94.2195	51	133	96.7561	39	89	52.4146	42	112	65.1463	14	34	24.7692	36.28	36.72	36.5	87	99	93.3902	180.846	33.2	41.5	11.8
11065431	21554363	36529675	F	2181-05-03	2181-04-14 22:00:00	2181-05-03 09:30:00	18.4792	76.2845	1	1	t	2181-04-15 11:07:10	2181-05-03 10:34:41	17.98	1	t	76	URGENT	TRANSFER FROM HOSPITAL	ENGLISH	DIVORCED	Medicare	UNABLE TO OBTAIN	DIED	114	223	133.233	75	156	135.885	48	90	72.1154	54	104	85.6923	20	33	25.7	36.5	38.28	37.5244	86	98	93	196.75	31.9	36.2	9.9
11067735	24797789	31335211	F		2161-02-28 16:28:00	2161-03-12 16:25:00	11.9979	77.1607	0	1	t	2161-02-28 17:58:00	2161-03-02 03:51:32	1.41	1	t	77	OBSERVATION ADMIT	EMERGENCY ROOM	ENGLISH	MARRIED	Medicare	UNKNOWN	HOME	74	97	83.8333	106	140	123.167	53	78	66.2917	65	94	79.5833	12	35	15.25	36.44	36.89	36.6671	90	98	94.9167	106.4	38.7	39.2	12.8
11071537	23553687	32334428	M		2170-12-16 14:52:00	2170-12-20 15:15:00	4.01597	81.9572	0	1	t	2170-12-16 16:17:00	2170-12-19 15:32:56	2.97	1	t	81	EW EMER.	EMERGENCY ROOM	ENGLISH	MARRIED	Other	WHITE	HOME	59	86	72.32	117	150	134.435	58	84	70.2174	74	93	85.1304	13	25	18.2222	36.17	37.11	36.73	90	100	96.5556	122.25	28.7	37.1	9.1
11077323	22347918	34747597	F		2142-06-30	2142-08-20 15:15:00	51.6354	57.4928	0	1	t	2142-07-03 19:47:13	2142-07-30 19:49:23	27	1	t	57	SURGICAL SAME DAY ADMISSION	PHYSICIAN REFERRAL	ENGLISH		Other	UNKNOWN	CHRONIC/LONG TERM ACUTE CARE	96	137	116	98	155	119.48	64	96	75.88	75	113	88.96	12	24	16.68	37.06	39.44	37.8322	92	100	96.32	115.5	29.1	35.7	9.8
11077323	22347918	39971692	F		2142-06-30	2142-08-20 15:15:00	51.6354	57.4928	0	1	t	2142-08-08 09:14:05	2142-08-10 15:53:46	2.28	2	f	57	SURGICAL SAME DAY ADMISSION	PHYSICIAN REFERRAL	ENGLISH		Other	UNKNOWN	CHRONIC/LONG TERM ACUTE CARE	88	119	102.121	78	140	113.25	51	91	69.875	61	99	83.3438	18	29	22.0625	36.33	37.11	36.6238	94	100	99.3548	113.533	26.5	28.9	8.1
11108098	22698313	31449537	F	2164-09-06	2164-09-02 13:27:00	2164-09-06 02:23:00	3.53889	95.6711	1	1	t	2164-09-02 14:50:00	2164-09-06 04:39:41	3.58	1	t	89	EW EMER.	EMERGENCY ROOM	ENGLISH	WIDOWED	Medicare	WHITE - OTHER EUROPEAN	DIED	74	119	92.1739	77	135	109	40	66	47.7826	51	80	65.3182	15	39	26.619	36	37.89	36.5838	75	100	97.2857	210.714	19.9	28.6	6
11112100	23670641	35208686	M		2173-05-13 19:34:00	2173-05-24 18:00:00	10.9347	58.3636	0	1	t	2173-05-15 21:15:28	2173-05-17 11:10:02	1.58	1	t	58	EW EMER.	EMERGENCY ROOM	?	SINGLE	Other	WHITE	HOME HEALTH CARE	87	115	93.64	117	189	139.708	76	102	90.9167	88	114	100.625	19	30	24.4615	36.5	37.83	37.3343	94	100	98.32	123.714	36.2	37.7	12.4
11125882	27323908	31487793	F		2167-08-23 05:58:00	2167-08-27 13:42:00	4.32222	41.6414	0	1	t	2167-08-23 06:30:00	2167-08-24 13:36:50	1.3	1	t	41	EW EMER.	EMERGENCY ROOM	ENGLISH	SINGLE	Other	BLACK/AFRICAN AMERICAN	HOME	71	94	80.6538	105	157	124.091	62	98	79.2273	74	111	90.2083	14	24	16.7308	36.06	36.89	36.4283	93	100	98.1154	98.25	33.1	33.8	12.1
11137177	26133494	32062426	M		2132-04-05 22:24:00	2132-04-17 13:40:00	11.6361	66.2627	0	1	t	2132-04-06 09:25:03	2132-04-11 11:39:00	5.09	1	t	66	EW EMER.	EMERGENCY ROOM	ENGLISH	MARRIED	Other	WHITE	HOME	102	138	115.875	120	169	144.045	70	128	87.0455	87	132	100.409	17	38	25.375	36.83	37.56	37.0643	90	98	93.7083	130.667	35.3	47.3	12.1
11140492	29314516	38525603	F	2177-01-22	2176-12-16 22:22:00	2177-01-22 16:30:00	36.7556	81.9608	1	1	t	2177-01-07 13:54:06	2177-01-08 18:08:24	1.18	1	t	81	EW EMER.	PROCEDURE SITE	ENGLISH	MARRIED	Medicare	UNKNOWN	DIED	111	132	119.704	83	154	119.292	26	88	56.5833	32	92	70.8333	9	33	19.963	36.5	37.33	36.8783	92	97	94.8889	136.333	27	35.5	9.3
11143810	28027018	30445274	M		2160-05-05 23:26:00	2160-05-12 13:42:00	6.59444	69.3449	0	1	t	2160-05-06 12:31:18	2160-05-08 11:09:18	1.94	1	t	69	OBSERVATION ADMIT	TRANSFER FROM HOSPITAL	ENGLISH	MARRIED	Medicare	WHITE	HOME HEALTH CARE	83	128	101.743	56	113	82.6875	47	79	63.5625	52	101	74.7714	10	32	20.1667	36.33	36.61	36.5	92	100	96.0857	132.5	35.2	39.8	11.8
11161330	28726209	30442777	M		2181-07-31 06:04:00	2181-08-22 16:12:00	22.4222	36.5784	0	1	t	2181-07-31 09:49:00	2181-08-14 21:04:41	14.47	1	t	36	EW EMER.	TRANSFER FROM HOSPITAL	ENGLISH	SINGLE	Other	OTHER	HOME HEALTH CARE	120	157	138.627	67	158	109.587	42	112	63.3696	1	118	71.7021	17	41	26.5849	36.83	39.56	37.6111	83	99	93.8824	167.727	43.9	53.2	14
11164899	26495581	30073626	M		2189-01-18 23:33:00	2189-01-23 15:20:00	4.65764	72.0492	0	1	t	2189-01-18 23:35:00	2189-01-19 18:32:14	0.79	1	t	72	URGENT	TRANSFER FROM HOSPITAL	?	MARRIED	Other	WHITE - BRAZILIAN	HOME	58	133	67.6552	93	179	114.64	48	161	66.96	59	165	78.16	13	34	20.6429	36.5	39.61	37.2633	93	100	96.5357	93.5	34.4	36.8	11.5
11164952	24680477	30058643	M		2190-05-23 22:10:00	2190-06-01 15:53:00	8.73819	43.3922	0	1	t	2190-05-25 22:29:40	2190-05-28 14:22:52	2.66	1	t	32	OBSERVATION ADMIT	PHYSICIAN REFERRAL	ENGLISH	SINGLE	Medicaid	HISPANIC/LATINO - PUERTO RICAN	HOME	59	125	88.08	90	162	119.833	56	115	83.375	66	122	94.375	20	43	28.04	36.67	37.06	36.8633	90	98	94.6	90	31.5	34	8.8
11169912	24983814	35967288	F	2168-01-09	2168-01-08 21:11:00	2168-01-09 00:13:00	0.126389	72.0203	1	2	f	2168-01-09 07:10:51	2168-01-10 00:13:44	0.71	1	t	70	EW EMER.	EMERGENCY ROOM	ENGLISH	WIDOWED	Other	WHITE	DIED	62	127	82.6989	64	195	123.441	18	101	50.5099	31	113	72.3366	10	40	26.9785	35.78	37.8	36.9925	90	100	97.5263	136	34.1	40.5	11.3
11185241	20357427	33012271	F		2174-12-02 00:08:00	2174-12-12 18:00:00	10.7444	45.9172	0	1	t	2174-12-02 00:08:54	2174-12-04 18:28:16	2.76	1	t	45	URGENT	TRANSFER FROM HOSPITAL	ENGLISH	MARRIED	Other	WHITE	HOME	96	114	104.731	105	123	113.12	57	76	66.24	69	87	77.36	15	24	20.2222	37.5	38.06	37.855	95	100	97.2308	95.6667	32.8	35.5	11.7
11190737	21310093	37967605	F		2189-03-16 00:34:00	2189-04-04 14:40:00	19.5875	52.2027	0	1	t	2189-03-16 02:35:00	2189-03-21 23:06:56	5.86	1	t	52	URGENT	TRANSFER FROM HOSPITAL	ENGLISH	SINGLE	Other	WHITE	REHAB	88	127	108.036	78	120	104.577	55	83	67.7692	67	93	79.6923	16	27	19.6429	36.67	37.11	36.8617	92	99	95.7143	99	22	30.2	7.4
11200617	26800132	36128599	M	2187-03-21	2180-02-25 03:03:00	2180-03-03 16:15:00	7.55	40.1489	0	1	t	2180-02-25 06:36:22	2180-02-26 00:44:53	0.76	1	t	37	EW EMER.	EMERGENCY ROOM	ENGLISH	SINGLE	Medicare	WHITE	HOME	78	110	92.8824	110	137	127.188	55	78	73.375	68	92	85.75	11	17	14	36.39	37.22	36.7925	93	98	95.2353	133.833	35.9	35.9	12.3
11200617	29626428	36806263	M	2187-03-21	2180-07-28 23:16:00	2180-08-03 16:35:00	5.72153	40.5729	0	2	f	2180-07-28 23:16:54	2180-08-01 21:54:30	3.94	1	t	37	EW EMER.	EMERGENCY ROOM	ENGLISH	SINGLE	Medicare	WHITE	HOME	71	129	96.625	112	154	134.417	59	108	84.2917	78	116	95.4583	7	22	12.8333	36.28	37	36.544	90	97	94.087	116.214	38.7	39.4	13.2
11219670	21964767	33546091	M		2186-02-26 17:40:00	2186-03-04 17:40:00	6	47.1553	0	2	f	2186-02-26 18:47:00	2186-02-28 22:08:10	2.14	1	t	47	EW EMER.	EMERGENCY ROOM	ENGLISH	MARRIED	Other	WHITE	CHRONIC/LONG TERM ACUTE CARE	74	102	91.0769	80	128	108.259	39	112	57	52	116	73.7778	18	34	24.7778	36.78	37.67	37.0367	78	100	97	141.667	22.4	22.6	7.3
11226572	21678645	33144472	F		2166-05-04 06:21:00	2166-05-08 14:00:00	4.31875	54.3389	0	1	t	2166-05-04 08:11:00	2166-05-05 15:39:48	1.31	1	t	52	EW EMER.	EMERGENCY ROOM	ENGLISH	SINGLE	Medicaid	BLACK/AFRICAN AMERICAN	HOME	77	142	99.4615	116	164	142.708	74	111	91.25	84	188	105.958	12	37	17.0769	36.17	37.06	36.624	90	100	96.2308	70	32.9	32.9	10.8
11236410	27764469	39086052	F		2132-01-01 18:47:00	2132-01-18 16:39:00	16.9111	81.0021	0	1	t	2132-01-01 18:48:11	2132-01-06 22:31:25	5.16	1	t	81	URGENT	TRANSFER FROM HOSPITAL	?	WIDOWED	Medicaid	ASIAN - CHINESE	CHRONIC/LONG TERM ACUTE CARE	61	114	75.6087	96	163	125.792	38	64	47.0833	54	97	71.125	14	20	17.125	35.89	36.94	36.49	96	100	98.44	93	25.4	27.6	8.3
11236474	23673007	39450911	F	2144-09-04	2140-05-10 18:36:00	2140-05-14 17:04:00	3.93611	38.3581	0	1	t	2140-05-10 19:54:00	2140-05-12 20:44:55	2.04	1	t	38	EW EMER.	EMERGENCY ROOM	ENGLISH	SINGLE	Medicaid	BLACK/AFRICAN AMERICAN	HOME HEALTH CARE	70	112	90.1923	86	171	119.875	43	106	68.625	52	114	80.875	10	16	12.9615	35.33	37.11	36.3329	100	100	100	337.542	20.3	30.8	7.1
11237630	20551095	31558222	F		2189-07-12 11:09:00	2189-07-20 15:00:00	8.16042	70.527	0	1	t	2189-07-12 11:47:39	2189-07-14 20:52:42	2.38	1	t	70	EW EMER.	EMERGENCY ROOM	ENGLISH	DIVORCED	Medicare	WHITE	HOME HEALTH CARE	75	99	85.087	102	150	123.261	51	109	68.7826	62	113	81.913	12	27	16.913	36.5	37.61	37.1186	93	99	96.1304	123.5	33.5	33.5	10.6
11245362	21860723	32964221	F	2127-02-08	2127-01-27 01:07:00	2127-02-08 14:31:00	12.5583	73.0702	1	3	f	2127-02-02 10:04:30	2127-02-08 16:39:54	6.27	1	t	63	EW EMER.	TRANSFER FROM HOSPITAL	ENGLISH	MARRIED	Medicare	WHITE	DIED	95	104	99.04	99	131	116.917	55	87	69.2917	68	95	83.125	12	31	21.44	36.39	36.67	36.5571	85	100	93.2	145.5	18.7	26.3	5.7
11263380	22722978	37016683	M	2153-12-02	2152-12-20 16:46:00	2152-12-23 19:30:00	3.11389	49.9705	0	1	t	2152-12-20 20:00:00	2152-12-21 18:21:05	0.93	1	t	48	EW EMER.	EMERGENCY ROOM	ENGLISH	MARRIED	Other	WHITE	HOME	59	101	74.5	93	137	115.043	52	94	71.6522	63	122	83.9167	7	28	13.0417	35.83	36.94	36.1	91	100	96.6667	168.889	35.5	48.7	12.6
11266303	21782841	33145690	F		2134-11-03 08:00:00	2134-11-20 12:45:00	17.1979	38.8387	0	1	t	2134-11-04 09:25:59	2134-11-06 17:11:28	2.32	1	t	38	SURGICAL SAME DAY ADMISSION	PHYSICIAN REFERRAL	ENGLISH	MARRIED	Other	WHITE	HOME	105	142	117.654	92	165	124.667	42	95	68.7391	54	99	80.3333	12	37	20.7692	35.72	37.5	36.6367	93	99	94.9615	138	35.6	39.4	11.7
11270748	27033985	34523127	M		2176-08-12 13:35:00	2176-08-17 15:22:00	5.07431	69.6148	0	2	f	2176-08-12 18:35:00	2176-08-13 23:15:51	1.2	1	t	69	EW EMER.	PHYSICIAN REFERRAL	ENGLISH	MARRIED	Other	WHITE	HOME	87	113	98.6154	90	166	113.385	45	110	71.1154	63	121	83.7692	11	25	16.0769	36.72	37.67	37.0329	96	100	98.4231	93.5	26.8	32	7.7
11290729	28540888	36271529	M		2153-07-30 14:30:00	2153-08-08 13:50:00	8.97222	36.5766	0	1	t	2153-07-30 14:30:54	2153-08-01 19:49:07	2.22	1	t	36	URGENT	TRANSFER FROM HOSPITAL	ENGLISH		Other	UNKNOWN	HOME	106	133	116.556	104	161	145.417	63	99	76.625	79	113	91.375	16	31	22.1481	36.06	38.5	37.1378	92	96	94.6667	95.4	45	47.7	15.1
11309272	26137090	38290392	M		2112-06-30 16:09:00	2112-07-10 20:59:00	10.2014	35.4974	0	1	t	2112-06-30 17:14:00	2112-07-06 14:17:31	5.88	1	t	35	EW EMER.	EMERGENCY ROOM	ENGLISH	SINGLE	Other	WHITE	HOME	104	149	126.556	109	183	148.065	62	117	90.4194	76	130	107.677	18	34	25.0741	36.72	37.94	37.3871	96	100	98.8077	154.833	45.5	53.1	15.3
11312457	26115955	30622775	M		2156-03-05 00:52:00	2156-03-08 13:35:00	3.52986	76.1753	0	1	t	2156-03-05 00:54:00	2156-03-05 22:38:50	0.91	1	t	76	URGENT	TRANSFER FROM HOSPITAL	ENGLISH	MARRIED	Medicare	UNKNOWN	HOME	59	85	71.8182	88	156	125.909	38	74	62.2273	51	92	77.6364	16	23	20.5909	36.17	37.33	36.6933	90	100	95.619	121	38.2	38.2	12.4
11313834	29719103	36827809	M		2124-08-04 02:15:00	2124-08-18 16:14:00	14.5826	40.5916	0	2	f	2124-08-04 02:16:28	2124-08-14 21:00:02	10.78	1	t	40	URGENT	TRANSFER FROM HOSPITAL	ENGLISH	DIVORCED	Other	WHITE	HOME HEALTH CARE	77	135	98.5556	81	113	99.9444	48	73	61.8333	55	85	72.1852	15	31	24.0893	36.2	39.39	38.19	92	97	94.0741	104.75	39.3	42.2	12.4
11319328	28333022	34158436	M		2147-04-23 09:36:00	2147-04-28 15:30:00	5.24583	60.3072	0	1	t	2147-04-23 11:39:00	2147-04-24 16:16:47	1.19	1	t	55	EW EMER.	EMERGENCY ROOM	ENGLISH	DIVORCED	Other	WHITE - OTHER EUROPEAN	HOME	56	84	70.7188	96	156	119.067	48	127	68	56	132	78.0714	16	26	20.6667	36.67	37.94	37.2967	90	99	94.25	133.875	29.2	37.6	9.5
11327174	20908253	33008453	M		2165-08-06 10:30:00	2165-08-16 14:52:00	10.1819	64.5962	0	2	f	2165-08-06 22:52:42	2165-08-08 22:42:24	1.99	1	t	57	OBSERVATION ADMIT	PHYSICIAN REFERRAL	ENGLISH	MARRIED	Other	WHITE	HOME HEALTH CARE	60	107	83.9434	65	141	103.328	28	91	53.9508	37	97	65.3115	10	32	17.119	36.67	36.94	36.8011	93	100	97.2619	198.143	36.2	40.8	11.5
11332235	29229417	38138704	F		2157-06-05 21:45:00	2157-06-14 13:23:00	8.65139	29.4269	0	1	t	2157-06-05 21:47:11	2157-06-11 20:43:32	5.96	1	t	29	URGENT	TRANSFER FROM HOSPITAL	ENGLISH	MARRIED	Medicaid	WHITE - BRAZILIAN	HOME	122	138	130.038	99	155	130.56	63	113	77.92	75	121	89.12	23	50	32.9231	36.67	39.56	38.1867	93	100	98.4615	133.25	31.9	32.3	10.3
11349584	26617582	38148302	M		2185-11-19 06:08:00	2185-11-22 13:35:00	3.31042	50.8823	0	1	t	2185-11-19 10:53:00	2185-11-22 13:38:21	3.11	1	t	50	EW EMER.	TRANSFER FROM HOSPITAL	ENGLISH	MARRIED	Other	WHITE	HOME	60	94	71.16	95	125	110.833	64	98	80.5	77	107	90.1667	13	38	18.4	36.83	37.28	37.066	92	100	97.36	108.333	31.2	32.9	10.6
11350072	24195197	38417897	M	2135-05-22	2135-05-14 21:33:00	2135-05-18 17:10:00	3.81736	84.3666	0	1	t	2135-05-14 23:38:00	2135-05-17 17:40:48	2.75	1	t	84	EW EMER.	EMERGENCY ROOM	?	MARRIED	Other	BLACK/CAPE VERDEAN	HOSPICE	89	99	92	98	116	107.696	55	72	66.4348	68	81	75.913	21	28	24.4167	35.5	36.33	36	97	100	98.6667	150	26	27.2	7.6
11355243	20604937	31974618	F	2141-10-11	2141-09-17 22:32:00	2141-10-09 15:30:00	21.7069	75.7117	0	1	t	2141-09-25 17:36:53	2141-09-29 18:24:18	4.03	1	t	75	URGENT	TRANSFER FROM HOSPITAL	?		Other	UNKNOWN	HOSPICE	56	92	76.5769	89	142	120.48	49	73	58.24	59	86	73.52	11	27	18.463	35.94	37	36.565	93	100	97.2692	145.2	21.7	25.9	7.8
11356031	28547759	33088808	F	2188-11-08	2188-10-01 20:16:00	2188-11-08 03:00:00	37.2806	40.7525	1	1	t	2188-11-07 17:24:36	2188-11-09 03:09:25	1.41	2	f	40	EW EMER.	EMERGENCY ROOM	ENGLISH	SINGLE	Other	WHITE	DIED	113	147	129.258	51	100	82.7759	34	56	47.1897	41	68	59.4828	8	52	29.9355	36.5	37.33	36.6567	90	100	96.4828	145.5	27.3	32.8	8.7
11356031	28547759	37990311	F	2188-11-08	2188-10-01 20:16:00	2188-11-08 03:00:00	37.2806	40.7525	1	1	t	2188-10-29 11:53:43	2188-11-06 17:42:03	8.24	1	t	40	EW EMER.	EMERGENCY ROOM	ENGLISH	SINGLE	Other	WHITE	DIED	109	152	129.833	96	140	116.429	51	75	64.1905	62	89	75.9048	12	36	23.4583	37	37.56	37.3533	92	96	93.7826	141	22.7	22.7	7.5
11362337	29034525	36705710	M		2133-08-21 07:15:00	2133-08-24 17:34:00	3.42986	50.636	0	1	t	2133-08-21 08:11:00	2133-08-22 16:16:19	1.34	1	t	50	EW EMER.	TRANSFER FROM HOSPITAL	ENGLISH	DIVORCED	Other	WHITE	HOME	57	81	65.5556	108	161	145.115	77	134	91.7308	86	141	107.615	10	26	15.963	36.56	37	36.7871	91	100	95.963	123.5	27.3	35.3	9.7
11364335	24677490	34789156	M		2143-02-17 10:51:00	2143-02-21 14:10:00	4.13819	42.1293	0	1	t	2143-02-17 10:52:21	2143-02-18 16:36:30	1.24	1	t	41	EW EMER.	EMERGENCY ROOM	ENGLISH	SINGLE	Other	WHITE	HOME HEALTH CARE	77	103	88.3636	105	138	119.864	51	84	68.3182	63	90	79.5909	8	26	16	35.61	36.89	36.4167	94	98	95.4091	169.857	33.3	34.4	12.2
11373442	25119104	32452556	M		2126-09-07 16:31:00	2126-09-29 12:30:00	21.8326	50.6851	0	3	f	2126-09-16 13:34:38	2126-09-19 17:44:30	3.17	1	t	44	OBSERVATION ADMIT	EMERGENCY ROOM	ENGLISH	MARRIED	Other	WHITE	HOME HEALTH CARE	85	106	95.5	87	151	120.694	56	88	68.3611	68	104	84.8611	19	27	22.25	36.22	37.39	36.8957	92	97	94.3103	187.722	28.4	30.6	9.9
11379661	27146619	34588152	F	2141-09-22	2141-09-20 00:34:00	2141-09-22 12:05:00	2.47986	81.7174	1	1	t	2141-09-20 07:13:02	2141-09-21 18:10:57	1.46	1	t	81	EW EMER.	EMERGENCY ROOM	ENGLISH	DIVORCED	Medicare	WHITE	DIED	93	121	110.019	72	141	93.6098	28	125	55.1463	44	149	65.619	11	32	21.5185	36.94	36.94	36.94	80	100	93.6481		30.9	30.9	10.1
11383018	25780991	39452683	M	2177-09-30	2177-09-20 20:53:00	2177-09-30 19:55:00	9.95972	88.7218	1	1	t	2177-09-20 22:22:00	2177-09-27 10:40:37	6.51	1	t	87	EW EMER.	EMERGENCY ROOM	ENGLISH	MARRIED	Medicare	WHITE	DIED	65	132	92.7419	91	142	115.72	38	73	55.08	52	88	70.12	16	27	21.8966	34.67	38.11	36.3462	89	99	95.5333	149	25.9	29.5	8.9
11385347	29497687	30224057	F		2137-09-17 20:32:00	2137-10-17 12:56:00	29.6833	57.7135	0	1	t	2137-10-01 20:02:06	2137-10-04 17:28:34	2.89	1	t	56	URGENT	TRANSFER FROM HOSPITAL	ENGLISH	MARRIED	Other	WHITE	CHRONIC/LONG TERM ACUTE CARE	92	130	102.912	112	154	141.2	52	85	71.04	68	100	86.9615	16	35	20.6667	36.61	38.22	37.2164	92	95	94.2424	167.6	21.5	27.7	8.4
11385347	29497687	31203207	F		2137-09-17 20:32:00	2137-10-17 12:56:00	29.6833	57.7135	0	1	t	2137-10-05 19:21:56	2137-10-09 17:29:11	3.92	2	f	56	URGENT	TRANSFER FROM HOSPITAL	ENGLISH	MARRIED	Other	WHITE	CHRONIC/LONG TERM ACUTE CARE	104	129	114.308	108	145	131.32	48	96	73.4	71	104	87.28	13	37	20.1154	35.83	37.17	36.5183	90	98	93.3077	123	32.5	33.5	10.3
11389314	21244538	34356675	F		2189-11-13 19:22:00	2189-11-20 11:30:00	6.67222	59.8689	0	4	f	2189-11-13 21:32:00	2189-11-14 18:40:18	0.88	1	t	53	EW EMER.	PHYSICIAN REFERRAL	ENGLISH	DIVORCED	Medicare	WHITE	HOME	96	123	108.783	105	146	128.333	62	112	75.0476	72	119	87.2857	11	31	22.3913	36.83	37.78	37.41	93	100	96.7826	147.167	29.3	32.2	9.5
11389314	23830709	39911720	F		2190-08-20 23:14:00	2190-09-02 16:20:00	12.7125	60.6359	0	7	f	2190-08-21 00:39:00	2190-08-22 11:11:16	1.44	1	t	53	EW EMER.	WALK-IN/SELF REFERRAL	ENGLISH	DIVORCED	Medicare	WHITE	HOME HEALTH CARE	84	114	99.7692	87	153	117.16	48	84	68.16	58	99	79.2	12	28	17.9231	36.56	37.17	36.82	96	100	98.8462	169.786	26	27.8	8.2
11413078	20756469	30847756	F		2130-12-28 02:36:00	2131-01-03 15:15:00	6.52708	65.9887	0	1	t	2130-12-28 04:28:00	2130-12-30 22:41:23	2.76	1	t	65	EW EMER.	EMERGENCY ROOM	ENGLISH	WIDOWED	Medicare	WHITE	HOME	60	104	76.6667	95	150	117.583	55	93	70	66	103	80.125	8	22	15.8077	36.78	37.94	37.1313	90	100	95.52	82.6667	27	37.6	8.6
11415195	28201342	36568775	F		2122-08-20 15:01:00	2122-08-25 18:55:00	5.1625	44.6342	0	1	t	2122-08-20 15:49:00	2122-08-21 13:31:58	0.9	1	t	44	EW EMER.	TRANSFER FROM HOSPITAL	ENGLISH	SINGLE	Other	BLACK/AFRICAN AMERICAN	HOME	57	96	74.4828	110	167	132.393	53	105	77.6786	63	116	89.75	10	27	18.9655	36.39	37.56	37.0171	96	100	99.2414	103	23.9	25.7	7.7
11415226	27989566	34576630	M		2120-05-14 15:24:00	2120-06-27 14:50:00	43.9764	58.3686	0	1	t	2120-05-26 19:39:22	2120-06-01 12:27:07	5.7	1	t	58	DIRECT EMER.	CLINIC REFERRAL	ENGLISH	MARRIED	Other	UNKNOWN	HOSPICE	47	75	60.5417	96	129	108.207	46	68	55.1034	61	82	72.5862	11	35	17.9259	33.7	37.2	36.0609	97	100	99.7037	82.375	18.5	29.5	5.8
11429140	21346898	33706199	M		2126-08-26 00:38:00	2126-09-04 15:20:00	9.6125	62.649	0	1	t	2126-08-26 19:40:29	2126-08-28 15:41:49	1.83	1	t	62	URGENT	TRANSFER FROM HOSPITAL	ENGLISH	MARRIED	Other	UNKNOWN	HOME	92	124	106.444	86	167	115.4	52	100	68.8	59	112	79.32	11	28	17.2222	36.5	38.5	37.225	92	100	97.2963	127	29.6	36.5	10
11432795	20866220	37197246	M		2129-09-28 19:38:00	2129-10-15 17:00:00	16.8903	34.7415	0	1	t	2129-09-28 19:38:58	2129-10-04 14:11:00	5.77	1	t	34	URGENT	TRANSFER FROM HOSPITAL	ENGLISH	SINGLE	Other	WHITE	HOME	69	119	95.1154	95	144	120.167	51	92	73.6667	63	106	86.875	13	34	18.9038	36.94	38.39	37.6429	95	100	97.1154	142.571	34.2	37.4	11.3
11434633	22358755	39877243	F	2178-03-03	2178-02-17 22:38:00	2178-03-03 16:00:00	13.7236	87.1313	1	1	t	2178-02-18 22:53:07	2178-03-03 17:33:36	12.78	1	t	87	EW EMER.	EMERGENCY ROOM	ENGLISH	WIDOWED	Medicare	WHITE	DIED	50	121	82.2273	83	137	105.667	37	82	47.381	47	87	63.3333	12	29	18.4348	34.5	37.44	35.7043	91	100	97.1429	118.786	30.2	40.3	9.7
11440062	25096267	34847111	M		2120-04-27 05:17:00	2120-05-02 13:00:00	5.32153	61.3203	0	1	t	2120-04-27 06:42:00	2120-04-27 17:52:37	0.47	1	t	60	EW EMER.	EMERGENCY ROOM	?	DIVORCED	Medicare	HISPANIC OR LATINO	HOME HEALTH CARE	84	95	89.3	120	150	133.4	66	80	72.4	79	93	86.9	14	25	16.7	35.94	36.89	36.35	93	100	98.9	267.5	35.9	37.6	12.6
11452473	20189200	33375007	F	2174-01-05	2173-12-20 00:48:00	2174-01-05 12:46:00	16.4986	61.9666	1	2	f	2174-01-03 20:16:26	2174-01-05 15:39:42	1.81	2	f	61	OBSERVATION ADMIT	EMERGENCY ROOM	ENGLISH	SINGLE	Other	WHITE	DIED	63	108	88.2571	69	133	97.3947	31	78	55.6842	50	100	71.3421	20	37	28.8857	35.44	36.67	36.015	89	100	95.9429	81.6667	30.8	31.2	9
11452473	20189200	35895937	F	2174-01-05	2173-12-20 00:48:00	2174-01-05 12:46:00	16.4986	61.9666	1	2	f	2173-12-23 13:45:15	2173-12-24 18:22:21	1.19	1	t	61	OBSERVATION ADMIT	EMERGENCY ROOM	ENGLISH	SINGLE	Other	WHITE	DIED	65	136	86.3529	90	125	102.333	50	97	63.1212	40	101	71.0882	17	33	24.8857	36.44	37.22	36.7614	90	98	94.4	76	32.3	33	9.7
11452569	21894488	34904029	M		2187-10-14 18:10:00	2187-10-17 12:20:00	2.75694	57.7851	0	1	t	2187-10-14 18:10:58	2187-10-15 22:42:12	1.19	1	t	57	URGENT	TRANSFER FROM HOSPITAL	ENGLISH	SINGLE	Medicaid	WHITE	HOME	68	117	86.48	110	149	124.72	65	106	80.28	63	112	89.04	15	22	18.88	36.22	37.17	36.695	93	97	94.64	107	36.4	36.8	11.8
11452623	20732305	34098391	F		2122-08-27 19:24:00	2122-09-06 18:59:00	9.98264	45.6538	0	1	t	2122-08-27 19:25:13	2122-09-02 16:17:02	5.87	1	t	45	URGENT	TRANSFER FROM HOSPITAL	ENGLISH	MARRIED	Other	WHITE	PSYCH FACILITY	88	124	106.259	99	153	122.08	39	72	59.4	21	86	73.96	14	42.5	25.875	36.9	39.61	37.9786	95	100	98.7692	104.857	31.8	34.9	10.2
11454180	20654548	32345319	M	2145-09-09	2145-05-10 01:22:00	2145-06-02 11:00:00	23.4014	63.3533	0	1	t	2145-05-10 02:23:00	2145-05-11 09:44:41	1.31	1	t	63	EW EMER.	EMERGENCY ROOM	ENGLISH	MARRIED	Other	WHITE	CHRONIC/LONG TERM ACUTE CARE	76	103	91.6923	110	152	134.292	59	77	67.1667	72	95	83.0417	18	34	24.8077	37.39	39.22	38.2713	94	99	96.2308	187.4	28.8	32.9	10.4
11454180	20654548	37945093	M	2145-09-09	2145-05-10 01:22:00	2145-06-02 11:00:00	23.4014	63.3533	0	1	t	2145-05-16 16:51:50	2145-05-25 18:07:35	9.05	2	f	63	EW EMER.	EMERGENCY ROOM	ENGLISH	MARRIED	Other	WHITE	CHRONIC/LONG TERM ACUTE CARE	69	97	79	73	145	103.069	50	69	60.0345	30	88	72.7097	14	35	19.5833	35.89	38.22	36.8657	90	100	97.8966	200.409	34.7	37.3	11.6
11473260	21217817	34402995	M		2173-06-03 16:38:00	2173-06-06 15:40:00	2.95972	45.4208	0	1	t	2173-06-03 17:32:00	2173-06-05 16:59:14	1.98	1	t	45	EW EMER.	EMERGENCY ROOM	ENGLISH	SINGLE	Other	OTHER	ACUTE HOSPITAL	83	106	97.625	128	156	145.81	78	96	88.6667	90	109	101.714	19	29	24.1667	37.56	38.56	38.0243	92	96	94.7083	188.091	47.4	49.8	17.5
11478177	22220087	31884095	M		2120-04-26 19:58:00	2120-05-03 16:13:00	6.84375	24.3199	0	1	t	2120-04-26 21:11:00	2120-04-27 16:31:37	0.81	1	t	24	EW EMER.	PHYSICIAN REFERRAL	ENGLISH	SINGLE	Medicaid	BLACK/CAPE VERDEAN	HOME	54	96	64	130	172	151.579	79	116	96.2632	94	128	111.789	8	34	23.75	37.22	37.67	37.468	85	100	96.2	133.5	45.9	46.8	16.1
11488234	29146802	36237605	F	2161-02-27	2161-01-31 04:41:00	2161-02-27 22:30:00	27.7424	44.0827	1	1	t	2161-01-31 07:33:28	2161-02-28 02:45:09	27.8	1	t	44	EW EMER.	TRANSFER FROM HOSPITAL	ENGLISH		Other	UNKNOWN	DIED	69	112	86.6154	86	124.5	100.833	54	94	64.1296	67	101	77.8333	19	35	25.6667	35.56	36.78	36.1669	85	100	96.2692	204.333	20.6	29.1	7.3
11497875	20239679	31934602	M		2145-02-24 17:30:00	2145-03-01 14:09:00	4.86042	47.1498	0	1	t	2145-02-24 20:18:21	2145-02-26 15:06:30	1.78	1	t	47	URGENT	TRANSFER FROM HOSPITAL	?	MARRIED	Other	UNKNOWN	HOME HEALTH CARE	92	139	103.885	114	152	132.261	70	110	79.6522	84	116	92.0833	14	34	23.0769	36.78	38.22	37.3571	94	100	97.1538	157.8	29.4	29.4	9.7
11500246	26798114	30757389	M		2137-07-25 19:01:00	2137-07-28 07:49:00	2.53333	44.5634	0	1	t	2137-07-25 23:13:00	2137-07-28 00:29:11	2.05	1	t	44	OBSERVATION ADMIT	PHYSICIAN REFERRAL	ENGLISH	SINGLE	Other	BLACK/AFRICAN AMERICAN	HOME	98	127	106.32	136	175	152.696	65	126	93.3478	85	137	106.174	16	29	20.68	36.56	37.06	36.9183	94	100	98.24	184.192	33.5	33.5	11.7
11514591	27567712	32898876	F		2135-01-30 19:41:00	2135-02-06 14:50:00	6.79792	72.0816	0	1	t	2135-01-30 22:10:23	2135-02-01 17:08:34	1.79	1	t	72	OBSERVATION ADMIT	TRANSFER FROM HOSPITAL	ENGLISH	SINGLE	Other	WHITE	SKILLED NURSING FACILITY	79	110	92.96	83	103	92.0833	43	65	54.0417	56	74	64.8333	11	30	17.92	36.5	37.17	36.7867	93	100	97.3462	93	28.5	30.9	9
11516798	20178091	37879685	M		2159-01-07 20:11:00	2159-01-20 17:30:00	12.8882	48.0187	0	1	t	2159-01-08 20:03:20	2159-01-14 20:59:11	6.04	1	t	48	URGENT	TRANSFER FROM HOSPITAL	ENGLISH	MARRIED	Other	WHITE	HOME	60	109	76.4615	93	143	106.84	62	99	75.28	70	109	82.36	13	32	22.0769	35.72	37.33	36.5071	97	100	99.3462	87	39.2	42.9	13.3
11533366	20849847	38657298	F	2176-07-11	2176-04-12 16:40:00	2176-04-19 20:00:00	7.13889	66.2799	0	6	f	2176-04-12 17:51:36	2176-04-13 18:45:27	1.04	1	t	60	EW EMER.	EMERGENCY ROOM	ENGLISH	WIDOWED	Medicare	BLACK/AFRICAN AMERICAN	HOME HEALTH CARE	91	119	105.429	96	203	149.179	56	105	74.3214	65	126	91.25	15	28	19.1429	36.94	37.61	37.14	90	99	95.7857	92.4286	37	44.7	11.7
11533366	28822676	30978046	F	2176-07-11	2176-06-28 20:55:00	2176-07-07 15:33:00	8.77639	66.4912	0	7	f	2176-06-28 22:26:00	2176-06-29 18:24:43	0.83	1	t	60	EW EMER.	EMERGENCY ROOM	ENGLISH	WIDOWED	Medicare	BLACK/AFRICAN AMERICAN	HOSPICE	81	133	97.8095	102	163	133.05	58	138	83.95	73	170	99.4	12	28	18.9048	36.5	36.83	36.646	91	100	96.0476	243	28.8	30.4	8.8
11533366	28822676	33549924	F	2176-07-11	2176-06-28 20:55:00	2176-07-07 15:33:00	8.77639	66.4912	0	7	f	2176-07-02 18:59:05	2176-07-07 15:33:10	4.86	2	f	60	EW EMER.	EMERGENCY ROOM	ENGLISH	WIDOWED	Medicare	BLACK/AFRICAN AMERICAN	HOSPICE	32	116	93.129	64	173	130	44	117	79.371	48	131	93.5667	10	23	16.1324	36.83	37.8	37.45	88	100	96.8182	161.625	28.8	30.9	8.9
11536174	25680139	34818547	M		2148-06-25 01:53:00	2148-07-03 18:30:00	8.69236	31.4821	0	1	t	2148-06-25 02:33:00	2148-06-30 22:11:15	5.82	1	t	31	EW EMER.	EMERGENCY ROOM	ENGLISH	MARRIED	Other	OTHER	OTHER FACILITY	90	115	101.484	58	146	101.207	26	74	51.1379	34	92	66.069	12	32	25.25	36.44	37.56	37.0763	84	100	94.5938	137.8	39.8	45.4	12.8
11543726	27612353	36705625	F		2144-05-09 17:00:00	2144-05-15 19:55:00	6.12153	33.3551	0	1	t	2144-05-09 17:52:00	2144-05-10 14:36:26	0.86	1	t	33	EW EMER.	EMERGENCY ROOM	ENGLISH	SINGLE	Other	WHITE	HOME	85	98	90.7778	110	150	127.545	39	95	73.8182	51	104	85.2273	11	23	15.7778	35.67	36.22	35.97	93	97	94.5185	100.125	22.7	28.9	7.8
11545313	25416816	37078490	F	2169-06-04	2162-11-19 03:45:00	2162-11-30 19:16:00	11.6465	92.8814	0	1	t	2162-11-23 09:45:50	2162-11-24 14:28:37	1.2	1	t	91	EW EMER.	EMERGENCY ROOM	ENGLISH	SINGLE	Other	BLACK/AFRICAN AMERICAN	HOME HEALTH CARE	62	85	73.3704	112	208	159.519	44	75	53.6667	64	107	85.2222	18	30	21.6296	36.22	36.72	36.5157	96	100	99.037	111.333	34.1	35.8	11.5
11551927	21697438	35223890	M	2171-12-14	2171-10-17 23:25:00	2171-10-29 15:30:00	11.6701	39.7933	0	2	f	2171-10-17 23:44:00	2171-10-24 13:30:21	6.57	1	t	38	URGENT	TRANSFER FROM HOSPITAL	ENGLISH	MARRIED	Other	WHITE	HOME HEALTH CARE	99	152	128.514	68	139	99.675	35	90	53.5	49	102	69.225	14	38	24.5946	36.94	38.28	37.416	95	100	97.3056	158	25.6	37.5	8.8
11551927	24964076	35762125	M	2171-12-14	2171-11-12 18:43:00	2171-11-15 13:05:00	2.76528	39.8639	0	3	f	2171-11-12 19:45:00	2171-11-13 14:45:19	0.79	1	t	38	EW EMER.	EMERGENCY ROOM	ENGLISH	MARRIED	Other	WHITE	HOME HEALTH CARE	82	105	93.6957	88	115	98.1579	49	94	63.6842	58	99	71.5789	10	32	20.5833	36.78	37.33	37.1	95	100	98.8182	118.667	26.4	26.7	8.9
11551927	29654387	38006137	M	2171-12-14	2171-05-05 18:36:00	2171-06-12 15:20:00	37.8639	39.341	0	1	t	2171-05-05 18:37:05	2171-06-05 18:00:46	30.97	1	t	38	EW EMER.	EMERGENCY ROOM	ENGLISH	MARRIED	Other	WHITE	CHRONIC/LONG TERM ACUTE CARE	81	123	103.857	81	119	96.0167	37	82	58.2	52	91	68.7241	10	26	18.2931	37.39	38.78	38.1853	98	100	99.4444	187.6	24.4	47	7.5
11553393	27418646	33550693	M		2171-12-02 22:46:00	2171-12-11 18:08:00	8.80694	35.9198	0	1	t	2171-12-03 00:21:00	2171-12-08 14:05:39	5.57	1	t	35	EW EMER.	EMERGENCY ROOM	?		Other	UNKNOWN	HOME	91	146	112.8							68	114	81.44	13	35	22.3	36.56	37.5	36.89	96	100	99.36	126	33.1	34.1	12.1
11554988	22217701	31532085	M		2153-11-30 20:24:00	2154-01-31 10:50:00	61.6014	63.9141	0	1	t	2153-12-23 20:39:25	2154-01-31 12:01:02	38.64	2	f	63	URGENT	TRANSFER FROM HOSPITAL	ENGLISH	MARRIED	Other	WHITE	CHRONIC/LONG TERM ACUTE CARE	77	109	95.0769	88	122	107.923	40	73	59.6923	51	83	70.8462	19	32	25.4038	36.11	38.28	36.8886	92	100	95.75	253.556	28.3	30.8	8.9
11554988	22217701	39570460	M		2153-11-30 20:24:00	2154-01-31 10:50:00	61.6014	63.9141	0	1	t	2153-11-30 20:24:54	2153-12-18 17:12:36	17.87	1	t	63	URGENT	TRANSFER FROM HOSPITAL	ENGLISH	MARRIED	Other	WHITE	CHRONIC/LONG TERM ACUTE CARE	86	118	104.923	87	148	111.52	49	77	60.8	57	95	73	13	22	16.94	35.89	37.5	36.6114	93	100	96.2692	206.714	29.1	32	9.8
11563634	27413047	32131813	M		2125-01-28 00:11:00	2125-02-03 18:35:00	6.76667	35.0739	0	1	t	2125-01-28 00:12:46	2125-01-31 17:19:02	3.71	1	t	35	URGENT	TRANSFER FROM HOSPITAL	ENGLISH	SINGLE	Medicaid	UNKNOWN	HOME	85	136	105.923	105	172	133.04	57	102	78.92	70	116	90.8	15	27	20.1852	36.94	38.39	37.7057	93	100	97.7692	120.667	35.6	35.6	11.3
11573961	25900809	39079676	F		2172-08-07 23:02:00	2172-08-15 16:00:00	7.70694	84.6022	0	1	t	2172-08-08 02:12:15	2172-08-10 13:42:20	2.48	1	t	84	EW EMER.	EMERGENCY ROOM	ENGLISH	WIDOWED	Medicare	WHITE	SKILLED NURSING FACILITY	89	122	110.217	114	176	152.76	54	91	76.48	73	112	93.8	20	39	27.0556	36.94	38.28	37.6512	91	100	97.3043	284	35.1	42.6	10.9
11581456	27969577	38641380	M	2186-06-10	2183-09-30 04:36:00	2183-10-06 16:00:00	6.475	40.7452	0	1	t	2183-09-30 06:21:00	2183-10-01 18:11:15	1.49	1	t	40	EW EMER.	EMERGENCY ROOM	ENGLISH	SINGLE	Other	WHITE	HOME	57	89	69.16	135	191	154.8	74	120	91.48	88	134	106.04	17	25	20.68	35.83	36.33	36.0083	94	99	97.1538	114.5	36.2	37.5	12.1
11585755	27747379	35684971	F		2180-09-20 03:56:00	2180-09-22 19:00:00	2.62778	24.7205	0	2	f	2180-09-20 05:05:00	2180-09-21 11:17:23	1.26	1	t	24	EW EMER.	EMERGENCY ROOM	?	SINGLE	Other	HISPANIC/LATINO - DOMINICAN	HOME HEALTH CARE	95	109	100.654	100	131	113.542	43	67	52.25	60	76	66.8	18	32	23.5385	36.39	37	36.6686	94	100	97.8846		30.1	31.7	9.5
11594609	28992088	35691097	F	2158-05-11	2158-05-08 00:24:00	2158-05-11 09:31:00	3.37986	84.3478	1	1	t	2158-05-08 00:25:32	2158-05-12 09:31:48	4.38	1	t	84	EW EMER.	TRANSFER FROM HOSPITAL	ENGLISH	DIVORCED	Other	WHITE	DIED	56	78	66.2258	83	138	111.742	45	101	73.4333	59	125	82.6333	15	33	21.7419	36	36.78	36.5067	93	100	97.0323	96	29.4	29.9	9.5
11665310	25183684	37444789	M		2125-08-23 00:15:00	2125-08-27 11:50:00	4.48264	63.6407	0	1	t	2125-08-23 03:53:00	2125-08-25 18:32:35	2.61	1	t	63	EW EMER.	EMERGENCY ROOM	ENGLISH	SINGLE	Medicare	WHITE	SKILLED NURSING FACILITY	61	89	74.5238	74	109	95.6667	30	77	51.7917	48	78	61.4167	12	28	19.4	36.22	37.44	36.7214	90	97	93	125.167	24	36.4	8.3
11667743	25895527	37349405	F		2178-06-06 07:15:00	2178-06-14 12:14:00	8.20764	46.4279	0	1	t	2178-06-06 19:09:21	2178-06-07 21:14:33	1.09	1	t	46	SURGICAL SAME DAY ADMISSION	PHYSICIAN REFERRAL	ENGLISH	MARRIED	Other	WHITE	HOME HEALTH CARE	59	97	77.5263	88	138	105.819	38	80	55.1293	34	97	68.069	5	24	14.8966	35.83	37.67	37.045	95	100	99.6667	183.25	25.1	30.8	9.3
11669302	20430044	36410868	M		2162-04-28 10:05:00	2162-05-13 16:00:00	15.2465	85.3215	0	1	t	2162-05-01 04:44:02	2162-05-01 23:18:49	0.77	1	t	85	URGENT	TRANSFER FROM HOSPITAL	ENGLISH	WIDOWED	Medicare	WHITE	HOME HEALTH CARE	61	114	83.8	100	171	137	51	119	75.5	71	132	90.6667	17	29	22.45	36.5	37.61	37.132	92	100	95.6	83.3333	29.6	29.7	9.7
11676215	21168894	31713445	F	2123-03-09	2123-02-15 01:31:00	2123-02-17 12:00:00	2.43681	50.1234	0	1	t	2123-02-15 03:59:00	2123-02-17 12:44:46	2.37	1	t	50	EW EMER.	EMERGENCY ROOM	ENGLISH	SINGLE	Medicare	WHITE	ACUTE HOSPITAL	79	114	93.6774	89	128	113.267	57	91	74.7667	68	100	86.9	15	50	21.7742	36.06	37.44	36.7883	94	100	99.3793	179.5	41.5	51.3	12.6
11685699	28447908	35726597	M	2194-12-26	2188-09-02 13:24:00	2188-10-04 16:45:00	32.1396	81.671	0	3	f	2188-09-02 13:25:09	2188-09-05 18:28:45	3.21	1	t	79	EW EMER.	EMERGENCY ROOM	?	MARRIED	Medicare	WHITE - RUSSIAN	CHRONIC/LONG TERM ACUTE CARE	81	117	93.6207	106	158	134.385	39	103	68.6538	60	115	84.4231	15	30	22.7586	36.78	39.28	37.8482	95	100	97.3448	147.5	45.8	57.9	15.2
11728785	21187325	35817559	M		2139-02-11 19:44:00	2139-02-16 17:18:00	4.89861	24.1138	0	2	f	2139-02-11 21:21:00	2139-02-12 21:25:29	1	1	t	23	EW EMER.	TRANSFER FROM HOSPITAL	ENGLISH	SINGLE	Other	WHITE	HOME	80	112	93.9167	148	178	163.917	102	127	113.208	117	139	127.417	17	37	27.6087	37.06	37.67	37.2871	89	99	94.3913	104	45.6	48.9	16
11728785	25801255	34980648	M		2138-05-01 20:13:00	2138-05-15 19:11:00	13.9569	23.3309	0	1	t	2138-05-01 21:11:00	2138-05-04 20:44:39	2.98	1	t	23	EW EMER.	TRANSFER FROM HOSPITAL	ENGLISH	SINGLE	Other	WHITE	HOME	65	111	85.76	77	121	103.36	54	83	67.24	63	94	78.64	13	27.5	18	37.67	37.8	37.735	94	100	97.36	98	39	49.7	13.5
11736405	23361842	36041151	M	2127-08-01	2122-03-13 15:22:00	2122-03-19 19:00:00	6.15139	56.1961	0	1	t	2122-03-13 17:13:00	2122-03-14 12:48:33	0.82	1	t	56	EW EMER.	EMERGENCY ROOM	ENGLISH	DIVORCED	Medicaid	WHITE	HOME HEALTH CARE	103	114	108.316	90	120	103.25	61	72	65.9375	70	80	74.625	17	34	25.3684	36.83	37.33	37.0717	95	99	96.3684	116.333	30.2	33.2	10.4
11738671	27903685	33215727	F		2185-08-11 18:55:00	2185-08-16 12:28:00	4.73125	28.61	0	1	t	2185-08-11 18:56:09	2185-08-12 16:03:58	0.88	1	t	28	URGENT	TRANSFER FROM HOSPITAL	?		Medicaid	UNKNOWN	HOME	108	121	113.5	114	143	128.684	60	84	70.5263	72	97	83.4211	16	33	24.4545	37	37.22	37.095	93	99	95.9091	88	23	23.5	7.6
11741025	28221700	38294219	M		2135-04-29 12:52:00	2135-05-02 14:40:00	3.075	91.3245	0	1	t	2135-04-29 15:17:17	2135-05-01 02:49:07	1.48	2	f	91	URGENT	TRANSFER FROM HOSPITAL	ENGLISH	WIDOWED	Medicare	WHITE	ACUTE HOSPITAL	68	99	81.2069	91	135	109.821	35	83	53.9286	51	88	67.6786	12	26	20.0345	36.44	36.89	36.555	88	97	93.1724	169.333
11741025	28221700	39763469	M		2135-04-29 12:52:00	2135-05-02 14:40:00	3.075	91.3245	0	1	t	2135-04-29 12:52:31	2135-04-29 15:16:30	0.1	1	t	91	URGENT	TRANSFER FROM HOSPITAL	ENGLISH	WIDOWED	Medicare	WHITE	ACUTE HOSPITAL	63	83	69.8	106	122	113.667	40	65	53	60	72	66.6667	16	26	21	36.83	36.83	36.83	89	94	91.2
11749721	22852513	39619765	F		2128-10-03 16:48:00	2128-10-16 13:12:00	12.85	50.7576	0	1	t	2128-10-03 16:48:37	2128-10-08 11:00:49	4.76	1	t	50	URGENT	TRANSFER FROM HOSPITAL	ENGLISH	SINGLE	Medicaid	WHITE	HOME HEALTH CARE	59	113	86.7097	92	177	127.333	47	100	72.7424	64	131	93.0152	12	26	19.3548	36.22	38.28	37.04	91	100	97.2581	99	31.3	38.4	11.1
11760975	26003266	38396834	F		2194-04-27 04:21:00	2194-05-11 14:00:00	14.4021	44.3182	0	1	t	2194-04-27 15:25:22	2194-04-30 16:03:35	3.03	1	t	40	DIRECT EMER.	PHYSICIAN REFERRAL	ENGLISH	SINGLE	Medicare	HISPANIC OR LATINO	CHRONIC/LONG TERM ACUTE CARE	77	96	85.1	97	163	124.2	50	85	61.2667	67	118	84.4333	14	25	17.2742	33.89	37.06	36.0075	98	100	99.9333	99.3393	26.6	36.6	9.1
11780821	22307017	33796593	F		2126-02-05 18:51:00	2126-02-28 12:20:00	22.7285	62.098	0	1	t	2126-02-05 19:50:00	2126-02-22 16:44:13	16.87	1	t	62	EW EMER.	EMERGENCY ROOM	ENGLISH	MARRIED	Other	WHITE	REHAB	112	123	118.059	97	149	115.056	36	79	57.1667	55	93	70.9444	16	32	26.7647				94	100	96.3529	160.5	38	42.5	12.5
11800620	26343739	32642587	F		2161-04-21 03:16:00	2161-05-05 18:09:00	14.6201	51.3015	0	1	t	2161-04-21 03:16:52	2161-04-23 23:29:48	2.84	1	t	51	URGENT	TRANSFER FROM HOSPITAL	ENGLISH	MARRIED	Other	PORTUGUESE	HOME	75	128	92.1154	97	139	117	35	105	71.1429	47	179	85.5882	20	34	23.5769	36.67	38.22	37.4862	94	98	96.52	138.833	40	44.8	13.8
11812498	21280336	30190330	M		2165-11-20 05:56:00	2165-12-11 17:00:00	21.4611	53.885	0	1	t	2165-11-28 07:45:51	2165-11-30 18:50:37	2.46	2	f	53	URGENT	TRANSFER FROM HOSPITAL	ENGLISH	SINGLE	Medicaid	WHITE	HOME HEALTH CARE	74	101	84.125	104	143	118.917	66	93	74.2083	72	103	83.5833	18	35	23.2759	36.39	37.22	36.8725	89	97	94	130	35.8	35.8	12.2
11812498	21280336	30767646	M		2165-11-20 05:56:00	2165-12-11 17:00:00	21.4611	53.885	0	1	t	2165-11-21 10:18:30	2165-11-22 21:07:48	1.45	1	t	53	URGENT	TRANSFER FROM HOSPITAL	ENGLISH	SINGLE	Medicaid	WHITE	HOME HEALTH CARE	77	89	83	119	160	137.958	71	110	88.375	84	117	99.0417	15	29	18.6667	36.5	36.89	36.7233	87	96	91.28	133	34.1	34.6	11.7
11818034	22420026	30463812	F		2185-05-09 23:19:00	2185-06-03 18:45:00	24.8097	52.3531	0	1	t	2185-05-09 23:20:28	2185-05-29 17:03:14	19.74	1	t	52	URGENT	TRANSFER FROM HOSPITAL	ENGLISH	MARRIED	Other	WHITE	REHAB	88	106	100.296	79	144	103.434	34	88	60.3824	51	94	71.0522	14	33	24.4877	35.94	37.06	36.63	80	100	92.8852	121.462	26	32.2	9.4
11840248	26957960	38821092	M		2180-04-02 23:11:00	2180-05-07 16:58:00	34.741	30.2545	0	1	t	2180-04-24 14:28:05	2180-04-27 17:12:29	3.11	1	t	30	URGENT	TRANSFER FROM HOSPITAL	ENGLISH	SINGLE	Medicaid	WHITE	HOME HEALTH CARE	112	139	121.72	105	177	152.64	66	92	82.6	78	117	105.16	11	31	17.0385	37.22	38.72	37.8738	94	100	99.1154	131.143	26.1	35	8.3
11843205	22540021	31413710	F	2170-12-05	2170-04-04 12:58:00	2170-04-15 14:37:00	11.0687	46.2561	0	1	t	2170-04-04 16:00:00	2170-04-09 06:26:15	4.6	1	t	46	EW EMER.	EMERGENCY ROOM	ENGLISH		Other	UNKNOWN	HOME HEALTH CARE	109	137	122.704	100	126	112.64	46	94	60.4	60	102	72.28	17	25	20.1724	36.67	37.67	37.0414	93	100	98.8077	209.268	31.7	37.4	11.4
11867643	24223699	33975860	F		2137-05-31 15:19:00	2137-06-21 15:00:00	20.9868	30.4124	0	1	t	2137-05-31 17:17:00	2137-06-21 16:02:05	20.95	1	t	30	EW EMER.	EMERGENCY ROOM	ENGLISH	SINGLE	Medicaid	WHITE	REHAB	82	114	96.3103							57	98	75.2143	20	32	26.45	36.44	37.89	37.215	96	100	98.6207	376.222	25.8	34.7	7.8
11886812	24048480	39828578	M		2181-07-06 20:58:00	2181-08-01 16:55:00	25.8313	37.5116	0	1	t	2181-07-06 20:59:33	2181-07-23 22:01:00	17.04	1	t	37	URGENT	TRANSFER FROM HOSPITAL	ENGLISH	SINGLE	Medicare	WHITE	CHRONIC/LONG TERM ACUTE CARE	83	162	99.8182	91	199	129.871	50	109	68.2286	64	142	86.4143	17	32	23.0143	37.56	39.17	38.4038	81	100	95.2424	216.3	25.4	26.7	8.6
11889318	27338698	30575927	F		2146-01-01 00:33:00	2146-01-31 14:41:00	30.5889	85.0001	0	1	t	2146-01-01 00:34:24	2146-01-16 17:49:41	15.72	1	t	85	URGENT	TRANSFER FROM HOSPITAL	ENGLISH	WIDOWED	Other	WHITE	CHRONIC/LONG TERM ACUTE CARE	46	94	63.4516	70	230	104.262	27	99	46.0476	38	154	61.5156	5	49	20.0877	36.83	37.33	37.0557	86	100	95.9839	158.333	34.4	35.6	10.5
11889318	27338698	33155287	F		2146-01-01 00:33:00	2146-01-31 14:41:00	30.5889	85.0001	0	1	t	2146-01-19 07:28:45	2146-01-31 14:41:26	12.3	2	f	85	URGENT	TRANSFER FROM HOSPITAL	ENGLISH	WIDOWED	Other	WHITE	CHRONIC/LONG TERM ACUTE CARE	66	139	91	71	149	111.894	37	119	50.5106	49	126	68.0426	14	31	27.25	37.06	37.5	37.2943	93	100	98.6667	166.167	23	24	6.9
11900074	24138768	33035558	M		2135-02-13 16:49:00	2135-02-23 17:42:00	10.0368	44.119	0	1	t	2135-02-13 18:20:00	2135-02-17 16:21:15	3.92	1	t	43	EW EMER.	EMERGENCY ROOM	?	SINGLE	Other	OTHER	HOME	63	142	100.423	92	123.5	103.038	71.5	97.5	79.3462	77	106	86.7692	20	32	29.5192				89	100	98.04	144	35.8	46.5	12.4
11936013	20905334	31191879	M		2135-02-06 14:41:00	2135-03-18 17:00:00	40.0965	52.1002	0	1	t	2135-02-24 08:58:43	2135-03-18 22:24:25	22.56	2	f	52	EW EMER.	EMERGENCY ROOM	ENGLISH	DIVORCED	Other	WHITE	CHRONIC/LONG TERM ACUTE CARE	98	146	113.469	78	190	110.156	55	157	72.1719	63	164	83.3125	16	43	27.8939	36.56	39.33	38.0233	88	100	95.8438	157.333	31.3	38.6	10
11936013	20905334	39383962	M		2135-02-06 14:41:00	2135-03-18 17:00:00	40.0965	52.1002	0	1	t	2135-02-20 13:05:11	2135-02-22 13:35:47	2.02	1	t	52	EW EMER.	EMERGENCY ROOM	ENGLISH	DIVORCED	Other	WHITE	CHRONIC/LONG TERM ACUTE CARE	109	136	123.962	95	135	115.192	61	83	72.8846	68	92	81.7308	18	31	24.8462	36.5	37.06	36.6611	93	98	95.8077	261.882	28	28	8.6
11941482	23372491	35974201	F		2185-05-15 10:34:00	2185-05-24 14:39:00	9.17014	63.3681	0	1	t	2185-05-21 18:42:27	2185-05-22 13:05:58	0.77	1	t	63	EW EMER.	EMERGENCY ROOM	ENGLISH	WIDOWED	Other	WHITE	SKILLED NURSING FACILITY	60	100	79.4	91	131	113.684	43	89	61.6842	55	94	73.7368	7	22	14.6	36.56	36.78	36.678	91	100	97	124	28.8	31.6	9.7
11947656	29942120	36018484	M		2148-04-10 05:49:00	2148-04-16 14:25:00	6.35833	72.2745	0	1	t	2148-04-10 08:31:00	2148-04-11 03:45:30	0.8	1	t	72	EW EMER.	WALK-IN/SELF REFERRAL	ENGLISH	MARRIED	Other	WHITE	HOME HEALTH CARE	82	114	99.7368	104	166	146.947	70	108	87.6316	79	122	101.158	17	28	23.1579	36.56	37.56	37.068	90	98	93.7895	156	29.5	30.8	9.3
11964890	28855134	31178806	F		2116-03-18 13:14:00	2116-03-31 13:15:00	13.0007	40.2123	0	1	t	2116-03-18 13:15:07	2116-03-29 18:32:40	11.22	1	t	40	URGENT	TRANSFER FROM HOSPITAL	ENGLISH	SINGLE	Medicare	WHITE	HOME HEALTH CARE	83	110	91.7419	89	155	107.758	45.5	99	62.1818	41.5	114	76.3438	15	30	22.0161	36.89	38.06	37.6583	93	100	98.4516	105	29.5	30.8	9.8
11976341	25451970	34893473	M		2135-07-29 23:17:00	2135-08-26 17:00:00	27.7382	53.5749	0	1	t	2135-08-09 17:02:15	2135-08-12 22:41:13	3.24	3	f	53	URGENT	TRANSFER FROM HOSPITAL	ENGLISH	MARRIED	Other	WHITE	CHRONIC/LONG TERM ACUTE CARE	70	85	77.16	101	149	121.2	48	97	70.76	52	105	81.76	18	28	22.68	36.83	37.61	37.2013	93	100	96.44	95.5	24.1	24.1	7.3
11976341	25451970	35563922	M		2135-07-29 23:17:00	2135-08-26 17:00:00	27.7382	53.5749	0	1	t	2135-07-29 23:18:09	2135-08-04 16:42:56	5.73	1	t	53	URGENT	TRANSFER FROM HOSPITAL	ENGLISH	MARRIED	Other	WHITE	CHRONIC/LONG TERM ACUTE CARE	76	101	88.56	95	146	118.542	55	81	67.0417	64	95	79.125	20	37	26.3846	37.22	38.67	37.8589	94	100	96.52	109.2	25.8	29.5	7.7
11976341	25451970	35815223	M		2135-07-29 23:17:00	2135-08-26 17:00:00	27.7382	53.5749	0	1	t	2135-08-06 20:23:12	2135-08-09 01:11:29	2.2	2	f	53	URGENT	TRANSFER FROM HOSPITAL	ENGLISH	MARRIED	Other	WHITE	CHRONIC/LONG TERM ACUTE CARE	77	101	88.625	120	151	135.708	64	114	80.1667	79	118	92.75	23	35	28.3333	37.33	38.28	37.6522	92	100	96.68	118	25	25.7	7.3
11982995	22523807	38679084	M	2116-11-21	2116-08-01 22:38:00	2116-08-13 16:44:00	11.7542	78.5851	0	1	t	2116-08-01 22:39:49	2116-08-05 17:57:31	3.8	1	t	77	URGENT	WALK-IN/SELF REFERRAL	ENGLISH	MARRIED	Other	WHITE	SKILLED NURSING FACILITY	85	114	109.722	78	137	94.5	58	98	70.6667	63	107	76.1111	10	31	20.7895	36.56	37.89	37.15	91	100	97.2778	139	37.9	38.8	12.8
12003963	21744824	39594575	M		2117-10-02 14:22:00	2117-10-16 17:00:00	14.1097	44.7518	0	1	t	2117-10-02 14:23:09	2117-10-06 18:39:03	4.18	1	t	44	URGENT	TRANSFER FROM HOSPITAL	ENGLISH	MARRIED	Other	BLACK/AFRICAN AMERICAN	HOME	105	126	116.96	109	155	134.92	68	112	93.56	81	125	105.44	18	41	30.68	36.39	38.17	37.4889	92	99	96.64	114.5	35.6	40.6	11.6
12020385	22571927	30374449	F		2160-06-09 14:02:00	2160-06-12 16:00:00	3.08194	39.4398	0	1	t	2160-06-09 20:42:55	2160-06-10 18:01:53	0.89	1	t	31	EW EMER.	EMERGENCY ROOM	ENGLISH	SINGLE	Other	BLACK/AFRICAN AMERICAN	HOME	76	127	96.1304	100	164	138.833	40	103	81.1667	53	114	94.5556	11	23	16.6667	36.89	37.11	37.01	94	100	96.5556	149	35.7	35.7	12.4
12030855	20561449	37064946	F		2180-08-05 00:34:00	2180-08-11 15:00:00	6.60139	45.5942	0	1	t	2180-08-05 00:39:14	2180-08-06 18:36:15	1.75	1	t	45	EW EMER.	EMERGENCY ROOM	ENGLISH	SINGLE	Medicare	WHITE	HOME	88	133	111.676	88	151	113.455	52	111	77.0909	60	119	85.2424	15	40	21.8235	36.39	37.22	37.0017	98	100	99.8824	187.188	28.5	44.9	10.2
12035779	20416279	33516114	M		2122-12-10 11:55:00	2122-12-14 21:16:00	4.38958	43.9405	0	1	t	2122-12-10 13:18:33	2122-12-12 19:58:06	2.28	1	t	43	OBSERVATION ADMIT	TRANSFER FROM HOSPITAL	ENGLISH	SINGLE	Other	HISPANIC/LATINO - SALVADORAN	HOME	102	145	122.091	115	158	135.273	66	117	91.3182	77	121	101.091	13	27	18.7273	36.89	38.44	37.4787	91	99	96.6818	113.5	39.2	40.3	12.7
12040485	24132930	34553765	M	2142-02-07	2139-03-23 01:30:00	2139-04-21 12:20:00	29.4514	39.2219	0	1	t	2139-04-08 11:35:19	2139-04-21 12:28:38	13.04	3	f	39	EW EMER.	EMERGENCY ROOM	ENGLISH	SINGLE	Other	WHITE	REHAB	125	139	131.72	106	167	137	37	101	76.16	67	114	89.76	23	33	28.68	37.17	39.44	38.5119	92	100	98.2	106	23.7	27.2	8
12040485	24132930	36583372	M	2142-02-07	2139-03-23 01:30:00	2139-04-21 12:20:00	29.4514	39.2219	0	1	t	2139-03-30 19:47:40	2139-04-02 13:35:38	2.74	2	f	39	EW EMER.	EMERGENCY ROOM	ENGLISH	SINGLE	Other	WHITE	REHAB	89	117	100.7	111	142	124.929	59	101	74.1429	75	107	85.9655	15	28	19.0667	37.17	38.22	37.5083	90	100	98.8	139.8	27.3	27.3	9.1
12040485	24132930	38798937	M	2142-02-07	2139-03-23 01:30:00	2139-04-21 12:20:00	29.4514	39.2219	0	1	t	2139-03-23 03:00:00	2139-03-27 15:21:00	4.51	1	t	39	EW EMER.	EMERGENCY ROOM	ENGLISH	SINGLE	Other	WHITE	REHAB	116	137	126.44	94	149	107.48	32	66	44.44	47	85	59.4167	15	30	21.92	35.83	38.56	37.183	93	100	99.48	154.2	17.3	20.3	6.1
12088626	27998706	37320089	M		2115-08-29 23:45:00	2115-10-09 11:19:00	40.4819	46.6598	0	1	t	2115-08-30 01:35:00	2115-08-31 18:19:03	1.7	1	t	46	EW EMER.	EMERGENCY ROOM	ENGLISH		Medicaid	UNKNOWN	HOME HEALTH CARE	79	135	109.48	97	133	114.24	63	90	72.24	71	98	81.32	10	18	14.62	36.44	37.89	37.1043	91	100	96.72	94.125	20.7	24	7.1
12089474	28256212	38574054	M		2164-04-06 03:26:00	2164-05-12 13:30:00	36.4194	39.2632	0	1	t	2164-04-06 03:46:00	2164-05-06 17:41:00	30.58	1	t	39	EW EMER.	EMERGENCY ROOM	?		Other	UNKNOWN	REHAB	90	105	95.125	89	135	108.333	48	70	56.9167	60.5	88	71.0577	13	28.5	20.6667				97	100	99.7037	136.174	28.2	42.6	11.8
12095158	26561933	30660056	M		2189-10-03 07:20:00	2189-10-17 18:42:00	14.4736	81.7538	0	1	t	2189-10-10 19:45:28	2189-10-12 00:32:22	1.2	2	f	81	EW EMER.	EMERGENCY ROOM	ENGLISH		Medicare	BLACK/AFRICAN AMERICAN	HOME HEALTH CARE	56	87	72.6429	113	207	162.971	49	92.5	68.4265	75	131	96.8529	13	24	20.3929	35.89	37.72	36.79	91	100	97.2143	113.8	23.7	33.2	7.4
12095158	26561933	33869410	M		2189-10-03 07:20:00	2189-10-17 18:42:00	14.4736	81.7538	0	1	t	2189-10-12 15:43:28	2189-10-14 11:59:24	1.84	3	f	81	EW EMER.	EMERGENCY ROOM	ENGLISH		Medicare	BLACK/AFRICAN AMERICAN	HOME HEALTH CARE	54	101	79.7667	123	197	168.481	12	128	73.5926	53	139	96.9286	13	30	21.3333	36.11	37.06	36.5229	94	100	97.4	111.8	32.6	34.5	10.3
12095158	26561933	36298400	M		2189-10-03 07:20:00	2189-10-17 18:42:00	14.4736	81.7538	0	1	t	2189-10-03 07:59:00	2189-10-04 21:15:07	1.55	1	t	81	EW EMER.	EMERGENCY ROOM	ENGLISH		Medicare	BLACK/AFRICAN AMERICAN	HOME HEALTH CARE	55	85	68.1842	123	192	148.032	46	115	67.0323	65	123	86.9355	13	29	21.2895	35.72	37.11	36.566	91	100	96.5263	117	34.1	44.4	11
12104123	27430600	33235883	M		2165-02-13 16:48:00	2165-02-14 17:00:00	1.00833	73.1217	0	1	t	2165-02-13 18:00:00	2165-02-14 17:27:43	0.98	1	t	72	EW EMER.	EMERGENCY ROOM	ENGLISH	MARRIED	Other	WHITE	HOME	60	93	73.913	101	132	113.739	42	78	56.2609	57	82	69.6957	10	20	15.7826	36.39	36.72	36.6033	92	100	97.3043	146	26.4	28.3	8
12113677	22127025	38945871	F		2112-08-17 23:18:00	2112-08-20 18:01:00	2.77986	46.629	0	1	t	2112-08-18 02:53:58	2112-08-19 15:54:54	1.54	1	t	45	EW EMER.	EMERGENCY ROOM	ENGLISH	SINGLE	Medicaid	WHITE	PSYCH FACILITY	75	110	88.2083	90	159	118.696	61	104	82.3913	67	112	90.6957	11	24	16.3333	36.22	36.89	36.6483	97	100	98.6667	110.5	36.2	38.9	12.2
12125322	26304903	34061912	F	2189-04-24	2189-01-28 18:01:00	2189-02-03 14:16:00	5.84375	37.0767	0	1	t	2189-01-29 15:34:10	2189-01-30 16:38:08	1.04	1	t	34	EW EMER.	EMERGENCY ROOM	ENGLISH	SINGLE	Other	WHITE	HOME HEALTH CARE	71	106	83.2581	86	109	94.1429	41	72	53.2857	51	76	62.4762	11	35	20.2143	36.33	37	36.7483	95	100	97.3226	93	26.8	26.8	9.2
12138569	25543630	35815500	F		2126-03-21 01:29:00	2126-04-12 17:20:00	22.6604	61.2172	0	2	f	2126-03-22 02:49:00	2126-03-27 22:37:01	5.83	1	t	58	EW EMER.	EMERGENCY ROOM	ENGLISH	MARRIED	Other	AMERICAN INDIAN/ALASKA NATIVE	CHRONIC/LONG TERM ACUTE CARE	71	97	79.7027	82	151	126.784	42	69	56.6216	7	101	80.3784	12	32	16.2237	37.11	37.33	37.1833	93	100	96.4324	212.429	26.7	32.8	7.9
12145174	25347782	39446976	M		2155-06-21 21:58:00	2155-07-11 14:45:00	19.6993	63.4707	0	2	f	2155-06-27 18:35:04	2155-06-30 22:58:40	3.18	1	t	63	DIRECT EMER.	PHYSICIAN REFERRAL	ENGLISH	MARRIED	Other	WHITE	HOME HEALTH CARE	87	97	92.8148	86	123	100.852	46	100	54.3333	60	107	69.3704	16	24	19.0741	36.89	38.17	37.28	92	95	93.7778	118	31.2	31.2	10.5
12145174	27870535	39000922	M		2155-06-04 18:43:00	2155-06-19 15:00:00	14.8451	63.4238	0	1	t	2155-06-04 22:41:00	2155-06-05 10:41:49	0.5	1	t	63	EW EMER.	EMERGENCY ROOM	ENGLISH	MARRIED	Other	WHITE	HOME HEALTH CARE	79	98	87.1333	95	121	104.692	47	62	56.0769	59	75	67.3846	15	23	19.8	36.56	36.72	36.63	92	97	94.6667	93	29.3	29.3	9.6
12168342	28472337	33027490	F		2154-12-03 15:59:00	2154-12-09 13:30:00	5.89653	82.9218	0	1	t	2154-12-03 15:59:30	2154-12-05 20:33:37	2.19	1	t	82	URGENT	TRANSFER FROM HOSPITAL	?	WIDOWED	Medicare	UNABLE TO OBTAIN	CHRONIC/LONG TERM ACUTE CARE	74	112	91.8846	135	184	163.8	43	97	62.52	67	106	87.6	21	28	24.5769	36.28	36.89	36.5567	91	99	96.2308	206.5	38.1	38.4	12.4
12168342	28472337	35546203	F		2154-12-03 15:59:00	2154-12-09 13:30:00	5.89653	82.9218	0	1	t	2154-12-05 20:34:10	2154-12-06 02:10:50	0.23	2	f	82	URGENT	TRANSFER FROM HOSPITAL	?	WIDOWED	Medicare	UNABLE TO OBTAIN	CHRONIC/LONG TERM ACUTE CARE	62	74	69.4	128	164	138.8	57	73	63.4	72	135	88.4	23	28	25.8	36.56	36.72	36.64	95	96	95.8	152	34.2	34.2	11.1
12173207	26400541	37284087	F	2124-02-06	2123-09-21 17:03:00	2123-09-28 17:09:00	7.00417	40.7214	0	2	f	2123-09-21 20:18:00	2123-09-25 23:34:29	4.14	1	t	39	EW EMER.	TRANSFER FROM HOSPITAL	ENGLISH		Medicare	WHITE	HOME	101	123	109.16	77	114	95.4	34	76	57.32	45	85	68.44	18	38	24.88	36.5	38.11	37.0086	87	100	94.76	112	28.6	29.3	8.9
12173207	29634000	33862863	F	2124-02-06	2122-05-19 22:18:00	2122-06-14 11:31:00	25.5507	39.3804	0	1	t	2122-05-19 22:19:53	2122-06-08 01:47:54	19.14	1	t	39	URGENT	TRANSFER FROM HOSPITAL	ENGLISH		Medicare	UNKNOWN	HOME HEALTH CARE	87	120	112.24	99	124	112.654	44	75	58.8462	60	87	72.9615	11	34	27.1731	36.89	39.61	38.6386	89	99	93.24	99.6667	42.1	42.5	14.2
12173207	29634000	37203888	F	2124-02-06	2122-05-19 22:18:00	2122-06-14 11:31:00	25.5507	39.3804	0	1	t	2122-06-08 05:15:01	2122-06-10 18:02:27	2.53	2	f	39	URGENT	TRANSFER FROM HOSPITAL	ENGLISH		Medicare	UNKNOWN	HOME HEALTH CARE	107	143	123.462	110	158	133.32	66	109	79	76	115	91.56	17	43	31.3077	37.17	38.78	37.6262	90	99	95.1923	97	27.9	29.4	9
12180305	27545521	34093394	F		2140-10-27 19:33:00	2140-11-09 15:27:00	12.8292	45.8236	0	1	t	2140-10-28 16:53:24	2140-10-29 16:23:12	0.98	1	t	45	EW EMER.	PACU	ENGLISH	SINGLE	Other	WHITE - OTHER EUROPEAN	HOME HEALTH CARE	96	119	105.208	132	163	145.25	80	97	88.75	91	109	101.75	21	31	24.6667	37.39	38.44	37.6938	90	96	93.913	106.333	37.9	39.9	12.2
12183714	23571759	33230724	M		2165-12-24 22:13:00	2166-04-24 18:47:00	120.857	35.98	0	1	t	2165-12-24 22:14:00	2166-01-31 21:48:37	37.98	1	t	35	EW EMER.	EMERGENCY ROOM	?	SINGLE	Medicaid	HISPANIC/LATINO - DOMINICAN	SKILLED NURSING FACILITY	72	162	121.159	78	221	125.24	43.5	114	67.47	53.5	266	88.12	15	26	19.7889	34.61	39.17	37.6145	92	100	98.3409	152.077	29.7	46.7	10.5
12183714	23571759	39448927	M		2165-12-24 22:13:00	2166-04-24 18:47:00	120.857	35.98	0	1	t	2166-02-05 23:02:33	2166-02-08 00:14:02	2.05	2	f	35	EW EMER.	EMERGENCY ROOM	?	SINGLE	Medicaid	HISPANIC/LATINO - DOMINICAN	SKILLED NURSING FACILITY	94	136	112.367	102	126	112.633	57	78	68.4333	69	85	78.1	16	28	21.9333	36.44	38.33	37.3329	99	100	99.9667	155.5	23.9	23.9	7.4
12183714	29695232	33017235	M		2166-08-24 00:28:00	2166-11-08 13:14:00	76.5319	36.6428	0	3	f	2166-08-24 00:28:38	2166-09-02 17:02:37	9.69	1	t	35	EW EMER.	EMERGENCY ROOM	?	SINGLE	Medicaid	HISPANIC/LATINO - DOMINICAN	ACUTE HOSPITAL	92	115	107	81	125	100.478	55	92	65.0435	61	97	72.3913	15	25	18.6923	36.5	37	36.6657	95	99	97.5	112.167	37.7	39.2	11.7
12183714	29695232	34550745	M		2166-08-24 00:28:00	2166-11-08 13:14:00	76.5319	36.6428	0	3	f	2166-10-21 23:00:49	2166-10-27 19:04:00	5.84	2	f	35	EW EMER.	EMERGENCY ROOM	?	SINGLE	Medicaid	HISPANIC/LATINO - DOMINICAN	ACUTE HOSPITAL	121	137	129.4	82	108	97.52	51	80	63.32	58	85	70.56	12	21	17.24	36.72	37.06	36.915	89	97	94.16	92.5	34	34	10.8
12190096	24347835	30271151	F	2182-08-07	2182-07-22 00:56:00	2182-08-07 16:10:00	16.6347	91.5532	1	1	t	2182-07-22 02:35:00	2182-08-07 21:23:13	16.78	1	t	91	EW EMER.	TRANSFER FROM HOSPITAL	ENGLISH	WIDOWED	Medicare	WHITE	DIED	59	70	64.5385	82	145	113.68	42	108	58.6	54	113	72.44	12	23	17.3077	36.22	36.67	36.455	88	95	92.6538	130.667	43.8	43.8	14.4
12208970	25302810	31475083	M		2186-04-15 00:18:00	2186-05-02 14:27:00	17.5896	77.2848	0	1	t	2186-04-15 00:42:45	2186-04-20 23:18:36	5.94	1	t	77	OBSERVATION ADMIT	EMERGENCY ROOM	?	MARRIED	Other	ASIAN - CHINESE	HOME	98	141	107.379	114	187	154.148	68	117	96.3704	12	135	107.32	14	30	22.2903	36.78	37.83	37.19	93	100	94.7931	166	44	48.4	15.1
12213317	23236831	38337007	F		2147-08-27 15:09:00	2147-09-05 14:40:00	8.97986	42.6534	0	1	t	2147-08-27 17:23:00	2147-08-28 18:41:27	1.05	1	t	42	OBSERVATION ADMIT	EMERGENCY ROOM	ENGLISH	SINGLE	Medicare	WHITE	HOME	93	119	102.923	107	128	118.25	71	98	79.5417	78	102	87.72	17	28	22.3077	36.56	36.94	36.7771	93	100	95.08	113.75	32.3	39.7	11.5
12215941	27186763	30643998	M		2138-11-28 04:34:00	2138-12-23 13:49:00	25.3854	66.9068	0	1	t	2138-11-28 06:58:47	2138-12-09 05:30:31	10.94	1	t	66	EW EMER.	EMERGENCY ROOM	ENGLISH	MARRIED	Medicare	WHITE	SKILLED NURSING FACILITY	65	114	81.5179	80	162	111.341	52	121	70.2439	60	130	79.439	11	29	15.9737	36.56	37.17	36.8971	90	100	97.4074	194.2	31.9	35	10.1
12215941	27186763	32673062	M		2138-11-28 04:34:00	2138-12-23 13:49:00	25.3854	66.9068	0	1	t	2138-12-10 20:55:20	2138-12-15 17:16:26	4.85	2	f	66	EW EMER.	EMERGENCY ROOM	ENGLISH	MARRIED	Medicare	WHITE	SKILLED NURSING FACILITY	72	132	91.3548	81	143	108.71	43	104	60.9677	52	107	73.4839	6	21	12.8387	36.5	37.39	36.9244	96	100	97.6129	187.143	17.4	21.9	6.5
12233792	29460226	31181716	M		2175-07-17 03:43:00	2175-07-20 18:00:00	3.59514	37.5398	0	1	t	2175-07-17 04:21:00	2175-07-17 12:03:32	0.32	1	t	37	EW EMER.	EMERGENCY ROOM	?		Other	UNABLE TO OBTAIN	HOME	92	102	96	110	128	117.625	65	83	72.25	73	93	82.25	12	21	16.3333	36.72	37.11	36.915	94	99	96.25	105	33.4	41.1	12
12245786	25177494	33496343	M	2131-07-22	2131-06-16 12:16:00	2131-06-20 14:33:00	4.09514	89.4546	0	2	f	2131-06-16 15:05:00	2131-06-17 17:41:37	1.11	1	t	87	EW EMER.	EMERGENCY ROOM	ENGLISH	MARRIED	Medicare	WHITE	SKILLED NURSING FACILITY	59	78	70.5556	83	126	97.3043	30	64	49	39	71	59.08	11	21	14.2963	33.89	36.83	35.6886	93	100	97.5926	84.5714	30.8	33.1	10.5
12250782	23897663	39808258	F		2140-12-31 18:44:00	2141-02-12 17:25:00	42.9451	80.0008	0	1	t	2141-01-22 13:31:07	2141-01-27 05:37:56	4.67	1	t	78	EW EMER.	PROCEDURE SITE	ENGLISH	MARRIED	Other	WHITE	SKILLED NURSING FACILITY	86	121	107.462	106	156	124.87	50	76	60.2174	53	95	73.3077	21	37	25.3077	36.28	37.72	36.7371	94	98	96	120	28.2	36	9.1
12251429	21752491	34039469	F	2158-08-02	2154-04-26 00:58:00	2154-05-06 15:30:00	10.6056	65.315	0	1	t	2154-04-27 12:05:43	2154-04-30 16:12:03	3.17	1	t	65	EW EMER.	EMERGENCY ROOM	ENGLISH	MARRIED	Other	WHITE	HOME HEALTH CARE	94	161	110.28	113	163	142.769	57	93	72.0385	79	119	90.08	18	31	23.4	36.89	38.28	37.3425	92	99	95.96	89	34.5	38.2	11.8
12275003	22562812	39992247	M		2182-08-10 20:48:00	2182-08-19 17:39:00	8.86875	72.6075	0	1	t	2182-08-15 09:37:33	2182-08-16 17:25:44	1.33	1	t	72	URGENT	TRANSFER FROM HOSPITAL	ENGLISH		Medicare	UNKNOWN	SKILLED NURSING FACILITY	64	81	72.24	96	132	110.25	36	79	53.4423	55	91	70.3846	8	18	13.58				93	100	98.6	137.591	33.2	36.3	11.4
12276384	22772729	35452312	M	2162-08-03	2162-07-19 17:23:00	2162-08-03 04:40:00	14.4701	83.5468	1	1	t	2162-08-02 10:57:06	2162-08-03 07:15:37	0.85	1	t	83	URGENT	TRANSFER FROM HOSPITAL	ENGLISH	MARRIED	Other	WHITE	DIED	28	144	113.923	83	111	94.5556	35	94	55.1111	46	98	63.8333	12	29	19.88	36.83	37.33	37.1525	76	99	94.1304	80	26.7	29.1	8.5
12281079	25861047	31482205	M		2178-02-14 16:38:00	2178-02-23 14:44:00	8.92083	59.124	0	1	t	2178-02-15 03:15:28	2178-02-15 17:58:41	0.61	1	t	49	OBSERVATION ADMIT	EMERGENCY ROOM	ENGLISH	SINGLE	Other	BLACK/AFRICAN AMERICAN	HOME HEALTH CARE	67	85	72.4118	77	121	109.588	63	92	78.5294	70	101	89.2941	13	23	17.2941	36.44	37.11	36.6375	100	100	100	134	32.8	32.8	10.5
12294267	24384529	30309817	M		2166-03-31 21:22:00	2166-04-05 15:15:00	4.74514	38.2461	0	1	t	2166-03-31 22:41:00	2166-04-02 00:44:07	1.09	1	t	38	EW EMER.	EMERGENCY ROOM	?	SINGLE	Other	HISPANIC/LATINO - GUATEMALAN	HOME	92	110	100.96	138	175	150.76	83	111	97.04	96	123	108.5	17	28	21.04	36.72	37.56	37.3317	88	98	94.4	245.333	41.4	47.7	13.9
12330836	22508357	38393047	M		2161-01-09 08:26:00	2161-01-10 18:40:00	1.42639	72.023	0	2	f	2161-01-09 13:55:00	2161-01-10 18:49:00	1.2	1	t	68	EW EMER.	TRANSFER FROM HOSPITAL	ENGLISH	MARRIED	Medicare	OTHER	ACUTE HOSPITAL	51	109	84	68	152	110.389	36	103	65.5278	48	108	75.0278	16	35	24.5682	36.39	38.17	37.012	91	100	94.9773	145.6	39	39	13
12332650	22279045	36718192	M		2138-06-14 21:17:00	2138-06-28 14:50:00	13.7312	31.4514	0	1	t	2138-06-14 21:18:01	2138-06-19 20:57:51	4.99	1	t	31	OBSERVATION ADMIT	PHYSICIAN REFERRAL	ENGLISH		Other	WHITE	HOME	83	114	95	97	128	112.88	49	87	58.92	65	95	74.28	9	28	17.5577	37.17	38.17	37.5729	93	100	96.2	111.5	26.9	28.1	9
12350194	21644247	36511354	M	2181-05-16	2181-05-10 20:09:00	2181-05-16 14:56:00	5.78264	53.3555	1	1	t	2181-05-10 20:10:05	2181-05-12 18:36:54	1.94	1	t	53	URGENT	TRANSFER FROM HOSPITAL	?	MARRIED	Medicare	OTHER	DIED	68	83	74.24	114	154	138.542	48	79	64.4583	65	93	81.6	17	31	22.64	35.67	36.33	35.9757	95	99	96.56	143	23	24	7.4
12350194	21644247	36520796	M	2181-05-16	2181-05-10 20:09:00	2181-05-16 14:56:00	5.78264	53.3555	1	1	t	2181-05-15 17:41:38	2181-05-16 17:45:16	1	2	f	53	URGENT	TRANSFER FROM HOSPITAL	?	MARRIED	Medicare	OTHER	DIED	19	72	62.2069	38	148	100.259	32	65	42.4138	29	84	56.1333	16	31	21.3333	35.39	36.67	36.1967	80	97	93.2143	76.1667	29.6	29.6	9.1
12351906	20989349	30421101	F	2128-12-13	2128-12-12 20:19:00	2128-12-13 13:40:00	0.722917	74.9497	1	2	f	2128-12-12 20:19:55	2128-12-13 15:16:46	0.79	1	t	70	EW EMER.	EMERGENCY ROOM	ENGLISH	WIDOWED	Medicare	WHITE	DIED	73	149	127.059	33	140	93.4706	29	78	57.2941	31	83	68.6875	14	33	23.25	36.39	36.67	36.5	16	100	85.1176	104.5	33.9	39.9	10.8
12369624	21103301	32816589	M		2117-01-31 00:30:00	2117-02-03 13:55:00	3.55903	80.0822	0	1	t	2117-01-31 03:06:32	2117-02-01 06:38:20	1.15	1	t	80	EW EMER.	TRANSFER FROM HOSPITAL	ENGLISH	MARRIED	Medicare	WHITE	HOME	48	82	66.5652	90	121	107.435	44	71	61.6957	56	85	75.3478	9	22	16.2609	37	37.17	37.08	89	97	92.7826	91	32.3	33.7	10.7
12377643	25315909	33319433	F		2135-07-14 14:07:00	2135-07-23 17:37:00	9.14583	43.5328	0	1	t	2135-07-14 17:44:36	2135-07-16 21:51:09	2.17	1	t	43	OBSERVATION ADMIT	EMERGENCY ROOM	ENGLISH	SINGLE	Other	WHITE	HOME	97	120	110	138	184	161.455	100	130	113.727	113	145	127.182	14	26	20.1364	36.39	36.83	36.6117	88	97	94.1364	166.5	39	42.6	11.2
12385889	20922898	32748984	F		2123-10-23 07:39:00	2123-11-06 16:15:00	14.3583	30.8087	0	1	t	2123-10-23 10:57:00	2123-10-26 20:07:02	3.38	1	t	22	EW EMER.	TRANSFER FROM HOSPITAL	ENGLISH	SINGLE	Other	WHITE	HOME	109	132	117.25	83	121	99.7391	47	77	64.6957	56	85	72.6957	15	27	21.2917	36.5	37.22	36.9617	93	98	96.3333	146.353	30.6	33.6	9.9
12389435	20586024	39961471	F		2149-10-10 20:39:00	2149-10-21 12:25:00	10.6569	57.7744	0	1	t	2149-10-11 10:28:54	2149-10-12 10:43:51	1.01	1	t	57	EW EMER.	PROCEDURE SITE	ENGLISH	MARRIED	Other	WHITE - OTHER EUROPEAN	HOME HEALTH CARE	84	107	95.0667	88	129	104.5	39	93	56.6538	47	98	67.4231	14	25	19.3	36.61	38.22	37.2275	89	100	94.7353	139	26.5	27.5	8.1
12392956	29708494	30502944	F	2122-01-08	2121-11-03 22:17:00	2121-12-10 19:42:00	36.8924	82.8403	0	1	t	2121-11-04 00:08:00	2121-11-10 13:11:06	6.54	1	t	82	EW EMER.	TRANSFER FROM SKILLED NURSING FACILITY	ENGLISH	MARRIED	Medicare	WHITE	SKILLED NURSING FACILITY	74	166	99.9189	52	128	106.543	27	113	52.8857	36	118	68.8	16	29	24.1579	36.11	38.5	37.3211	96	100	97.3243	257.372	42.4	55.9	13.5
12402348	25416130	36570472	F	2173-11-15	2173-10-18 23:26:00	2173-11-11 18:45:00	23.8049	65.7967	0	1	t	2173-10-18 23:32:14	2173-11-11 21:28:42	23.91	1	t	65	URGENT	TRANSFER FROM HOSPITAL	ENGLISH		Other	UNKNOWN	HOSPICE	62	87	73.5385	101	146	125.391	44	71	54.913	59	91	72.6957	12	26	16.963	36.5	37	36.75	97	100	98.8846	253	20.6	26.1	7.2
12403626	23525612	31187117	M		2134-03-09 14:31:00	2134-03-17 16:30:00	8.08264	46.1858	0	3	f	2134-03-09 15:06:00	2134-03-13 02:42:50	3.48	1	t	43	EW EMER.	EMERGENCY ROOM	ENGLISH	SINGLE	Other	WHITE	HOME HEALTH CARE	50	120	72.6129	96	198	116.594	44	98	63.9688	59	126	79	9	24	16.0469	35.72	37.11	36.285	98	100	99.0968	160	20.7	27.3	7.3
12403626	24619312	38250377	M		2133-07-06 07:44:00	2133-07-08 16:15:00	2.35486	45.5115	0	1	t	2133-07-06 09:19:00	2133-07-07 16:47:28	1.31	1	t	43	EW EMER.	EMERGENCY ROOM	ENGLISH	SINGLE	Other	WHITE	HOME	83	133	95.2105	98	209	124.061	54	109	73.0909	68	134	84.8788	12	32	18.5263	37	38.11	37.5058	92	100	98.5263	136.5	19.6	27.5	6.1
12403626	24865254	32173449	M		2134-01-18 08:26:00	2134-01-20 18:55:00	2.43681	46.0483	0	2	f	2134-01-18 10:03:00	2134-01-19 18:37:07	1.36	1	t	43	EW EMER.	EMERGENCY ROOM	ENGLISH	SINGLE	Other	WHITE	HOME	68	123	89.3684	63	141	122.758	25	92	68	34	101	80.9697	9	33	14.1053	36.17	37.56	36.9245	94	100	97.7632	135	22.3	25.8	7
12409501	27682706	34392705	M	2153-05-15	2153-01-10 05:13:00	2153-01-15 15:10:00	5.41458	42.0252	0	1	t	2153-01-10 06:45:00	2153-01-11 18:48:40	1.5	1	t	42	EW EMER.	EMERGENCY ROOM	ENGLISH		Medicaid	UNKNOWN	HOME	91	110	99.2963	142	179	154.444	76	95	87.4444	90	114	102.615	13	29	20.037	37.22	37.61	37.405	97	100	98.1852	143.455	33.6	36.3	11.4
12411239	23028159	37646717	F	2163-04-29	2163-02-20 16:58:00	2163-03-29 13:38:00	36.8611	46.1388	0	1	t	2163-03-05 21:46:45	2163-03-22 02:55:16	16.21	1	t	46	URGENT	TRANSFER FROM HOSPITAL	ENGLISH	SINGLE	Other	BLACK/AFRICAN AMERICAN	CHRONIC/LONG TERM ACUTE CARE	84	127	111.038	83	166	112.857	49	109	73.25	61	133	89.5714	10	24	13.2414	34.72	37.67	36.4078	100	100	100	119.8	26.7	38.7	11.7
12417684	26557948	39548475	M		2117-03-29 20:43:00	2117-04-11 18:50:00	12.9215	65.2406	0	1	t	2117-03-29 20:43:53	2117-04-03 18:43:13	4.92	1	t	65	URGENT	TRANSFER FROM HOSPITAL	ENGLISH	MARRIED	Other	WHITE	HOME HEALTH CARE	76	121	91.96	96	143	112.56	44	78	63.36	6	93	72.1154	12	30	22.5536	36.33	38.17	37.0714	95	100	98.2143	180.812	37.1	41.7	12
12454546	24540175	39362482	F	2139-08-17	2139-08-06 14:00:00	2139-08-17 10:15:00	10.8438	88.5957	1	1	t	2139-08-08 14:42:49	2139-08-17 13:37:06	8.95	1	t	88	URGENT	TRANSFER FROM HOSPITAL	ENGLISH	MARRIED	Medicare	WHITE	DIED	96	131	112.14	89	146	120.388	35	69	54.35	51	95	74.5625	16	34	24.6833	35.5	36.94	36.133	96	100	99.8214	109.833	23	31.5	7.5
12460706	20409877	33150173	M	2148-11-24	2148-10-28 21:13:00	2148-11-24 13:14:00	26.6674	56.8265	1	1	t	2148-11-11 08:34:11	2148-11-24 17:21:58	13.37	1	t	56	OBSERVATION ADMIT	WALK-IN/SELF REFERRAL	ENGLISH	MARRIED	Other	ASIAN - ASIAN INDIAN	DIED	101	127	113.269	68	133	102.269	38	79	52.3077	51	88	67.5	14	30	23.6296	36.89	37.22	37.03	68	100	95.1923	117.5	21.7	22.8	7.5
12468016	29396033	32265502	M		2137-09-03 02:52:00	2137-09-11 19:57:00	8.71181	60.6727	0	14	f	2137-09-03 04:02:13	2137-09-05 09:47:39	2.24	1	t	50	URGENT	TRANSFER FROM SKILLED NURSING FACILITY	ENGLISH	MARRIED	Medicare	WHITE	SKILLED NURSING FACILITY	72	107	87.92	65	133	113.375	46	79	67	78	97	83.3478	14	27	20.42	36.33	37	36.6313	95	100	99.0833	140	23.4	36.1	7.9
12469804	21669120	30511439	M		2196-12-07 16:31:00	2197-01-03 19:30:00	27.1243	44.9337	0	1	t	2196-12-13 19:38:50	2196-12-19 18:54:09	5.97	1	t	33	OBSERVATION ADMIT	WALK-IN/SELF REFERRAL	ENGLISH	SINGLE	Medicaid	WHITE	HOME HEALTH CARE	58	100	69.88	104	143	119.08	56	92	65.52	70	106	81.16	16	28	24.36	36.94	37.44	37.1283	96	100	99	141.333	25.9	29	9
12483180	21052057	30777029	F		2150-09-25 21:53:00	2150-10-01 16:35:00	5.77917	62.7335	0	1	t	2150-09-26 20:04:44	2150-09-27 21:21:46	1.05	1	t	62	EW EMER.	EMERGENCY ROOM	ENGLISH	SINGLE	Other	WHITE	HOME	104	127	115.12	94	145	125.167	17	71	61.9583	31	87	77.0417	14	23	18.44	37.22	38.11	37.5786	92	98	93.92	110	42.9	42.9	14.1
12483180	28468640	39767743	F		2150-10-13 14:19:00	2150-11-01 15:25:00	19.0458	62.7819	0	2	f	2150-10-21 19:56:43	2150-10-23 16:46:25	1.87	1	t	62	URGENT	TRANSFER FROM HOSPITAL	ENGLISH	SINGLE	Other	WHITE	HOME HEALTH CARE	90	121	103.792	88	149	110.333	46	83	57.625	57	93	68.9583	14	27	19.2917	36	38.06	36.825	92	98	94.7083	271.5	34.6	40.5	11.5
12484308	25743504	32154109	M		2188-08-31 23:30:00	2188-09-05 19:37:00	4.83819	36.6681	0	2	f	2188-09-01 01:22:00	2188-09-03 20:24:00	2.79	1	t	32	EW EMER.	EMERGENCY ROOM	?	SINGLE	Other	HISPANIC/LATINO - GUATEMALAN	HOME	70	136	104.84	124	169	144.8	63	141	80.52	78	144	94.24	10	36	21.06	36.89	37.17	37	94	100	97.96	171	34.9	35.7	10.7
12492737	27261448	37934458	F	2156-09-22	2156-08-24 11:35:00	2156-09-22 17:10:00	29.2326	76.6475	1	1	t	2156-08-24 11:36:12	2156-09-22 19:14:40	29.32	1	t	76	URGENT	TRANSFER FROM HOSPITAL	?	WIDOWED	Medicare	PATIENT DECLINED TO ANSWER	DIED	64	112	86.4884	65	144	104.475	38	76	54.275	48	108	79.337	8	32	25.9783	34.8	37	36.0125	62	100	95.3846	188.727	33.8	40.7	11.2
12502551	20349770	34971372	F		2118-06-23 22:51:00	2118-06-29 17:15:00	5.76667	36.4763	0	1	t	2118-06-24 00:41:00	2118-06-26 17:40:12	2.71	1	t	36	EW EMER.	TRANSFER FROM HOSPITAL	ENGLISH	SINGLE	Medicaid	WHITE	HOME	79	107	96.1111	95	132	114.36	68	97	82.04	76	107	92.2	12	24	18.9286	36.61	39.11	37.3329	90	99	96.2963	127.667	41.3	41.3	14.3
12505045	21503995	38965330	M	2176-06-27	2176-06-09 20:30:00	2176-06-27 20:00:00	17.9792	75.4404	1	1	t	2176-06-14 07:01:30	2176-06-27 21:21:38	13.6	1	t	75	URGENT	TRANSFER FROM HOSPITAL	ENGLISH	MARRIED	Other	WHITE	DIED	106	151	125.879	125	161	147.935	64	105	85	82	112	99.375	20	44	30.1515	36.5	37.56	36.965	93	98	95.6364	160.667	39.7	47.3	13.5
12518032	22983697	39903545	F		2187-06-01 22:51:00	2187-06-14 16:00:00	12.7146	60.416	0	1	t	2187-06-02 18:18:47	2187-06-04 13:48:48	1.81	1	t	60	URGENT	TRANSFER FROM HOSPITAL	ENGLISH	SINGLE	Other	WHITE	HOME	85	105	95.2069	110	154	135.815	65	87	74.6296	76	110	96.1481	9	28	16.8966	36.89	38.11	37.5744	93	99	96.1724	134.571	38.9	39	12.7
12544553	22200388	32999790	M		2163-12-08 12:58:00	2163-12-18 12:40:00	9.9875	75.9351	0	1	t	2163-12-10 20:42:52	2163-12-14 18:41:16	3.92	1	t	75	EW EMER.	EMERGENCY ROOM	ENGLISH	MARRIED	Other	WHITE	HOSPICE	78	127	94.7	106	160	128.071	38	78	56.3571	54	90	72.9286	14	35	23	37.28	39.56	38.1492	91	98	94.5484	136	34.7	34.7	12.1
12578647	27012502	38427996	F		2142-07-19 20:06:00	2142-08-08 17:30:00	19.8917	23.5471	0	1	t	2142-07-19 21:26:00	2142-08-02 22:32:17	14.05	1	t	23	EW EMER.	EMERGENCY ROOM	ENGLISH	SINGLE	Other	WHITE	CHRONIC/LONG TERM ACUTE CARE	36	93	54.0263	121	184	150.553	58	94	78.8684	77	296	108.921	13.5	20	15.4737	36.11	36.17	36.14	97	100	98.0263	99.3	23.4	36.1	8.9
12586932	21709545	30561190	M		2174-05-05 15:23:00	2174-06-18 17:00:00	44.0674	63.3413	0	1	t	2174-05-05 16:39:00	2174-05-07 15:43:48	1.96	1	t	63	EW EMER.	EMERGENCY ROOM	ENGLISH	SINGLE	Medicaid	WHITE	HOME	54	88	68.7241	87	143	111.481	37	100	59.0741	59	106	71.9615	11	21	16.5862	36.22	37.06	36.7021	96	100	99.069	109	9.2	20.9	3.3
12586932	21709545	38202337	M		2174-05-05 15:23:00	2174-06-18 17:00:00	44.0674	63.3413	0	1	t	2174-06-13 18:50:32	2174-06-14 18:21:55	0.98	2	f	63	EW EMER.	EMERGENCY ROOM	ENGLISH	SINGLE	Medicaid	WHITE	HOME	64	109	77.3333	115	136	125.941	10	68	58.2941	42	84	74.9412	9	28	14.3889	36.78	37.17	36.912	94	100	96.5	122	24.7	26.1	8.6
12616907	21185436	39996123	F		2134-07-22 00:24:00	2134-07-27 15:00:00	5.60833	91.5531	0	1	t	2134-07-22 01:52:00	2134-07-25 15:44:52	3.58	1	t	91	EW EMER.	EMERGENCY ROOM	?		Medicare	WHITE - RUSSIAN	SKILLED NURSING FACILITY	60	89	66.9412	81	193	126.172	43	100	60.9655	57	136	81.2414	10	16	12.8	35.06	37.17	36.4367	93	100	97.2059	185.6	34	38.8	10.8
12619244	21202588	30863184	F	2178-05-17	2178-05-03 20:14:00	2178-05-17	13.1569	72.3363	1	1	t	2178-05-03 20:14:26	2178-05-18 08:14:03	14.5	1	t	72	URGENT	TRANSFER FROM HOSPITAL	ENGLISH	SINGLE	Other	WHITE	DIED	90	114	105.833	70	137	112.514	46	117	67	5	121	76.4459	14	27	20.7838	36.67	37.67	37.2214	92	96	94.3714	183	36.2	36.2	12.4
12641004	28993563	34963340	M		2176-08-06 19:20:00	2176-08-13 18:55:00	6.98264	31.5977	0	3	f	2176-08-06 20:20:00	2176-08-08 17:13:48	1.87	1	t	29	OBSERVATION ADMIT	WALK-IN/SELF REFERRAL	ENGLISH	SINGLE	Medicaid	BLACK/AFRICAN AMERICAN	HOME HEALTH CARE	110	131	121.72	106	131	121.75	68	98	89.1667	78	103	96.5833	9	29	15.56	36.5	37.06	36.7943	95	100	97.36	101	33.2	35.9	11.2
12641004	29717855	37587381	M		2174-04-25 01:10:00	2174-04-29 18:05:00	4.70486	29.3123	0	1	t	2174-04-25 02:38:00	2174-04-27 18:20:14	2.65	1	t	29	EW EMER.	EMERGENCY ROOM	ENGLISH	SINGLE	Other	BLACK/AFRICAN AMERICAN	HOME	127	149	137.472	131	180	156.826	98	140	118.565	107	148	126.87	13	46	23.9143	36.94	37.61	37.2317	90	98	94.6944	93.5	38.7	38.7	12.9
12656657	20849433	39843925	F		2154-10-26 16:21:00	2154-11-03 13:49:00	7.89444	59.8178	0	1	t	2154-10-26 16:23:18	2154-10-28 20:48:19	2.18	1	t	59	EW EMER.	EMERGENCY ROOM	ENGLISH	SINGLE	Other	OTHER	HOME	88	119	106.267	100	176	122.269	37	84	60.1923	53	106	73.8462	15	38	24.3	36.44	38.56	37.2543	94	99	97.1333	303.2	36.3	38.8	11.9
12657538	22478892	39593457	F	2188-11-06	2187-10-31 02:56:00	2187-11-04 17:25:00	4.60347	93.8286	0	1	t	2187-10-31 04:08:00	2187-11-01 16:27:31	1.51	1	t	91	EW EMER.	EMERGENCY ROOM	?	WIDOWED	Medicare	WHITE	SKILLED NURSING FACILITY	105	134	119.462	67	149	109.28	14	127	59.56	40	132	71.72	14	28	20	35.11	36.33	35.77	91	100	97.8846	215.571	29.8	31.8	10.1
12659644	24452916	39409637	M		2117-09-11 23:26:00	2117-09-14 14:30:00	2.62778	60.6954	0	1	t	2117-09-12 01:41:00	2117-09-12 18:11:10	0.69	1	t	60	EW EMER.	EMERGENCY ROOM	ENGLISH	MARRIED	Other	WHITE	HOME	53	73	59.7647	127	149	139.176	78	99	85.3529	92	110	98.0588	11	29	14.4706	36.5	36.83	36.6525	94	100	97.1765	170	32.8	35.6	11.1
12679321	24020836	39272693	M		2185-01-23 19:38:00	2185-02-26 17:00:00	33.8903	77.0645	0	1	t	2185-01-28 06:52:00	2185-02-08 23:21:03	11.69	1	t	76	EW EMER.	EMERGENCY ROOM	ENGLISH	SINGLE	Medicare	WHITE	CHRONIC/LONG TERM ACUTE CARE	87	142	104.887	73	132	97.9296	42	89	61.4225	54	117	76.0694	13	39	25.4178	35.83	37.28	36.8136	91	100	98.5323	159.1	22.3	35.6	6.7
12679321	28251650	33858110	M		2185-04-07 02:28:00	2185-04-13 13:15:00	6.44931	77.2652	0	3	f	2185-04-08 15:41:50	2185-04-10 15:24:02	1.99	1	t	76	OBSERVATION ADMIT	EMERGENCY ROOM	ENGLISH	SINGLE	Medicare	WHITE	CHRONIC/LONG TERM ACUTE CARE	83	108	93.5	77	148	103.72	39	99	52.56	50	104	64.4	12	31	22.3462	36.56	37.33	37.0283	94	100	97.5385	96	26.2	29	7.7
12685723	25250966	31127537	F		2133-02-04 23:01:00	2133-02-09 15:35:00	4.69028	94.0965	0	1	t	2133-02-05 03:41:15	2133-02-06 17:50:03	1.59	1	t	91	EW EMER.	EMERGENCY ROOM	ENGLISH	WIDOWED	Other	WHITE	ASSISTED LIVING	66	91	77.48	97	144	117.667	29	69	45.125	51	82	63.25	15	24	18.92	36.56	37.17	36.9	93	98	95.7083	98	35.9	36.2	11.3
12689880	20689869	35665194	M	2163-06-03	2162-04-02 16:39:00	2162-04-06 18:41:00	4.08472	59.2504	0	2	f	2162-04-02 18:17:00	2162-04-03 21:37:12	1.14	1	t	58	EW EMER.	EMERGENCY ROOM	ENGLISH	SINGLE	Medicare	BLACK/AFRICAN AMERICAN	HOME HEALTH CARE	82	117	97.52	132	179	152.88	52	76	61.56	73	92	82.84	12	28	16.4	35.56	36.61	36.2517	83	100	98.8	136	25.7	31.7	9
12689880	21003703	37837239	M	2163-06-03	2161-09-04 10:50:00	2161-09-08 16:00:00	4.21528	58.6748	0	1	t	2161-09-04 19:55:45	2161-09-05 16:40:08	0.86	1	t	58	EW EMER.	EMERGENCY ROOM	ENGLISH	SINGLE	Medicare	OTHER	HOME	67	84	74.9091	143	199	170.6	61	83	74.5	56	110	95.95	10	22	15.7727	36.56	37	36.6975	97	100	98.619	125	40.1	40.1	12.2
12697539	20451158	37453704	F		2145-12-11 11:30:00	2145-12-21 16:45:00	10.2188	75.9432	0	1	t	2145-12-11 19:45:14	2145-12-15 03:04:41	3.31	1	t	75	SURGICAL SAME DAY ADMISSION	PHYSICIAN REFERRAL	ENGLISH	MARRIED	Medicare	WHITE	HOME HEALTH CARE	66	88	76.1304	75	159	101.261	42	72	52.1957	28	107	70.2391	14	25	18.7935	35.83	36.39	36.1567	90	100	99.3261	170.5	31.3	33.6	10.6
12715413	24507257	38032582	M		2123-09-15 01:53:00	2123-09-19 17:01:00	4.63056	55.7039	0	1	t	2123-09-15 02:29:00	2123-09-16 18:13:31	1.66	1	t	55	EW EMER.	EMERGENCY ROOM	ENGLISH	MARRIED	Medicaid	BLACK/AFRICAN AMERICAN	HOME	99	138	111.346	90	142	120.56	69	119	98.16	76	127	106.4	14	34	19.48	36.33	37.33	36.6271	86	100	93.76	148.125	32	41.6	11
12726753	22840791	34983068	M	2187-10-07	2187-04-09 10:19:00	2187-04-24 19:10:00	15.3688	64.2683	0	3	f	2187-04-09 12:11:00	2187-04-15 16:50:46	6.19	1	t	58	OBSERVATION ADMIT	TRANSFER FROM HOSPITAL	ENGLISH	WIDOWED	Other	WHITE	SKILLED NURSING FACILITY	73	90	79.7895	126	141	133.25	55	82	68.75	66	104	79.35	12	28	21.1053	36.83	38.83	37.5125	93	100	97.9474	292.143	23.5	26.9	7.1
12729030	27155836	32332992	F		2138-10-22 10:38:00	2138-11-03 11:35:00	12.0396	65.8062	0	1	t	2138-10-22 13:40:00	2138-10-24 10:21:37	1.86	1	t	65	EW EMER.	TRANSFER FROM HOSPITAL	ENGLISH	MARRIED	Medicare	ASIAN - SOUTH EAST ASIAN	HOME HEALTH CARE	83	125	103.621	128	203	158.5	51	167	85.8667	71	170	104.5	14	35	19.2414	36.78	38.39	37.4237	97	100	98.3448	158.696	31	37.3	10.4
12736211	23528496	35235360	M		2175-01-08 13:07:00	2175-01-22 17:40:00	14.1896	37.0208	0	1	t	2175-01-09 02:11:45	2175-01-12 02:46:48	3.02	1	t	29	EW EMER.	EMERGENCY ROOM	ENGLISH	SINGLE	Other	BLACK/AFRICAN AMERICAN	HOME HEALTH CARE	114	142	123.15	74	117	98.6857	38	89	60.1429	48	95	69.0571	20	44	33.775	36.56	37.78	37.16	90	100	94.3421	154.65	37.6	41.9	12.7
12746489	27062248	39290061	M		2127-03-01 14:15:00	2127-03-08 12:35:00	6.93056	71.1639	0	1	t	2127-03-02 15:20:06	2127-03-03 13:29:40	0.92	1	t	68	EW EMER.	EMERGENCY ROOM	ENGLISH	SINGLE	Medicare	WHITE	HOME	65	96	80.2273	144	203	167.227	37	79	50.0909	64	111	77.7727	14	22	17.7273	36.44	36.94	36.642	89	98	95.0455	123.5	34.8	34.8	11.3
12746489	27204013	37241751	M		2128-01-20 15:43:00	2128-01-28 14:45:00	7.95972	72.0539	0	3	f	2128-01-23 11:51:50	2128-01-24 17:14:44	1.22	1	t	68	EW EMER.	EMERGENCY ROOM	ENGLISH	SINGLE	Medicare	WHITE	SKILLED NURSING FACILITY	47	104	61.5385	95	171	142.64	27	68	45.72	44	85	69.36	3	21	15.7679	36.67	37.11	36.9183	97	100	99.7857	130	25.5	28.2	7.6
12749350	28423514	32883568	F		2184-01-11 08:45:00	2184-01-29 15:00:00	18.2604	63.0284	0	1	t	2184-01-22 10:30:18	2184-01-24 10:20:09	1.99	2	f	63	URGENT	TRANSFER FROM HOSPITAL	ENGLISH		Other	UNKNOWN	HOME	85	97	93.0714	67	157	134.946	34	100	66.7297	40	112	82.5676	10	30	20.1463	36.56	37.11	36.77	91	100	97.6429	91	22.2	25.5	6.8
12749350	28423514	38323244	F		2184-01-11 08:45:00	2184-01-29 15:00:00	18.2604	63.0284	0	1	t	2184-01-11 08:46:21	2184-01-15 22:37:36	4.58	1	t	63	URGENT	TRANSFER FROM HOSPITAL	ENGLISH		Other	UNKNOWN	HOME	69	103	81.1111	82	131	107.654	40	82	59.1923	54	89	69.6538	12	27	18.3448	36.17	37.39	36.8275	76	100	97.5	103.4	21.6	22.9	7.5
12750983	23753109	35049634	M	2176-12-25	2176-10-10 09:05:00	2176-11-24 14:00:00	45.2049	52.7759	0	1	t	2176-10-10 09:41:00	2176-11-24 14:44:15	45.21	1	t	52	EW EMER.	EMERGENCY ROOM	ENGLISH	SINGLE	Medicare	BLACK/AFRICAN AMERICAN	CHRONIC/LONG TERM ACUTE CARE	53	118	86.6471	55	162	112.096	20	108	66.4038	36	122	80.1731	18	33	23.4444	35.06	36.5	35.7157	70	100	93.3091	139.333	28.8	36.3	9.3
12773948	25991673	30411644	F		2130-06-23	2130-09-01 17:40:00	70.7361	59.473	0	2	f	2130-06-25 16:53:22	2130-06-27 00:25:37	1.31	1	t	58	SURGICAL SAME DAY ADMISSION	PHYSICIAN REFERRAL	ENGLISH		Other	UNKNOWN	SKILLED NURSING FACILITY	76	93	82.9	97	123	109.571	61	82	68.7857	75	93	80.8571	13	19	14.95	36.39	36.89	36.5643	91	94	92.5	251.143	35.6	35.6	10.9
12773948	25991673	32518040	F		2130-06-23	2130-09-01 17:40:00	70.7361	59.473	0	2	f	2130-06-30 17:05:24	2130-07-03 16:57:09	2.99	2	f	58	SURGICAL SAME DAY ADMISSION	PHYSICIAN REFERRAL	ENGLISH		Other	UNKNOWN	SKILLED NURSING FACILITY	76	105	90.1538	119	173	144.16	62	102	78.96	77	111	97.4	13	28	18.25	36.44	36.83	36.6957	92	97	95.25	184.778	30.1	32.1	9.3
12773948	25991673	34681779	F		2130-06-23	2130-09-01 17:40:00	70.7361	59.473	0	2	f	2130-08-17 20:18:35	2130-08-19 20:33:38	2.01	4	f	58	SURGICAL SAME DAY ADMISSION	PHYSICIAN REFERRAL	ENGLISH		Other	UNKNOWN	SKILLED NURSING FACILITY	80	97	90.125	84	154	115.292	44	66	58.375	52	89	71.0833	14	26	18.5577	36.78	37.33	37.1043	90	100	95.6	109.333	28.7	29.4	8.4
12773948	25991673	37437044	F		2130-06-23	2130-09-01 17:40:00	70.7361	59.473	0	2	f	2130-07-09 10:08:12	2130-08-09 20:05:05	31.41	3	f	58	SURGICAL SAME DAY ADMISSION	PHYSICIAN REFERRAL	ENGLISH		Other	UNKNOWN	SKILLED NURSING FACILITY	79	108	92.875	103	133	118.125	41	99	69.75	64	106	82.5417	10	29	17.4167	36.94	37.83	37.254	80	100	94.0833	320.125	24.4	25.3	7.3
12774747	23863627	38922119	F		2133-11-09 18:39:00	2133-11-12 14:14:00	2.81597	58.8578	0	1	t	2133-11-09 19:47:00	2133-11-10 13:06:12	0.72	1	t	56	EW EMER.	EMERGENCY ROOM	ENGLISH	SINGLE	Medicare	BLACK/AFRICAN AMERICAN	HOME	50	74	58	113	161	131.647	67	106	84.8235	76	116	95.9412	13	21	16.1667	36.17	36.89	36.6675	93	100	96.1667	86	33.3	43.7	11.2
12784539	24651095	33181296	M		2176-08-17 17:55:00	2176-08-20 17:15:00	2.97222	80.629	0	1	t	2176-08-17 17:56:18	2176-08-19 13:59:59	1.84	1	t	80	URGENT	TRANSFER FROM HOSPITAL	ENGLISH	MARRIED	Medicare	NATIVE HAWAIIAN OR OTHER PACIFIC ISLANDER	HOME HEALTH CARE	78	97	85.0833	136	176	151	76	102	88.45	91	114	103.45	16	30	23.875	36.39	36.72	36.565	92	96	94.7917	101.5	41.3	41.4	13.8
12799579	24679700	39955170	F		2157-04-09 19:50:00	2157-04-19 16:20:00	9.85417	55.2706	0	1	t	2157-04-09 19:50:33	2157-04-11 15:04:39	1.8	1	t	55	URGENT	TRANSFER FROM HOSPITAL	ENGLISH	DIVORCED	Medicare	WHITE	REHAB	87	117	100.222	73	181	133.25	38	123	82.0417	42	135	93.2917	16	35	24.1481	36.83	39.17	37.325	87	98	94.1154	148.333	31.9	33.4	10.5
12808803	28540703	31021231	M		2126-06-15 17:58:00	2126-07-30 14:19:00	44.8479	76.4538	0	1	t	2126-06-21 18:41:46	2126-07-18 17:51:17	26.96	1	t	76	EW EMER.	EMERGENCY ROOM	?	WIDOWED	Medicare	OTHER	REHAB	87	117	96.8846	79	192	119.107	40	93	54.5179	54	95.5	69.9074	14	37	23.8929	36.44	37.83	37.1729	94	100	98.3846	217.615	30	34.2	9.7
12808803	28540703	34508381	M		2126-06-15 17:58:00	2126-07-30 14:19:00	44.8479	76.4538	0	1	t	2126-07-19 10:41:25	2126-07-25 22:02:27	6.47	2	f	76	EW EMER.	EMERGENCY ROOM	?	WIDOWED	Medicare	OTHER	REHAB	84	110	93.8148	80	143	120.269	49	82	67.2308	58	95	79.9231	19	39	28.6296	36.67	37	36.8233	93	100	98.5385	120.6	22.8	22.8	7.5
12826311	21282967	36687062	M		2177-05-27 15:32:00	2177-07-08 16:15:00	42.0299	33.4015	0	1	t	2177-06-08 17:10:14	2177-06-24 15:43:01	15.94	1	t	33	EW EMER.	EMERGENCY ROOM	ENGLISH	SINGLE	Other	WHITE	CHRONIC/LONG TERM ACUTE CARE	84	144	117.333	81	158	116.778	35.5	78	49.7222	9	93	66.1667	14	33	25.4778	36.67	37.06	36.8743	89	99	96.6444	93.5	27.4	27.6	9.4
12832775	24214772	34978160	M		2114-11-12 16:23:00	2115-01-22 17:35:00	71.05	22.8643	0	1	t	2114-12-04 20:18:59	2115-01-04 14:19:57	30.75	2	f	22	URGENT	TRANSFER FROM HOSPITAL	ENGLISH	SINGLE	Other	WHITE	CHRONIC/LONG TERM ACUTE CARE	75	167	94.6458	93	196	118.857	29	108	63.1429	48	135	70.7526	16	40	25.0412	38.56	38.61	38.585	84	100	97.4479	138.818	24.6	27.7	7.4
12832775	24214772	38808436	M		2114-11-12 16:23:00	2115-01-22 17:35:00	71.05	22.8643	0	1	t	2114-11-12 16:24:37	2114-11-17 17:40:05	5.05	1	t	22	URGENT	TRANSFER FROM HOSPITAL	ENGLISH	SINGLE	Other	WHITE	CHRONIC/LONG TERM ACUTE CARE	102	136	116.607	115	157	135.56	36	94	67.92	57	105	81.92	17	27	21.5357	36.72	37.67	37.25	91	99	93.5	201.808	39.8	43	13.4
12832775	25319106	35373434	M		2115-02-13 20:40:00	2115-02-22 17:23:00	8.86319	23.1194	0	2	f	2115-02-13 21:37:00	2115-02-17 23:49:36	4.09	1	t	22	OBSERVATION ADMIT	TRANSFER FROM HOSPITAL	ENGLISH	SINGLE	Other	WHITE	CHRONIC/LONG TERM ACUTE CARE	89	147	110.08	102	142	119.864	57	91	73.7273	68	103	86.4091	12	27	16.92	36.78	37.5	37.0763	92	100	97.4	117	23.5	23.8	7.3
12832775	25751252	31124673	M		2115-09-17 23:39:00	2115-09-22 20:00:00	4.84792	23.7112	0	3	f	2115-09-18 00:45:00	2115-09-18 17:02:54	0.68	1	t	22	EW EMER.	TRANSFER FROM HOSPITAL	ENGLISH	SINGLE	Other	WHITE	HOME	69	82	74.1333	113	137	125.786	71	94	83.1429	84	106	95.3571	9	23	14.6667	36.44	37	36.6667	93	100	96.4667	163.286	31.8	32.5	10.3
12857645	25368085	39771268	M	2149-06-11	2145-09-05 06:57:00	2145-09-17 17:10:00	12.4257	55.6771	0	1	t	2145-09-05 08:10:00	2145-09-13 15:48:09	8.32	1	t	55	EW EMER.	EMERGENCY ROOM	ENGLISH	SINGLE	Other	WHITE	HOME	57	97	71.871	91	174	118.448	48	93	61.6897	60	124	80.0345	14	22	19.197	35.56	38.22	37.3778	84	100	94.9677	99.6471	31.4	34.6	10.5
12870526	21841167	33468118	F	2155-04-03	2155-03-26 04:45:00	2155-04-03 15:52:00	8.46319	89.2313	1	1	t	2155-03-26 05:50:00	2155-04-02 10:41:35	7.2	1	t	86	EW EMER.	EMERGENCY ROOM	ENGLISH	WIDOWED	Medicare	WHITE	DIED	64	99	78.0345	77	143	107.595	34	76	49.6757	46	93	63.3784	7	24	18.5441	37.11	37.94	37.5457	88	100	97.3529	126.286	19.6	25.7	6.5
12875089	28590693	30034142	M	2156-12-27	2156-12-21 12:53:00	2156-12-27 17:00:00	6.17153	61.9734	1	1	t	2156-12-21 12:54:44	2156-12-27 20:24:15	6.31	1	t	61	EW EMER.	EMERGENCY ROOM	ENGLISH	MARRIED	Other	WHITE	DIED	63	169	86.8649	62	136	111.897	37	82	65.3529	47.5	110	87.381	18	31.5	26.6389	36.39	37.67	37.25	86	99	94.9167	222.25	36	38.3	12
12883763	23116144	31111573	M	2150-05-11	2149-06-23 21:59:00	2149-06-26 20:17:00	2.92917	56.4776	0	2	f	2149-06-23 22:02:24	2149-06-25 00:26:54	1.1	1	t	54	OBSERVATION ADMIT	PROCEDURE SITE	ENGLISH	MARRIED	Other	BLACK/CAPE VERDEAN	HOME	86	117	106.074	133	177	160.308	85	121	105.462	15	136	117.231	11	37	17.8	36.61	36.89	36.75	95	100	96.9231	189.6	44.7	45.3	13.9
12886804	20554695	30242588	M	2166-10-10	2166-09-26 23:45:00	2166-10-10 04:36:00	13.2021	57.7365	1	1	t	2166-09-28 17:11:55	2166-10-10 07:18:38	11.59	1	t	57	URGENT	TRANSFER FROM HOSPITAL	?		Other	UNKNOWN	DIED	110	137	125.75	61	120	91	47	78	62.5385	50	121	74.8205	16	45	24.8438	37.11	38.72	37.8014	83	99	93.1333	205.062	38.7	42.7	12.1
12889332	20076204	32008736	F		2150-03-31 16:06:00	2150-04-06 18:18:00	6.09167	78.2463	0	2	f	2150-03-31 18:25:00	2150-04-03 10:21:32	2.66	1	t	75	EW EMER.	EMERGENCY ROOM	ENGLISH	SINGLE	Other	BLACK/AFRICAN AMERICAN	CHRONIC/LONG TERM ACUTE CARE	70	91	78.2692	144	189	165.833	57	85	72.4583	80	106	96.04	19	33	26.1538	35.89	37.67	36.5	96	100	99.1923	110	22.7	26.3	7.1
12927984	24281417	31799674	M		2183-06-13 00:05:00	2183-07-05 13:00:00	22.5382	81.4463	0	1	t	2183-06-15 14:01:38	2183-07-03 15:56:33	18.08	1	t	81	EW EMER.	EMERGENCY ROOM	ENGLISH	WIDOWED	Other	WHITE	CHRONIC/LONG TERM ACUTE CARE	90	126	102.118	72	144	108.472	34	58	46.1944	48	83	65.7778	11	29	20.5405	36.67	37.67	37.1625	92	100	95.4412	118.238	21.2	30.2	7
12938997	21107537	30070238	F		2181-04-17 18:01:00	2181-05-06 14:50:00	18.8674	91.2931	0	1	t	2181-04-17 19:30:00	2181-04-22 12:50:07	4.72	1	t	84	EW EMER.	EMERGENCY ROOM	?	WIDOWED	Medicare	WHITE - RUSSIAN	CHRONIC/LONG TERM ACUTE CARE	59	112	78.5455	72	144	104.87	40	111	54.6739	53	121	72.587	14	37	22.8182	36.56	38.17	37.2771	94	100	97.2093	116.5	35.8	37.9	11.8
12943458	29587220	33884935	F	2166-12-25	2165-01-06 01:23:00	2165-01-09 16:50:00	3.64375	92.0159	0	1	t	2165-01-06 02:34:00	2165-01-07 18:43:15	1.67	1	t	91	OBSERVATION ADMIT	EMERGENCY ROOM	ENGLISH	SINGLE	Other	WHITE	HOME HEALTH CARE	86	115	97.24	86	117	99.32	44	79	54.32	56	85	64.92	6	32	21.5	36.44	36.72	36.5786	92	99	96.64	157.25	39.5	44.9	12.2
12945480	22706042	30583674	M	2177-09-30	2177-08-20 00:48:00	2177-09-15 16:00:00	26.6333	84.634	0	1	t	2177-08-20 15:55:08	2177-08-22 19:27:01	2.15	1	t	78	EW EMER.	EMERGENCY ROOM	ENGLISH	MARRIED	Medicare	WHITE	CHRONIC/LONG TERM ACUTE CARE	96	122	106.8	122	176	153.917	76	119	90.3333	86	125	105.042	21	33	25.96	36.39	37.11	36.8067	89	99	93.08	114.429	50	58.6	16.5
12945480	22706042	35297893	M	2177-09-30	2177-08-20 00:48:00	2177-09-15 16:00:00	26.6333	84.634	0	1	t	2177-09-05 05:18:42	2177-09-08 14:04:41	3.37	2	f	78	EW EMER.	EMERGENCY ROOM	ENGLISH	MARRIED	Medicare	WHITE	CHRONIC/LONG TERM ACUTE CARE	95	136	115.222	84	142	113.093	44	69.5	57.5185	60	89	71.4074	20	35	25.3704	36.22	38	36.5367	93	100	98.0385	217	23.7	26.5	7.8
12945480	25547716	31257527	M	2177-09-30	2177-09-22 01:02:00	2177-09-30 03:45:00	8.11319	84.7244	1	2	f	2177-09-22 01:03:07	2177-09-25 22:18:33	3.89	1	t	78	URGENT	TRANSFER FROM HOSPITAL	ENGLISH	MARRIED	Medicare	WHITE	DIED	107	123	113.15	82	111	95.2857	35	64	46.5357	46	74	57.6429	17	33	26	36.28	36.67	36.4689	90	97	93.775	115.5	23.5	28.7	6.6
12954060	21893157	38840862	M	2133-01-22	2132-07-04 20:53:00	2132-07-21 17:23:00	16.8542	32.5089	0	1	t	2132-07-04 20:54:03	2132-07-09 18:13:32	4.89	1	t	32	URGENT	TRANSFER FROM HOSPITAL	ENGLISH	SINGLE	Other	WHITE	HOME	100	117	110.345	110	145	129.304	59	112	81.9565	72	119	92.5217	15	32	21.5714	36.72	37.61	37.0358	91	99	96.5862	127.167	20.1	22.9	6.8
12957092	29790328	36738662	F		2151-08-25 03:03:00	2151-08-27 14:20:00	2.47014	37.6465	0	1	t	2151-08-25 03:05:00	2151-08-25 20:48:09	0.74	1	t	37	URGENT	TRANSFER FROM HOSPITAL	?		Medicaid	UNABLE TO OBTAIN	HOME	62	80	70.65	119	153	134.615	68	99	85.0769	80	113	96.0769	13	25	16.65	36.28	36.89	36.555	96	100	98.6	82	26.1	28.6	9.3
12957342	23246177	38122214	F	2185-09-10	2181-11-12 20:20:00	2181-11-20 13:00:00	7.69444	53.8668	0	3	f	2181-11-12 23:19:00	2181-11-14 17:16:17	1.75	1	t	52	EW EMER.	EMERGENCY ROOM	ENGLISH	MARRIED	Medicare	WHITE	HOME	70	83	75.9615	87	108	95.5769	49	64	55.7692	59	74	65.0385	8	16	12.4615	36.33	37.33	36.6767	96	100	98.5	102	24.1	24.1	7.7
12957342	25875295	34685696	F	2185-09-10	2182-02-10 16:56:00	2182-02-22 13:57:00	11.8757	54.1129	0	4	f	2182-02-10 18:39:00	2182-02-11 17:19:28	0.94	1	t	52	EW EMER.	EMERGENCY ROOM	ENGLISH	MARRIED	Medicare	WHITE	HOME	86	122	102.85	89	153	119.846	49	103	67.1923	63	108	83.0769	12	26	18.62	35.11	37.61	36.3317	90	100	97	133.833	26.3	33	8.3
12988457	28550518	38827116	M	2156-03-15	2149-09-21 18:47:00	2149-10-09 19:35:00	18.0333	76.7222	0	1	t	2149-09-21 18:49:08	2149-10-01 14:38:37	9.83	1	t	76	URGENT	TRANSFER FROM HOSPITAL	ENGLISH	MARRIED	Other	WHITE	REHAB	70	96	82.7742	89	176	132.913	50	100	65.1957	64	136	93.6212	18	41	24.5645	35.89	37.11	36.5386	96	100	98.2258	103.5	36.9	38.1	12.4
13015767	29310417	31631775	F		2174-11-25 04:39:00	2174-12-12 18:05:00	17.5597	78.8986	0	1	t	2174-11-25 05:16:00	2174-11-29 21:43:52	4.69	1	t	78	EW EMER.	TRANSFER FROM HOSPITAL	?	WIDOWED	Other	WHITE	HOME HEALTH CARE	62	92	70.4	118	190	157.379	58	89	76	77	120	99.4828	22	40	28.9667	36.56	37.17	36.7375	93	100	97.9	127.75	37.9	45.3	12.2
13017467	26308416	37073578	F		2112-05-31 19:58:00	2112-06-15 18:39:00	14.9451	62.4157	0	1	t	2112-05-31 19:59:08	2112-06-01 16:58:35	0.87	1	t	62	URGENT	TRANSFER FROM HOSPITAL	ENGLISH	SINGLE	Other	BLACK/AFRICAN AMERICAN	HOME	74	116	93.4545	77	135	114.05	25	81	62.55	53	94	75.25	15	42	27.0455	35.83	36.72	36.415	93	99	96.2727	122	28.8	28.8	9.5
13021546	26959947	33026816	M		2114-06-05 18:00:00	2114-06-25 16:00:00	19.9167	66.4264	0	1	t	2114-06-05 19:44:51	2114-06-25 16:09:06	19.85	1	t	66	URGENT	TRANSFER FROM HOSPITAL	?		Other	WHITE	CHRONIC/LONG TERM ACUTE CARE	85	194	114.068	93	221	154.622	53	152	80.4595	35	158	97.8378	17	61	31.4268	36.33	37.78	37.1671	85	100	95.186	142	39.3	45.3	14.3
13033509	20649731	38662455	M		2118-03-10 16:57:00	2118-03-16 18:30:00	6.06458	80.1881	0	1	t	2118-03-10 18:05:00	2118-03-13 22:06:00	3.17	1	t	80	EW EMER.	EMERGENCY ROOM	ENGLISH	MARRIED	Medicare	WHITE	HOME	72	92	79.28	104	135	123.44	59	79	65.72	70	90	78.8	15	24	19.72	36.17	37.39	37.0063	90	98	95.8	101.667	36	40.4	12
13035993	22740763	33693386	F		2165-05-06 11:45:00	2165-05-26 16:15:00	20.1875	69.3443	0	1	t	2165-05-17 23:44:50	2165-05-18 20:21:52	0.86	1	t	66	EW EMER.	EMERGENCY ROOM	ENGLISH	DIVORCED	Medicare	BLACK/AFRICAN AMERICAN	HOME HEALTH CARE	55	85	66.3	85	207	141.158	37	93	61.4211	58	122	80.5789	15	23	18.2619	36.28	37.33	36.6283	96	100	98.25	185.2	26	27.3	8.3
13035993	22740763	39707431	F		2165-05-06 11:45:00	2165-05-26 16:15:00	20.1875	69.3443	0	1	t	2165-05-18 20:26:08	2165-05-18 23:04:31	0.11	2	f	66	EW EMER.	EMERGENCY ROOM	ENGLISH	DIVORCED	Medicare	BLACK/AFRICAN AMERICAN	HOME HEALTH CARE	69	69	69	124	144	134	48	63	55.5	67	82	74.5	15	16	15.5				96	96	96	185	26.8	28.5	9.5
13048289	23169188	31243093	F		2147-05-31 19:48:00	2147-06-08 16:02:00	7.84306	24.4123	0	1	t	2147-06-04 21:17:56	2147-06-06 00:08:25	1.12	1	t	23	URGENT	TRANSFER FROM HOSPITAL	ENGLISH	SINGLE	Other	WHITE	HOME	84	130	97.8667	76	176	118.897	26	115	68.3448	37	129	79.3103	17	36	22.7667	36.67	37.39	37.0957	86	100	92.8667	106	46.1	46.1	16.4
13063648	20624352	38383580	M		2114-09-11 05:00:00	2114-10-01 13:36:00	20.3583	52.6933	0	1	t	2114-09-15 16:15:04	2114-09-19 17:57:44	4.07	1	t	52	URGENT	TRANSFER FROM HOSPITAL	ENGLISH	MARRIED	Other	WHITE	HOME HEALTH CARE	76	105	92.3077	85	119	103.44	51	81	65.04	59	86	74.2	15	31	23.9259	36.61	39.06	37.2289	90	98	94.1111	163.6	26.5	26.5	9.1
13063859	23419521	34708600	M	2164-08-09	2158-03-19 05:32:00	2158-03-28 18:16:00	9.53056	42.2115	0	1	t	2158-03-19 06:06:00	2158-03-27 18:46:28	8.53	1	t	42	EW EMER.	EMERGENCY ROOM	ENGLISH	MARRIED	Medicare	WHITE	HOME	78	137	96.1461	70	213.5	118.098	35	108.5	59.1392	46.5	136.5	76.2576	10	40	19.949	37.5	39.28	38.3971	93	100	97.3469	121	26.7	33.2	9.3
13076444	25027885	36113798	M	2170-08-04	2167-10-16 23:36:00	2167-10-29 16:54:00	12.7208	55.7912	0	1	t	2167-10-17 18:47:23	2167-10-18 13:30:46	0.78	1	t	55	EW EMER.	EMERGENCY ROOM	ENGLISH	SINGLE	Other	WHITE	HOME	60	76	66.85	82	111	97.1111	36	69	50.1111	49	75	61	10	18	14.25	36.17	36.89	36.4817	92	99	94.85	78	27.2	28.7	9
13079429	20840205	37869477	M		2112-02-23 11:58:00	2112-03-07 20:40:00	13.3625	52.1465	0	1	t	2112-02-23 11:58:45	2112-02-26 22:40:04	3.45	1	t	52	URGENT	TRANSFER FROM HOSPITAL	ENGLISH	DIVORCED	Other	UNKNOWN	HOME	86	114	95.1667	97	142	116.167	56	98	73.0833	65	108	82.5833	22	32	26.3333	37	38.83	37.6	93	100	96.2083	212.167	26.6	29.7	8.5
13089309	21728926	34239041	M		2129-11-29 00:12:00	2129-12-21 15:15:00	22.6271	71.909	0	1	t	2129-11-29 00:13:46	2129-12-02 01:26:52	3.05	1	t	71	URGENT	TRANSFER FROM HOSPITAL	ENGLISH	MARRIED	Medicaid	ASIAN	HOME HEALTH CARE	75	108	92.9032	83	130	108.107	42	79	58.8214	53	89	69.8929	18	26	22.4828	36.67	37.33	36.95	93	100	96.4839	141	16.7	24.4	5.3
13098045	22887604	32954163	M		2157-02-28 06:55:00	2157-03-07 18:15:00	7.47222	58.1596	0	1	t	2157-02-28 07:49:00	2157-03-01 13:15:42	1.23	1	t	58	OBSERVATION ADMIT	EMERGENCY ROOM	ENGLISH	SINGLE	Medicare	WHITE	HOME HEALTH CARE	99	124	106.75	86	154	110.222	44	90	69.625	56	104	81.1944	11	26	17.1429	36.67	36.94	36.7857	88	98	94.6176	146	34.1	36.5	10.5
13098601	23996524	30230188	M	2164-10-19	2164-08-19 08:16:00	2164-10-19 03:28:00	60.8	65.6334	1	1	t	2164-09-20 17:02:38	2164-10-19 04:18:23	28.47	4	f	65	URGENT	TRANSFER FROM HOSPITAL	ENGLISH	MARRIED	Medicare	WHITE	DIED	77	126	100.119	40	174	109.644	19	113	58.3014	24	121	71.875	4	45	27.3203	36.44	37.61	36.9414	83	100	97.0147	167.25	31.2	44.2	9.6
13098601	23996524	30396742	M	2164-10-19	2164-08-19 08:16:00	2164-10-19 03:28:00	60.8	65.6334	1	1	t	2164-09-10 10:52:29	2164-09-16 23:12:42	6.51	3	f	65	URGENT	TRANSFER FROM HOSPITAL	ENGLISH	MARRIED	Medicare	WHITE	DIED	71	112	98.76	105	153	129.958	65	107	77.9167	78	114	89.25	21	37	29.6	36.61	37.11	36.925	91	96	92.84	262	29.6	34.4	9.5
13098601	23996524	31598320	M	2164-10-19	2164-08-19 08:16:00	2164-10-19 03:28:00	60.8	65.6334	1	1	t	2164-09-02 10:53:05	2164-09-04 22:47:46	2.5	2	f	65	URGENT	TRANSFER FROM HOSPITAL	ENGLISH	MARRIED	Medicare	WHITE	DIED	79	113	96.0455	120	177	141.391	59	86	68.5652	11	111	89.4167	14	40	24.1818	36.56	37.06	36.8343	91	98	93.7826	165	16	29	4.9
13098601	23996524	32290321	M	2164-10-19	2164-08-19 08:16:00	2164-10-19 03:28:00	60.8	65.6334	1	1	t	2164-08-19 09:52:00	2164-08-20 18:35:45	1.36	1	t	65	URGENT	TRANSFER FROM HOSPITAL	ENGLISH	MARRIED	Medicare	WHITE	DIED	87	103	95.625	131	182	157.5	70	136	90.0417	84	148	105.625	23	36	30.8333	36.39	36.83	36.49	90	99	93.25	281.105	39.5	48.8	13.4
13102977	22889044	38718204	M		2169-07-08 13:02:00	2169-07-17 19:15:00	9.25903	42.517	0	3	f	2169-07-08 15:59:58	2169-07-14 14:59:47	5.96	1	t	39	OBSERVATION ADMIT	WALK-IN/SELF REFERRAL	ENGLISH	SINGLE	Other	HISPANIC/LATINO - PUERTO RICAN	HOME HEALTH CARE	81	144	106.267	70	145	97.0488	31	93	65.2195	35	168	76.0714	8	32	19.5217	36.56	38.22	37.0275	88	100	95.3696	155.4	37.8	38.9	12.4
13102977	24185543	31449056	M		2168-05-25 02:56:00	2168-05-29 17:24:00	4.60278	41.396	0	1	t	2168-05-25 04:11:00	2168-05-28 12:54:34	3.36	1	t	39	EW EMER.	EMERGENCY ROOM	ENGLISH	SINGLE	Other	HISPANIC/LATINO - PUERTO RICAN	HOME	81	130	111.864	68	133	108.048	45	82	67.1905	53	181	80.7826	16	52	25.6739	37	39.67	38.4113	90	100	95.6364	214.833	30.6	32.3	10.6
13105864	27810235	37820266	M		2110-10-15 21:00:00	2110-12-08 15:18:00	53.7625	67.7882	0	1	t	2110-10-21 08:14:09	2110-11-15 21:31:38	25.55	1	t	67	EW EMER.	EMERGENCY ROOM	ENGLISH	MARRIED	Medicare	WHITE	CHRONIC/LONG TERM ACUTE CARE	103	135	119.774	75	222	112.345	46	134	68.2759	54	156	83.4828	16	38	23.9355	36.61	38.61	37.1538	82	100	96.2143	94.2143	24.7	32.5	7.7
13106442	21801920	31775355	F		2172-01-17 05:15:00	2172-02-04 13:45:00	18.3542	48.0444	0	1	t	2172-01-17 05:30:00	2172-01-30 16:56:55	13.48	1	t	48	EW EMER.	EMERGENCY ROOM	ENGLISH	MARRIED	Other	WHITE	REHAB	67	89	80.1071	84	143	105.704	47	74	61.4815	55	87	71.8519	12	21	16.3393	37.06	38.44	37.915	97	100	99.8889	112.2	28.6	35.7	9.7
13116822	27922598	37575718	M		2133-04-07 12:50:00	2133-04-10 15:04:00	3.09306	64.2643	0	1	t	2133-04-07 21:35:49	2133-04-09 22:26:09	2.03	1	t	64	EW EMER.	EMERGENCY ROOM	ENGLISH	MARRIED	Other	WHITE	HOME	93	106	99.7917	99	165	137.476	51	117	78.0476	67	127	91.8571	22	29	25.8333	36.78	37.11	36.9529	93	98	95.0417	115.5	36.9	38.1	13
13120957	25723103	36852856	M		2163-05-26 12:37:00	2163-05-30 18:27:00	4.24306	47.3978	0	1	t	2163-05-26 18:03:03	2163-05-27 20:02:42	1.08	1	t	46	EW EMER.	EMERGENCY ROOM	ENGLISH	MARRIED	Other	BLACK/AFRICAN AMERICAN	HOME	97	121	108.375	119	174	144.094	74	118	94.7812	87	126	105.812	11	23	16.4848	35.72	37.83	36.488	93	99	95.5938	139.6	41.7	41.7	13.5
13124928	22210873	33437294	M		2175-09-22 17:46:00	2175-10-02 20:30:00	10.1139	82.7248	0	1	t	2175-09-22 19:41:00	2175-09-25 18:44:32	2.96	1	t	82	EW EMER.	EMERGENCY ROOM	ENGLISH	MARRIED	Medicare	WHITE	HOME	62	120	83.7273	97	136	111.391	37	71	49.9565	53	81	64.6957	14	29	18.4348	35.67	37.56	36.6683	96	99	97.5217	111	32.2	32.3	10.8
13129329	23992308	32482524	M		2196-03-12 16:32:00	2196-04-29 21:46:00	48.2181	58.1965	0	1	t	2196-03-13 00:35:37	2196-03-31 17:43:36	18.71	1	t	50	EW EMER.	EMERGENCY ROOM	ENGLISH	SINGLE	Medicare	HISPANIC/LATINO - CENTRAL AMERICAN	CHRONIC/LONG TERM ACUTE CARE	80	150	107.5	65	204	124.462	43	85	65.4615	48	114	81.2821	3	32	23.675	36.78	38.44	37.3022	94	100	97.7632	331.85	24.7	33.9	8.3
13168718	27520961	31494446	F		2128-09-17 18:02:00	2128-10-26 19:35:00	39.0646	51.7139	0	1	t	2128-10-11 09:10:51	2128-10-22 10:39:09	11.06	2	f	51	OBSERVATION ADMIT	PHYSICIAN REFERRAL	ENGLISH	MARRIED	Other	WHITE	CHRONIC/LONG TERM ACUTE CARE	104	121	111.538	78	128	99.16	39	79	60.88	56	90	72.88	21	44	29.8077	36.61	37.56	36.8511	93	100	98.0385	185.571	23	24.6	7.5
13168718	27520961	32223001	F		2128-09-17 18:02:00	2128-10-26 19:35:00	39.0646	51.7139	0	1	t	2128-09-24 09:54:43	2128-10-08 22:09:25	14.51	1	t	51	OBSERVATION ADMIT	PHYSICIAN REFERRAL	ENGLISH	MARRIED	Other	WHITE	CHRONIC/LONG TERM ACUTE CARE	98	104	100.833	112	145	125.792	56	99	74	69	109	88.75	20	44	34.76	36.78	37.22	36.9586	91	99	94.56	124.667	20.7	24	7
13171949	20497650	37975243	M	2144-08-18	2144-08-14 00:33:00	2144-08-18 04:25:00	4.16111	53.6188	1	1	t	2144-08-14 01:51:11	2144-08-18 09:18:48	4.31	1	t	53	EW EMER.	EMERGENCY ROOM	ENGLISH	SINGLE	Other	WHITE	DIED	95	121	104.318	94	128	111.238	52	90	70.7143	63	97	79.8095	19	35	24.75	36.22	37.17	36.7133	91	95	92.5	65.1667	34.1	36.5	11.4
13182835	26384774	30465888	M		2181-07-12 20:56:00	2181-08-21 16:40:00	39.8222	76.5281	0	1	t	2181-07-13 11:19:29	2181-08-01 22:10:32	19.45	1	t	76	URGENT	TRANSFER FROM HOSPITAL	ENGLISH	MARRIED	Medicare	WHITE	CHRONIC/LONG TERM ACUTE CARE	89	103	93.84	78	136	102.24	35	64	51.08	45	78	62.48	13	25	19.2708	36.56	37.11	36.7433	90	96	93.24	85.5714	30.2	32.6	9.4
13182835	26384774	31935148	M		2181-07-12 20:56:00	2181-08-21 16:40:00	39.8222	76.5281	0	1	t	2181-08-04 21:02:33	2181-08-07 20:03:42	2.96	2	f	76	URGENT	TRANSFER FROM HOSPITAL	ENGLISH	MARRIED	Medicare	WHITE	CHRONIC/LONG TERM ACUTE CARE	80	82	80.1667	84	137	110.739	47	77	61.8261	56	86	72.5652	16	29	20.28	36.89	38.5	37.3086	86	100	96.087	91.5	32	32	9.5
13196672	27351594	31718509	F		2154-09-06 14:57:00	2154-09-11 13:41:00	4.94722	91.6807	0	1	t	2154-09-06 20:25:41	2154-09-07 22:11:14	1.07	1	t	91	OBSERVATION ADMIT	TRANSFER FROM HOSPITAL	ENGLISH	WIDOWED	Medicare	WHITE	SKILLED NURSING FACILITY	64	96	80.8	82	149	111.333	39	99	57.8519	52	104	70.4815	17	36	24.6667	36.78	37.17	36.98	90	100	93.5667	111	36.1	36.1	12
13203297	21559041	35292553	M		2142-03-24 05:29:00	2142-03-27 13:30:00	3.33403	38.2251	0	1	t	2142-03-24 16:35:00	2142-03-25 18:39:04	1.09	1	t	38	EW EMER.	EMERGENCY ROOM	ENGLISH	SINGLE	Other	WHITE - OTHER EUROPEAN	HOME	71	122	93.5417	115	140	128.952	76	93	83.1905	88	99	93.1429	18	31	24.0833	37.17	37.94	37.53	90	98	95	108	40.3	45.7	15
13211821	20280198	38166523	F		2197-11-19 05:32:00	2197-11-23 14:00:00	4.35278	30.8822	0	1	t	2197-11-19 07:26:00	2197-11-20 15:50:27	1.35	1	t	30	URGENT	TRANSFER FROM HOSPITAL	ENGLISH	MARRIED	Other	WHITE	HOME	59	85	70.8261	98	134	109.182	49	99	66.5	64	109	76.3636	11	27	16.2083	36.22	37	36.6986	97	100	98.7273	75	27.9	32.2	10
13213824	26608842	38542549	M		2168-02-02 02:30:00	2168-02-18 13:29:00	16.4576	61.0879	0	1	t	2168-02-02 02:31:37	2168-02-10 17:38:16	8.63	1	t	61	URGENT	TRANSFER FROM HOSPITAL	ENGLISH	SINGLE	Other	WHITE	HOME	95	128	107.68	93	158	125.92	48	86	66.16	58	97	79.44	18	34	25.3269	36.78	39.44	38.09	93	98	95.56	160.143	29.5	34.3	9.4
13231212	25698162	34577727	F		2135-06-05 11:08:00	2135-06-16 20:51:00	11.4049	44.4256	0	1	t	2135-06-05 12:55:00	2135-06-14 18:40:41	9.24	1	t	44	EW EMER.	EMERGENCY ROOM	ENGLISH	MARRIED	Other	UNKNOWN	PSYCH FACILITY	65	116	83.4516	85	159	117.857	47	97	68.1071	41.5	121	86.6481	8	29	20.8621	38.17	39.22	38.5637	89	98	93.8571	169	28	30.2	10.7
13247300	26226764	33840396	F		2128-03-08 16:24:00	2128-03-24 18:55:00	16.1049	87.1853	0	1	t	2128-03-08 19:38:00	2128-03-09 22:57:41	1.14	1	t	87	EW EMER.	PHYSICIAN REFERRAL	ENGLISH	MARRIED	Medicare	WHITE	SKILLED NURSING FACILITY	78	100	88.4815	85	145	122.64	55	87	70.44	64	97	82.72	17	28	22.2963	36.61	37.28	36.8717	94	99	97.4074	143	40.2	42.7	13.3
13248510	22174433	37976134	M		2124-02-08 01:12:00	2124-02-11 20:10:00	3.79028	19.1042	0	1	t	2124-02-08 01:13:11	2124-02-09 18:12:47	1.71	1	t	19	URGENT	TRANSFER FROM HOSPITAL	ENGLISH		Other	UNKNOWN	ACUTE HOSPITAL	68	91	79.8148	118	173	151.468	64	109	87.9574	83	134	107.468	12	26	19.4444	36.89	37.33	37.1029	98	100	99.7037	89.3	37.4	41.9	13.5
13256955	28710762	30706047	M	2189-12-03	2189-11-05 00:18:00	2189-12-03 19:13:00	28.7882	38.8433	1	1	t	2189-11-05 01:49:00	2189-11-09 18:33:32	4.7	1	t	38	EW EMER.	EMERGENCY ROOM	ENGLISH	SINGLE	Other	WHITE	DIED	71	96	81.0968	73	126	97.9032	42	82	62.6774	49	89	70.9355	12	25	17.1774	36.56	37.22	36.8589	86	100	97.0968	100.667	22.8	25.6	8
13256955	28710762	37125614	M	2189-12-03	2189-11-05 00:18:00	2189-12-03 19:13:00	28.7882	38.8433	1	1	t	2189-11-24 12:59:08	2189-12-03 20:13:25	9.3	3	f	38	EW EMER.	EMERGENCY ROOM	ENGLISH	SINGLE	Other	WHITE	DIED	90	127	104.88	105	155	124.542	56	114	71.6667	68	119	83.25	12	40	22.75	36.67	37.28	36.9336	92	100	96.6	133.667	19	24.7	6
13256955	28710762	37904723	M	2189-12-03	2189-11-05 00:18:00	2189-12-03 19:13:00	28.7882	38.8433	1	1	t	2189-11-10 10:57:33	2189-11-13 18:23:14	3.31	2	f	38	EW EMER.	EMERGENCY ROOM	ENGLISH	SINGLE	Other	WHITE	DIED	83	115	94.3043	110	150	123.435	66	95	80.5652	31	103	87.3913	11	40	27	36.78	38.22	37.2143	90	100	94.8696	133.333	28.8	32.7	9.5
13259221	23075222	34093270	M		2162-10-03 08:43:00	2162-10-08 19:52:00	5.46458	54.7539	0	2	f	2162-10-03 11:20:57	2162-10-04 01:29:23	0.59	1	t	54	URGENT	TRANSFER FROM HOSPITAL	ENGLISH	DIVORCED	Medicare	WHITE	HOME HEALTH CARE	58	85	74.2	116	153	132.643	60	90	74.0714	75	104	88.0714	9	26	13.6667	36.78	36.89	36.8475	95	100	97.6667	162.833	34	36.2	10.6
13259221	25507713	30891773	M		2162-05-15 04:41:00	2162-07-05 20:10:00	51.6451	54.3674	0	1	t	2162-05-15 04:42:20	2162-05-18 13:04:52	3.35	1	t	54	URGENT	TRANSFER FROM HOSPITAL	ENGLISH	DIVORCED	Medicare	WHITE	CHRONIC/LONG TERM ACUTE CARE	101	156	122.282	105	182	137.316	54	111	70.8158	72	134	92.2368	12	27	17.2564	36.5	39.28	37.4644	91	98	95.8462	242.4	30	30.3	10
13259221	25507713	34233415	M		2162-05-15 04:41:00	2162-07-05 20:10:00	51.6451	54.3674	0	1	t	2162-06-06 04:15:50	2162-06-09 22:00:37	3.74	3	f	54	URGENT	TRANSFER FROM HOSPITAL	ENGLISH	DIVORCED	Medicare	WHITE	CHRONIC/LONG TERM ACUTE CARE	98	134	122.143	84	150	124.846	47	105	66.0769	56	112	79.2308	23	30	27.0714	37.28	38.11	37.7075	91	100	96.0714	171	25.9	27.7	8.3
13259221	25507713	37529313	M		2162-05-15 04:41:00	2162-07-05 20:10:00	51.6451	54.3674	0	1	t	2162-05-20 21:44:40	2162-05-22 15:47:43	1.75	2	f	54	URGENT	TRANSFER FROM HOSPITAL	ENGLISH	DIVORCED	Medicare	WHITE	CHRONIC/LONG TERM ACUTE CARE	83	119	98.4815	96	178	133.92	47	115	76.28	64	119	89.32	10	29	16.5185	36.33	37.44	36.993	91	96	94.0741	193.417	20.5	33.5	7
13269859	29796309	30230569	F	2164-11-01	2159-03-10 12:54:00	2159-03-14 15:15:00	4.09792	43.1871	0	9	f	2159-03-10 12:55:14	2159-03-12 18:00:43	2.21	1	t	38	EW EMER.	EMERGENCY ROOM	ENGLISH	SINGLE	Other	BLACK/AFRICAN AMERICAN	HOME	112	126	118.333	101	155	130.458	60	88	71.5417	74	108	91	16	31	22.5833	36.11	37.22	36.59	98	100	99.7917	229.292	26.2	36.7	8.1
13276959	29535509	33255671	F		2138-08-25 16:56:00	2138-09-14 13:35:00	19.8604	62.6481	0	1	t	2138-08-25 16:57:04	2138-09-09 17:49:12	15.04	1	t	62	URGENT	TRANSFER FROM HOSPITAL	ENGLISH	SINGLE	Other	WHITE	SKILLED NURSING FACILITY	77	99	87.6923	99	188	144.517	48	94.5	68.0862	62	119.5	90.963	15	21	18.3793	37.44	38.33	37.8683	99	100	99.5833	122.667	26.3	29.3	8.7
13279093	20636887	34428611	M	2169-04-20	2162-06-18 03:25:00	2162-06-23 14:29:00	5.46111	48.4604	0	1	t	2162-06-18 04:39:00	2162-06-21 17:59:44	3.56	1	t	44	EW EMER.	EMERGENCY ROOM	ENGLISH	MARRIED	Other	BLACK/AFRICAN AMERICAN	HOME	107	133	119.269	115	175	148.16	60	131	79.96	75	141	95.28	17	35	25.9615	36.11	37.83	36.45	93	100	97.96	139.115	30.3	39.3	10.3
13279093	28827507	34191730	M	2169-04-20	2166-10-23 23:26:00	2166-10-28 17:27:00	4.75069	52.8105	0	4	f	2166-10-24 00:59:00	2166-10-24 21:05:48	0.84	1	t	44	EW EMER.	EMERGENCY ROOM	ENGLISH	MARRIED	Other	BLACK/AFRICAN AMERICAN	HOME	82	118	98.0952	97	164	137.857	66	108	90.9048	72	115	102	14	25	19.5238	36.72	37	36.832	98	100	99.8095	328.2	29.6	40.2	9.7
13280760	26276398	33287270	F		2123-05-07 21:54:00	2123-05-18 16:35:00	10.7785	47.3475	0	1	t	2123-05-07 21:55:37	2123-05-11 17:59:54	3.84	1	t	47	URGENT	TRANSFER FROM HOSPITAL	ENGLISH	MARRIED	Other	WHITE	HOME HEALTH CARE	109	131	118.346	114	155	139.042	73	113	85.1667	88	118	97.7917	14	32	21.8846	36.72	38.33	37.7214	94	100	96	99.6667	32.4	33	10.5
13284097	20286641	37690280	M		2166-12-23 21:07:00	2167-01-15 15:15:00	22.7556	78.9771	0	1	t	2166-12-23 21:08:16	2166-12-26 14:21:56	2.72	1	t	78	URGENT	TRANSFER FROM HOSPITAL	ENGLISH	MARRIED	Medicare	UNKNOWN	HOME HEALTH CARE	73	119	91.28	87	141	113.24	40	85	59.8	53	92	71.68	17.5	29	22.92	36.61	37.94	37.0833	93	99	96.88	100.4	39.9	44.9	13
13287925	29630308	34171504	F	2169-09-05	2169-05-27 18:31:00	2169-06-15 15:29:00	18.8736	77.4018	0	1	t	2169-06-03 18:32:24	2169-06-04 12:31:40	0.75	1	t	77	URGENT	TRANSFER FROM HOSPITAL	ENGLISH	WIDOWED	Medicare	WHITE	SKILLED NURSING FACILITY	77	132	91.25	95	128	114.053	46	83	56.8421	57	94	70.5789	14	23	18.35	36.33	38.33	37.212	98	100	98.8	117.333	29.8	29.9	9.8
13288063	29217706	32197187	M		2153-12-25 00:18:00	2154-01-06 16:11:00	12.6618	71.9802	0	1	t	2153-12-25 01:39:00	2153-12-29 15:08:53	4.56	1	t	71	EW EMER.	EMERGENCY ROOM	ENGLISH	SINGLE	Medicare	UNKNOWN	SKILLED NURSING FACILITY	62	77	67.6	91	167	114	46	91	63.8077	56	142	77	21	24.5	22.1923	36.72	37.11	36.9633	94	100	97.0385	138.75	46.3	55.6	14.1
13293671	27846184	37581801	M		2187-05-04 20:43:00	2187-05-07 12:14:00	2.64653	87.3391	0	1	t	2187-05-04 20:44:36	2187-05-05 15:50:30	0.8	1	t	87	EW EMER.	EMERGENCY ROOM	?	MARRIED	Medicaid	UNKNOWN	HOME	64	115	80.9474	89	180	134.176	66	120	83.8235	71	133	95.0588	13	27	21.5	36.61	36.72	36.6667	90	96	93.7368	168	41.7	44.5	14.8
13297743	26433583	32528492	F	2157-09-17	2156-09-01 02:22:00	2156-09-19 18:07:00	18.6562	50.6672	0	5	f	2156-09-01 02:23:32	2156-09-07 19:04:40	6.7	1	t	40	URGENT	TRANSFER FROM HOSPITAL	ENGLISH	MARRIED	Medicare	WHITE	HOME HEALTH CARE	46	114	81.68	72	134	95.75	45	99	66.5	55	112	76.5	16	36	24.5385	36.67	39.44	37.9375	97	100	98.8571	103.667	29.4	29.4	9.7
13297743	28316625	32177326	F	2157-09-17	2153-09-27 19:45:00	2153-10-05 15:59:00	7.84306	47.7396	0	3	f	2153-09-27 21:31:00	2153-09-29 18:48:44	1.89	1	t	40	EW EMER.	EMERGENCY ROOM	ENGLISH	MARRIED	Medicare	WHITE	HOME	106	124	115.16	95	131	111.542	64	89	79.9583	73	95	86.8333	17	29	23.56	36.83	38.94	37.7117	95	100	97.7917	127	36	36	12.2
13315366	22733649	35704873	F		2138-03-13 20:53:00	2138-04-27 19:00:00	44.9215	61.1968	0	2	f	2138-03-13 20:54:03	2138-03-26 16:49:23	12.83	1	t	61	URGENT	TRANSFER FROM HOSPITAL	ENGLISH	MARRIED	Medicaid	WHITE	CHRONIC/LONG TERM ACUTE CARE	60	110	91.7742	88	140	117.214	48	78	59.3214	30	91	70.1154	12	26	18.7188	35.72	37.44	36.6029	93	100	97.7419	93.6667	27.7	27.7	8.3
13315366	26106087	38179083	F		2138-02-19 19:53:00	2138-02-20 20:30:00	1.02569	61.1364	0	1	t	2138-02-19 19:54:18	2138-02-20 20:58:02	1.04	1	t	61	URGENT	TRANSFER FROM HOSPITAL	ENGLISH	MARRIED	Other	UNABLE TO OBTAIN	ACUTE HOSPITAL	85	112	94.1304	74	127	101.13	43	63	52.6522	51	77	63.9565	14	25	18.0435	36.28	38.22	37.23	97	100	99.2609	88
13325402	20594178	37348819	F	2165-09-11	2158-11-21 04:13:00	2158-11-30 17:45:00	9.56389	55.8869	0	2	f	2158-11-21 11:47:36	2158-11-23 15:23:33	2.15	1	t	54	EW EMER.	EMERGENCY ROOM	ENGLISH	MARRIED	Medicaid	BLACK/AFRICAN AMERICAN	HOME HEALTH CARE	68	85	75.25	119	156	140.286	67	91	79.1071	78	109	93.8929	17	25	21.25	36.33	37.17	36.825	97	100	99.25	158	25.6	38.8	8.6
13328603	24501897	35995753	M		2122-02-11 02:58:00	2122-02-17 17:19:00	6.59792	63.1126	0	1	t	2122-02-11 02:59:11	2122-02-12 17:26:54	1.6	1	t	63	URGENT	TRANSFER FROM HOSPITAL	ENGLISH		Other	UNKNOWN	HOME	84	132	98.1765	104	161	130.321	53	81	63.8214	68	95	78.75	9	34	15.2812	36.17	37.11	36.7478	84	100	94.1562	92.6667	30	33.3	10.1
13334690	24020934	35659552	M		2111-06-09 23:31:00	2111-06-16 15:30:00	6.66597	31.4373	0	1	t	2111-06-12 04:23:24	2111-06-13 15:56:12	1.48	1	t	30	EW EMER.	EMERGENCY ROOM	ENGLISH	SINGLE	Other	HISPANIC/LATINO - MEXICAN	HOME	81	150	95	108	175	129.724	66	106	80.5172	75	121	92.4483	12	29	20	36.67	37.89	37.2713	92	99	95.5556	86.5	37.1	40.8	12.2
13337664	26050368	30853100	F	2110-11-20	2110-09-24 04:25:00	2110-11-20 12:19:00	57.3292	67.7288	1	2	f	2110-09-24 05:03:00	2110-09-30 20:57:01	6.66	1	t	67	EW EMER.	EMERGENCY ROOM	ENGLISH	DIVORCED	Medicare	WHITE	DIED	108	129	117.64	101	148	118	25	70	45.5652	46	84	63.3913	10	37	17.7826	34.5	36.17	35.4175	93	97	95.2917	142.75	25.6	33.6	8.1
13337664	26050368	32547370	F	2110-11-20	2110-09-24 04:25:00	2110-11-20 12:19:00	57.3292	67.7288	1	2	f	2110-10-01 10:50:44	2110-10-17 16:27:00	16.23	2	f	67	EW EMER.	EMERGENCY ROOM	ENGLISH	DIVORCED	Medicare	WHITE	DIED	71	124	100.24	67	139	120	38	65	54	47	87	75.3333	14	22	17.02	36.22	37.67	36.965	93	100	97.4615	165.286	30.3	32.5	9.7
13337664	26050368	37485420	F	2110-11-20	2110-09-24 04:25:00	2110-11-20 12:19:00	57.3292	67.7288	1	2	f	2110-10-17 16:27:21	2110-11-20 14:48:25	33.93	3	f	67	EW EMER.	EMERGENCY ROOM	ENGLISH	DIVORCED	Medicare	WHITE	DIED	95	115	105.458	99	132	116.792	33	52	42.6667	49	68	59.75	13	28	20.5833	36.39	37.33	36.76	95	100	97.25	186.667	28.4	28.4	8.8
13337664	29966638	31456598	F	2110-11-20	2110-08-22 18:28:00	2110-09-22 14:25:00	30.8313	67.64	0	1	t	2110-08-22 18:29:12	2110-08-30 23:48:48	8.22	1	t	67	URGENT	TRANSFER FROM HOSPITAL	ENGLISH	DIVORCED	Medicare	WHITE	REHAB	82	101	92.5714	99	141	120.483	40	85	57.069	57	93	79.5517	13	18	15.8	36.83	37.56	37.2071	93	100	97.0357	111.2	29.1	30	9.8
13337664	29966638	33388628	F	2110-11-20	2110-08-22 18:28:00	2110-09-22 14:25:00	30.8313	67.64	0	1	t	2110-09-13 18:06:07	2110-09-15 22:14:13	2.17	2	f	67	URGENT	TRANSFER FROM HOSPITAL	ENGLISH	DIVORCED	Medicare	WHITE	REHAB	106	126	114.76	107	147	124.375	30	80	50.4583	55	92	68.5417	7	21	12.3571	35.56	36.94	36.2614	93	100	97.4643	117.667	27.8	27.8	8.7
13339319	20858717	35109946	M		2110-07-23 06:48:00	2110-08-09 17:40:00	17.4528	62.5566	0	1	t	2110-07-28 14:15:20	2110-07-31 00:59:01	2.45	1	t	62	URGENT	TRANSFER FROM HOSPITAL	ENGLISH	MARRIED	Other	WHITE	HOME HEALTH CARE	58	136	75.8276	102	146	119.375	58	117	70.9583	72	125	81.8261	22	35	28	36.44	37	36.7822	93	98	94.7857	155.5	26	30.6	8.8
13339715	20362144	37008567	F		2133-06-24 03:45:00	2133-07-01 16:00:00	7.51042	51.4768	0	1	t	2133-06-24 04:16:00	2133-06-25 00:25:13	0.84	1	t	51	EW EMER.	EMERGENCY ROOM	ENGLISH	DIVORCED	Other	WHITE	HOME	78	106	86.76	141	204	171.609	68	97	84.4783	84	119	104.565	10	21	15.6	35.83	37.33	36.754	95	100	98	102.333	24.5	32.7	8.8
13358539	26097204	33638126	M	2138-03-17	2138-03-04 22:11:00	2138-03-17	12.0757	56.1737	1	2	f	2138-03-17 17:09:33	2138-03-18 00:36:55	0.31	1	t	54	EW EMER.	EMERGENCY ROOM	ENGLISH	SINGLE	Other	OTHER	DIED	100	124	112.5	49	113	83.8824	35	82	58.5882	40	88	65.75	18	37	25.3824	36.56	36.56	36.56	85	96	92.5	151	43.2	43.2	14.9
13390843	29755813	39036442	M		2160-02-29 08:34:00	2160-03-03 17:32:00	3.37361	42.1612	0	2	f	2160-02-29 10:38:00	2160-03-02 16:31:26	2.25	1	t	40	EW EMER.	EMERGENCY ROOM	ENGLISH	MARRIED	Other	BLACK/AFRICAN	HOME	97	139	116.12	95	136	111.72	62	88	73.8	72	97	82.08	9	26	18.08	36.67	39.39	37.5871	91	100	97.56	79	37.6	43.5	12.3
13419426	24600237	32825318	M	2129-10-04	2129-04-09 23:11:00	2129-04-27 17:00:00	17.7424	81.271	0	1	t	2129-04-19 21:51:24	2129-04-22 16:35:35	2.78	3	f	81	URGENT	TRANSFER FROM HOSPITAL	?	MARRIED	Other	WHITE	HOME HEALTH CARE	48	84	62.0517	72	175	123.906	32	86	55.3019	3	297	79.5614	5	27	20.918	36.56	37.67	37	86	100	97.8103	253.857	29	36.2	11
13419426	24600237	34302924	M	2129-10-04	2129-04-09 23:11:00	2129-04-27 17:00:00	17.7424	81.271	0	1	t	2129-04-17 17:17:02	2129-04-19 03:58:32	1.45	2	f	81	URGENT	TRANSFER FROM HOSPITAL	?	MARRIED	Other	WHITE	HOME HEALTH CARE	62	84	72.4	77	163	121.2	37	116	51.48	52	120	67.76	11	24	17.76	36.56	37.61	36.9686	90	100	95.04	205	35.8	35.8	10.9
13419426	24600237	35850507	M	2129-10-04	2129-04-09 23:11:00	2129-04-27 17:00:00	17.7424	81.271	0	1	t	2129-04-09 23:13:16	2129-04-11 19:50:54	1.86	1	t	81	URGENT	TRANSFER FROM HOSPITAL	?	MARRIED	Other	WHITE	HOME HEALTH CARE	78	92	82.16	77	175	113.043	44	160	69.6522	55	167	83.3043	13	24	16.56	36.28	36.78	36.6443	90	99	95.72	104.25	34.5	37.5	11.3
13467333	24553819	35104848	F		2132-08-17 20:34:00	2132-08-28 11:52:00	10.6375	32.6293	0	1	t	2132-08-18 19:29:05	2132-08-20 22:44:52	2.14	1	t	32	EW EMER.	EMERGENCY ROOM	?	SINGLE	Medicaid	HISPANIC/LATINO - PUERTO RICAN	HOME	90	127	110.677	93	124	106.333	47	90	63	55	98	72.7407	10	28	19.2581	36.94	39	37.76	93	100	97.7037	100.167	37.7	39	12.3
13468922	29128901	33355670	F		2153-04-14 22:43:00	2153-05-02 12:45:00	17.5847	68.2867	0	2	f	2153-04-17 21:35:43	2153-04-19 18:35:12	1.87	1	t	67	EW EMER.	EMERGENCY ROOM	?	SINGLE	Medicaid	ASIAN	HOME HEALTH CARE	66	88	76.2	68	137	109.484	43	84	64.9355	49	92	75.7742	12	23	17.0303	36.67	37.72	37.291	92	100	97	141.8	22.8	28.2	7.5
13482491	29955825	34341411	M		2184-10-23 00:47:00	2184-10-27 12:42:00	4.49653	77.8105	0	1	t	2184-10-23 01:55:38	2184-10-23 12:00:55	0.42	1	t	77	EW EMER.	EMERGENCY ROOM	ENGLISH	MARRIED	Other	WHITE	HOME	75	95	82.6667	132	165	150.909	61	75	69	78	97	88.6364	13	30	17.6154	36.67	37.11	36.93	90	96	93.5	160	44.4	46	14.5
13488637	23019492	37232489	F		2151-03-15 00:46:00	2151-03-22 17:47:00	7.70903	65.1993	0	1	t	2151-03-15 21:49:09	2151-03-16 21:54:04	1	1	t	64	EW EMER.	EMERGENCY ROOM	ENGLISH	SINGLE	Medicare	WHITE	HOME	60	81	66.84	124	166	142.792	37	77	45.5417	60	90	69.9583	14	27	18.28	36.5	36.89	36.685	66	98	92.6	118.25	23.5	23.5	8
13490775	25569798	39390105	F		2154-04-10 07:11:00	2154-04-17 14:00:00	7.28403	91.2719	0	1	t	2154-04-13 23:51:28	2154-04-14 13:59:27	0.59	1	t	91	EW EMER.	EMERGENCY ROOM	ENGLISH	MARRIED	Medicare	WHITE	HOME HEALTH CARE	60	152	75.6471	93	141	126.429	42	83	58.8571	52	90	73.5	16	28	22.7059	35.83	37.11	36.72	91	99	94.7059	97	31.6	32.3	10.8
13494014	27138066	34621399	M	2183-04-20	2182-01-09 15:16:00	2182-01-15 12:30:00	5.88472	67.023	0	1	t	2182-01-09 19:00:00	2182-01-11 15:57:31	1.87	1	t	66	EW EMER.	EMERGENCY ROOM	ENGLISH	SINGLE	Other	WHITE	SKILLED NURSING FACILITY	75	88	80.9429	73	118	100.943	30	56	43.8286	40	67	57.0286	5	22	17.6538	36.78	37.33	37.0643	90	99	94.1429	100.667	26.6	27.6	8.4
13495682	28598367	31188923	M		2160-11-23 00:30:00	2160-12-09 18:00:00	16.7292	53.8954	0	1	t	2160-11-23 00:31:17	2160-12-09 18:05:55	16.73	1	t	53	EW EMER.	EMERGENCY ROOM	ENGLISH	SINGLE	Other	WHITE	CHRONIC/LONG TERM ACUTE CARE	75	98	84.6	132	205	160.708	52	79	63	74	110	86.4583	17	33	24.5769	35.56	39.44	38.3208	99	100	99.9615	284.267	27.2	32.3	9.2
13509204	29281474	32953138	M	2135-01-28	2134-09-25 11:30:00	2135-01-16 12:30:00	113.042	67.7323	0	1	t	2134-09-25 20:20:07	2134-09-27 20:59:08	2.03	1	t	67	SURGICAL SAME DAY ADMISSION	PHYSICIAN REFERRAL	ENGLISH	MARRIED	Medicare	WHITE	CHRONIC/LONG TERM ACUTE CARE	83	103	94.7931	82	120	101.759	40	51.5	45.9074	55	71	63.4074	13	40	18.4483	35.67	37.61	36.7837	96	100	98.5833	131	25.1	36.2	8.5
13509204	29281474	34588667	M	2135-01-28	2134-09-25 11:30:00	2135-01-16 12:30:00	113.042	67.7323	0	1	t	2134-11-25 01:22:35	2134-12-21 17:04:19	26.65	4	f	67	SURGICAL SAME DAY ADMISSION	PHYSICIAN REFERRAL	ENGLISH	MARRIED	Medicare	WHITE	CHRONIC/LONG TERM ACUTE CARE	88	122	109.2	83	139	100.077	41	61	49.9615	51	86	64.6923	8	40	22.92	36.56	37.56	36.8914	93	100	96	107.375	23.4	24.7	6.9
13509204	29281474	34712921	M	2135-01-28	2134-09-25 11:30:00	2135-01-16 12:30:00	113.042	67.7323	0	1	t	2134-12-23 05:58:13	2135-01-07 18:43:17	15.53	5	f	67	SURGICAL SAME DAY ADMISSION	PHYSICIAN REFERRAL	ENGLISH	MARRIED	Medicare	WHITE	CHRONIC/LONG TERM ACUTE CARE	92	119	106.462	85	116	98.9583	40	67	53.2083	51	77	63.625	11	32	20.1852	36.83	38.89	37.695	93	100	98.8	100.857	20	26.4	6.4
13509204	29281474	36950133	M	2135-01-28	2134-09-25 11:30:00	2135-01-16 12:30:00	113.042	67.7323	0	1	t	2134-10-01 05:04:27	2134-10-02 14:18:32	1.38	2	f	67	SURGICAL SAME DAY ADMISSION	PHYSICIAN REFERRAL	ENGLISH	MARRIED	Medicare	WHITE	CHRONIC/LONG TERM ACUTE CARE	79	130	97.36	88	129	117.12	57	74	64.96	70	86	77.36	17	30	20.44	35.89	37	36.66	91	99	96.2	145.286	30.7	41.2	9.7
13509204	29281474	37611530	M	2135-01-28	2134-09-25 11:30:00	2135-01-16 12:30:00	113.042	67.7323	0	1	t	2134-11-03 06:45:03	2134-11-20 20:41:00	17.58	3	f	67	SURGICAL SAME DAY ADMISSION	PHYSICIAN REFERRAL	ENGLISH	MARRIED	Medicare	WHITE	CHRONIC/LONG TERM ACUTE CARE	80	122	89.4615	86	159	114.258	44	79	55.2581	61	110	74.8065	15.5	26	19.7115	36.5	37.22	36.944	78	100	97.6667	114.5	19.7	27.4	6
13509204	29281474	39455002	M	2135-01-28	2134-09-25 11:30:00	2135-01-16 12:30:00	113.042	67.7323	0	1	t	2135-01-07 18:44:58	2135-01-16 12:48:53	8.75	6	f	67	SURGICAL SAME DAY ADMISSION	PHYSICIAN REFERRAL	ENGLISH	MARRIED	Medicare	WHITE	CHRONIC/LONG TERM ACUTE CARE	63	98	79.8333	94	127	112.565	43	100	56.3478	54	105	69.4783	17.5	41	25.8958	36.72	37.39	37.1283	88	100	98.75	133.5	21.4	21.4	6.6
13511794	23254756	33881158	M		2146-08-13 01:47:00	2146-08-27 18:00:00	14.6757	57.6135	0	1	t	2146-08-14 16:28:55	2146-08-26 18:56:03	12.1	1	t	57	EW EMER.	EMERGENCY ROOM	ENGLISH	MARRIED	Other	WHITE	HOME	102	142	124.667	120	168	144.2	64	111	91.56	79	122	103.12	20	39	29.3704	37	38	37.4514	85	98	94	79.5	35.2	36.7	12.5
13527880	29315417	33137451	M		2129-05-20 14:25:00	2129-05-29 15:40:00	9.05208	32.3822	0	1	t	2129-05-22 15:43:02	2129-05-24 14:43:22	1.96	1	t	32	URGENT	TRANSFER FROM HOSPITAL	ENGLISH	SINGLE	Other	WHITE	HOME	82	110	96.5926	158	204	178.375	79	121	105.458	109	136	122.48	16	30	22.56	36.17	38.22	37.4513	90	98	95.1481	195.143	31.4	36.8	12.5
13535833	22613933	34395370	M		2112-10-11 22:55:00	2112-10-16 15:45:00	4.70139	91.7802	0	1	t	2112-10-11 22:56:15	2112-10-13 21:27:22	1.94	1	t	91	URGENT	TRANSFER FROM HOSPITAL	ENGLISH	WIDOWED	Medicare	WHITE	SKILLED NURSING FACILITY	68	96	81.027	106	157	130.182	56	95	70.2424	69	111	84.8788	6	19	13.75	36	36.94	36.5071	92	98	95.1471	83	37.2	37.2	12.9
13537559	21066640	33755900	M	2117-02-23	2117-02-15 18:30:00	2117-02-23 18:30:00	8	52.1253	1	1	t	2117-02-15 21:02:00	2117-02-23 20:16:50	7.97	1	t	52	EW EMER.	EMERGENCY ROOM	ENGLISH		Medicaid	UNKNOWN	DIED	113	140	122.76	98	146	119.6	72	95	82.92	83	107	94.04	10	18	13.12	36.11	37.11	36.6529	90	97	94.04	123.714	22.6	26.7	7.9
13556533	24438764	30484466	M		2186-02-14 23:08:00	2186-03-20 11:45:00	33.5257	53.1231	0	1	t	2186-02-27 18:23:00	2186-02-28 16:36:28	0.93	2	f	53	EW EMER.	EMERGENCY ROOM	ENGLISH	SINGLE	Medicaid	WHITE	ACUTE HOSPITAL	73	118	97.8	119	167	140.96	68	107	80.88	80	134	96.92	20	33	26.28	36.89	39.33	38.09	95	99	96.96	147.75	29.8	31.8	10.6
13556533	24438764	34444813	M		2186-02-14 23:08:00	2186-03-20 11:45:00	33.5257	53.1231	0	1	t	2186-02-15 00:31:00	2186-02-19 00:53:20	4.02	1	t	53	EW EMER.	EMERGENCY ROOM	ENGLISH	SINGLE	Medicaid	WHITE	ACUTE HOSPITAL	58	80	66.4348	95	138	116.545	42	79	65.2273	57	91	77.1364	9	21	14.1304	37.44	38.39	37.8171	94	99	96.6364	101.5	37.1	37.5	13.5
13562273	29460647	32953825	F		2133-11-04 19:50:00	2133-11-13 14:34:00	8.78056	80.8449	0	1	t	2133-11-04 23:39:25	2133-11-05 21:12:53	0.9	1	t	79	EW EMER.	EMERGENCY ROOM	ENGLISH	WIDOWED	Medicare	WHITE	SKILLED NURSING FACILITY	78	94	87.25	91	151	123.476	49	117	65.7619	61	123	79.8571	12	21	15.6667	36.11	37.67	36.846	95	98	96.619	161.5	34.8	34.8	11.3
13564732	21123057	36901949	F		2117-07-05 01:06:00	2117-07-11 16:08:00	6.62639	79.5066	0	1	t	2117-07-05 01:07:14	2117-07-06 02:56:00	1.08	1	t	79	URGENT	TRANSFER FROM HOSPITAL	ENGLISH		Medicare	UNKNOWN	HOME	78	109	91.8846	86	129	111.04	42	97	55.88	59	100	68.48	14	28	19.9231	36.78	37.06	36.88	80	98	93.3462	113	40.3	40.3	12.8
13573314	23780279	35187568	F	2206-11-10	2205-09-03 18:14:00	2205-10-09 17:00:00	35.9486	89.6711	0	2	f	2205-09-03 21:28:00	2205-09-06 23:41:01	3.09	1	t	78	EW EMER.	WALK-IN/SELF REFERRAL	?	WIDOWED	Other	HISPANIC/LATINO - SALVADORAN	SKILLED NURSING FACILITY	66	136	90.2812	63	132	100.138	41	90	60	50	107	72.6552	15	36	25.1154	36.67	37.44	36.8957	97	100	99.4231	116.75	34	43.8	11
13573314	29636154	37741338	F	2206-11-10	2203-06-09 08:53:00	2203-06-23 17:02:00	14.3396	87.4331	0	1	t	2203-06-09 16:50:31	2203-06-11 19:35:01	2.11	1	t	78	OBSERVATION ADMIT	EMERGENCY ROOM	?	WIDOWED	Other	HISPANIC/LATINO - SALVADORAN	SKILLED NURSING FACILITY	92	129	105.269	73	147	115.609	42	104	67.3478	47	114	78.5217	21	32	26.1538	36.44	37.39	36.81	92	100	96.4783	129.5	26.5	46.6	8.9
13601656	22784735	32605919	M	2191-01-10	2190-12-22 21:48:00	2191-01-10	18.0917	63.9744	1	1	t	2191-01-07 22:18:14	2191-01-11 00:30:42	3.09	3	f	63	EW EMER.	EMERGENCY ROOM	?	MARRIED	Other	ASIAN	DIED	82	104	91.1786	85	127	102.103	49	75	58.8621	40	89	63.7027	8	24	13.2222	36.11	36.89	36.4067	92	98	94.8929	102.429	26.2	30	9.2
13601656	22784735	36447499	M	2191-01-10	2190-12-22 21:48:00	2191-01-10	18.0917	63.9744	1	1	t	2190-12-22 22:43:00	2190-12-23 18:06:13	0.81	1	t	63	EW EMER.	EMERGENCY ROOM	?	MARRIED	Other	ASIAN	DIED	80	105	90.65	121	198	154.474	69	113	85.1579	81	131	100.789	13	22	17.45	36.72	37.06	36.888	93	99	95.95	301	33.1	35.2	11.9
13601656	22784735	36451576	M	2191-01-10	2190-12-22 21:48:00	2191-01-10	18.0917	63.9744	1	1	t	2191-01-02 02:33:55	2191-01-03 18:41:07	1.67	2	f	63	EW EMER.	EMERGENCY ROOM	?	MARRIED	Other	ASIAN	DIED	89	120	99.48	113	172	135.68	54	73	62.84	70	97	82.52	9	51	15.0833	36.56	37.17	36.8586	94	98	95.32	127.5	30	30	10.8
13602608	20613502	38516711	F		2160-03-09 22:29:00	2160-04-13 14:59:00	34.6875	48.1888	0	5	f	2160-03-10 01:46:00	2160-03-18 20:58:44	8.8	1	t	44	EW EMER.	PHYSICIAN REFERRAL	ENGLISH	MARRIED	Other	BLACK/AFRICAN AMERICAN	HOME HEALTH CARE	80	115	92.1667	126	222	171.87	70	111	88.1304	86	139	108.217	10	35	15.0833	36.56	37	36.7067	90	100	95.9583	171.48	33.2	33.2	11.6
13605251	20025172	35393726	F	2140-01-20	2139-11-15 17:24:00	2140-01-20 15:15:00	65.9104	67.8722	1	1	t	2139-12-28 05:57:52	2139-12-28 16:34:44	0.44	1	t	58	OBSERVATION ADMIT	TRANSFER FROM HOSPITAL	ENGLISH	WIDOWED	Other	BLACK/AFRICAN AMERICAN	DIED	99	163	112	118	160	132.7	55	91	65.3	73	98	84.3	15	31	20.3636	36.94	36.94	36.94	96	100	98.6364	187	22.1	26.1	6.8
13605251	20025172	35850702	F	2140-01-20	2139-11-15 17:24:00	2140-01-20 15:15:00	65.9104	67.8722	1	1	t	2139-12-31 13:32:24	2140-01-21 19:45:11	21.26	2	f	58	OBSERVATION ADMIT	TRANSFER FROM HOSPITAL	ENGLISH	WIDOWED	Other	BLACK/AFRICAN AMERICAN	DIED	86	137	109.027	68	178	112.361	42	113	66.6667	53	126	80.25	14	31	21.5789	36.72	37.06	36.8783	88	100	95.6216	80	25.3	31.4	8
13615021	29367785	31852255	F		2177-04-11 01:56:00	2177-04-29 16:25:00	18.6035	84.274	0	1	t	2177-04-11 04:22:00	2177-04-15 00:34:23	3.84	1	t	84	EW EMER.	TRANSFER FROM HOSPITAL	?	SINGLE	Other	BLACK/CARIBBEAN ISLAND	SKILLED NURSING FACILITY	72	89	79.7857	95	166	119.444	40	68	49.5556	54	85	66.2963	12	28	17.25	36.67	37	36.815	95	98	96.75	200.4	27.1	34.1	9.3
13625532	21895929	33407020	F		2147-05-16 14:22:00	2147-05-22 15:30:00	6.04722	61.3713	0	1	t	2147-05-16 15:09:53	2147-05-17 10:37:29	0.81	1	t	61	EW EMER.	EMERGENCY ROOM	ENGLISH	SINGLE	Other	WHITE	HOME	93	113	104.632	84	135	104.684	46	81	66.3158	60	90	75.4737	13	18	15.8947	36.72	37.39	37.198	93	98	95.2105	117	40.2	40.2	12.6
13642834	22581150	30579793	F		2126-03-04 19:15:00	2126-03-14 17:55:00	9.94444	47.1719	0	1	t	2126-03-04 19:16:30	2126-03-09 12:38:10	4.72	1	t	47	URGENT	TRANSFER FROM HOSPITAL	ENGLISH	MARRIED	Medicaid	WHITE	HOME HEALTH CARE	112	144	127.167	82	118	102.571	44	57	51.5714	53	73	66.1429	17	26	23.4286	38.39	38.67	38.53	96	100	98.6667	111.6	28.8	32	9.5
13647995	26446412	38685320	F		2192-01-10 18:54:00	2192-01-14 15:00:00	3.8375	61.0261	0	3	f	2192-01-10 20:21:00	2192-01-11 18:36:45	0.93	1	t	60	EW EMER.	EMERGENCY ROOM	ENGLISH	SINGLE	Medicaid	HISPANIC OR LATINO	HOME HEALTH CARE	52	67	57.2083	105	128	117.318	31	94	61.5455	48	98	74.1304	14	20	16.9167	35.44	37.22	36.444	95	98	96.7917	115.75	35.7	35.7	11
13668731	27594182	33283432	F	2178-11-20	2176-09-12 07:15:00	2176-09-27 17:20:00	15.4201	85.699	0	2	f	2176-09-14 18:22:58	2176-09-20 15:55:15	5.9	1	t	85	SURGICAL SAME DAY ADMISSION	PHYSICIAN REFERRAL	ENGLISH	WIDOWED	Medicare	WHITE	REHAB	72	138	92.8056	81	147	115.679	42	92	57.5	48	96	70.2857	14	29	22.5161	35.94	38	37.3883	89	100	94.2188	126.667	30.2	30.2	9.6
13668731	28794191	37656504	F	2178-11-20	2176-08-17 19:55:00	2176-08-28 15:57:00	10.8347	85.6293	0	1	t	2176-08-17 21:29:00	2176-08-19 20:19:21	1.95	1	t	85	EW EMER.	EMERGENCY ROOM	ENGLISH	WIDOWED	Medicare	WHITE	SKILLED NURSING FACILITY	54	73	59.2121	76	134	99.1	12	67	39.9	29	73	54.0333	15	30	22.5294	35.72	36.78	36.375	86	100	95.4242	112	22.8	33	7.6
13671972	20387645	34127044	F		2150-12-13 18:58:00	2150-12-16 17:30:00	2.93889	58.9495	0	1	t	2150-12-13 18:59:21	2150-12-13 20:44:29	0.07	1	t	58	AMBULATORY OBSERVATION	PROCEDURE SITE	ENGLISH		Other	UNKNOWN		51	59	55	140	164	146.75	65	89	72.75	76	104	86	12	17	14.75	36.44	36.44	36.44	97	100	98.5		41.5	42.9	14.1
13697334	22354200	30858314	M		2135-08-03 14:31:00	2135-08-18 16:02:00	15.0632	69.5876	0	1	t	2135-08-03 15:36:00	2135-08-05 07:03:10	1.64	1	t	69	EW EMER.	EMERGENCY ROOM	ENGLISH		Medicare	UNKNOWN	HOME HEALTH CARE	77	107	91.8621	107	136	120.407	52	79	63.5185	62	92	76.2593	7	23	13.069	36.28	37.78	37.1525	97	100	99.5862	124.833	18.7	20.7	6.3
13705138	25359765	32075145	M		2153-05-03 01:24:00	2153-05-21 11:32:00	18.4222	50.3342	0	1	t	2153-05-03 03:25:00	2153-05-03 09:34:09	0.26	1	t	50	EW EMER.	EMERGENCY ROOM	ENGLISH		Medicaid	UNABLE TO OBTAIN	REHAB	87	107	92.625	98	123	113.333	53	77	68	61	87	78	9	14	12.5	36.28	36.83	36.555	97	100	98.75	124.5	35.1	35.9	11.5
13705138	25359765	33361753	M		2153-05-03 01:24:00	2153-05-21 11:32:00	18.4222	50.3342	0	1	t	2153-05-19 03:04:07	2153-05-20 16:26:00	1.56	4	f	50	EW EMER.	EMERGENCY ROOM	ENGLISH		Medicaid	UNABLE TO OBTAIN	REHAB	70	116	88.44	107	156	121.72	60	85	70.68	74	109	83.5385	14	25	20.08	36.39	37.28	36.815	94	100	97.92	105	29.8	29.8	9.8
13705138	25359765	35036283	M		2153-05-03 01:24:00	2153-05-21 11:32:00	18.4222	50.3342	0	1	t	2153-05-04 21:28:44	2153-05-14 16:44:24	9.8	2	f	50	EW EMER.	EMERGENCY ROOM	ENGLISH		Medicaid	UNABLE TO OBTAIN	REHAB	73	150	112.92	94	162	129.25	52	95	72.9583	62	113	85.88	18	29	22.74	37	38.28	37.7557	88	100	97.56	135.333	26	26	8.7
13705138	25359765	38689243	M		2153-05-03 01:24:00	2153-05-21 11:32:00	18.4222	50.3342	0	1	t	2153-05-14 16:53:43	2153-05-15 21:33:28	1.19	3	f	50	EW EMER.	EMERGENCY ROOM	ENGLISH		Medicaid	UNABLE TO OBTAIN	REHAB	66	95	78.32	97	147	116.96	51	86	67.32	61	101	78.92	14	21.5	17.1346	36.44	38.11	37.3571	91	100	98.56	120.625	27.2	30.2	8.8
13714256	20672345	31662581	F		2127-11-18 11:27:00	2127-12-14 14:29:00	26.1264	47.8802	0	1	t	2127-11-18 15:37:00	2127-12-14 14:29:30	25.95	1	t	47	EW EMER.	EMERGENCY ROOM	ENGLISH	MARRIED	Other	HISPANIC/LATINO - PUERTO RICAN	CHRONIC/LONG TERM ACUTE CARE	108	158	126.645	72	161	100.3	35	120	58.3333	6	123	69.0625	28	42	33.9333	37.5	39.28	38.13	93	100	98.8214	177.2	38.7	43.5	12.4
13715914	20189571	35670507	M		2147-12-07 02:34:00	2147-12-13 14:00:00	6.47639	35.9312	0	1	t	2147-12-07 02:36:45	2147-12-09 16:46:09	2.59	1	t	35	URGENT	TRANSFER FROM HOSPITAL	ENGLISH		Other	UNKNOWN	HOME	99	126	110.32	126	157	143.56	79	95	86.52	94	110	101.72	11	34	23.28	36.5	37.33	36.9929	90	99	93.72	182.667	46.4	47.5	16.5
13719014	29437498	34332444	M	2179-04-14	2179-03-18 13:51:00	2179-04-14 16:00:00	27.0896	80.209	1	1	t	2179-03-21 11:18:04	2179-04-14 19:53:01	24.36	1	t	79	EW EMER.	EMERGENCY ROOM	ENGLISH	MARRIED	Medicare	WHITE	DIED	117	154	133.655	106	162	133.76	63	87	77.36	77	115	91.36	15	38	23.6207	35.06	36.89	36.1783	89	99	96.069	210.667	22.7	27.1	8.4
13726263	26173973	38304144	M	2143-09-18	2142-12-24 21:45:00	2143-01-01 16:00:00	7.76042	74.9799	0	1	t	2142-12-25 00:06:06	2142-12-26 01:03:13	1.04	1	t	74	EW EMER.	EMERGENCY ROOM	ENGLISH	WIDOWED	Medicare	BLACK/AFRICAN AMERICAN	HOME	74	101	85.4545	137	204	180.545	58	138	79.9545	78	142	105.545	15	30	22.3636	36.67	36.94	36.7583	96	100	98.6364	234.7	30.8	34.5	10
13734425	25179112	35877842	F	2132-09-08	2132-09-06 06:29:00	2132-09-08 07:27:00	2.04028	91.6825	1	1	t	2132-09-06 09:00:00	2132-09-08 11:07:42	2.09	1	t	91	EW EMER.	EMERGENCY ROOM	ENGLISH	WIDOWED	Other	WHITE	DIED	68	110	88.3077	77	148	117.778	45	66	53.2222	51	86	69.3333	8	34	18.6154	36.44	36.94	36.735	56	100	95.1538	86	40.5	40.5	13.3
13746628	25722299	38863578	F		2129-06-19 01:16:00	2129-06-22 13:30:00	3.50972	75.4629	0	2	f	2129-06-19 03:03:00	2129-06-19 19:42:14	0.69	1	t	75	EW EMER.	EMERGENCY ROOM	ENGLISH	MARRIED	Other	WHITE	HOME HEALTH CARE	71	89	78.0588	101	154	138.824	53	96	71.6471	71	108	87.2353	10	20	14.4118	36.17	37.17	36.71	92	100	96.6471	112	34.6	35.6	11
13748756	25103103	34515444	M	2113-01-29	2113-01-20 19:48:00	2113-01-29 09:23:00	8.56597	73.0543	1	1	t	2113-01-20 19:49:10	2113-01-29 09:23:30	8.57	1	t	73	URGENT	TRANSFER FROM HOSPITAL	ENGLISH		Other	UNKNOWN	DIED	71	98	85.4074	91	145	119.704	44	67	53.4444	59	94	75	16	24	20.4464	36.44	36.94	36.6375	96	100	99.2222	157.206	21.7	37.8	7.9
13762178	25485318	30259309	M		2157-06-19 06:50:00	2157-07-08 19:53:00	19.5437	54.4635	0	1	t	2157-06-19 08:51:00	2157-06-22 13:30:39	3.19	1	t	54	EW EMER.	EMERGENCY ROOM	ENGLISH	MARRIED	Other	WHITE	CHRONIC/LONG TERM ACUTE CARE	98	112	106.92	86	131	109.75	49	75	61	61	81	71.125	13	34	21.8	36.56	37.83	37.2471	88	96	93.64	211.625	26.9	31.4	8.4
13766350	26137394	30935196	F	2129-09-13	2129-02-28 13:58:00	2129-03-31 16:15:00	31.0951	78.1604	0	1	t	2129-03-22 19:17:41	2129-03-26 17:00:47	3.9	2	f	78	URGENT	TRANSFER FROM HOSPITAL	ENGLISH	WIDOWED	Other	UNKNOWN	CHRONIC/LONG TERM ACUTE CARE	92	113	103.259	93	152	115.44	39	98	57.72	56	105	72.84	18	36	25.4615	36.39	37.33	37.0314	86	100	97	161.429	23.2	23.7	7.2
13766350	26137394	36527141	F	2129-09-13	2129-02-28 13:58:00	2129-03-31 16:15:00	31.0951	78.1604	0	1	t	2129-03-03 16:04:56	2129-03-06 17:13:39	3.05	1	t	78	URGENT	TRANSFER FROM HOSPITAL	ENGLISH	WIDOWED	Other	UNKNOWN	CHRONIC/LONG TERM ACUTE CARE	73	108	91.0833	90	138	113.405	29	55	40.1892	22	70	57.3243	11	42	21.4737	36.33	37.17	36.855	89	97	93.6286	174.25	24.6	28.7	8.2
13769041	26828950	37943945	F		2127-06-16 12:45:00	2127-07-16 15:36:00	30.1187	32.4559	0	1	t	2127-06-16 12:46:19	2127-06-27 22:30:13	11.41	1	t	32	URGENT	TRANSFER FROM HOSPITAL	ENGLISH	DIVORCED	Other	WHITE	PSYCH FACILITY	92	114	104.115	105	168	134.087	52	85	70.8696	63	102	85.087	12	21	16.7308	36.33	36.67	36.4633	93	98	96	138.4	32.2	34.3	11.4
13771452	20429356	30468796	M	2151-04-08	2151-03-25 23:18:00	2151-04-08 02:08:00	13.1181	57.2299	1	1	t	2151-04-01 14:38:39	2151-04-08 06:46:16	6.67	1	t	57	EW EMER.	EMERGENCY ROOM	?	MARRIED	Medicaid	ASIAN	DIED	67	161	95.2973	86	159	103.086	39	119	66.3429	50	129	74.4571	9	41	21.75	36.22	38.33	36.9878	87	99	94.027	141	36.8	36.8	12.1
13830979	23004831	30059609	M		2172-02-19 18:37:00	2172-03-06 13:15:00	15.7764	80.1363	0	1	t	2172-02-22 09:55:32	2172-02-24 17:10:52	2.3	1	t	80	DIRECT EMER.	PHYSICIAN REFERRAL	ENGLISH	SINGLE	Medicare	UNKNOWN	SKILLED NURSING FACILITY	65	85	75.3214	88	134	110.571	41	57	47.9643	57	81	68.8571	15	27	19.6724	35.3	37.4	36.2444	93	100	99.1429	134.95	20.3	34	6.9
13844441	25544605	39318025	F	2139-12-23	2139-09-07 14:39:00	2139-12-21 19:20:00	105.195	62.6834	0	1	t	2139-10-20 15:56:56	2139-10-22 18:46:35	2.12	2	f	62	EW EMER.	EMERGENCY ROOM	ENGLISH	SINGLE	Medicaid	WHITE	SKILLED NURSING FACILITY	104	128	116.308	86	165	121.286	46	94	74.1143	59	106	84.4857	14	32	24.2432	37.28	39.44	38.3127	96	100	98.9259	184	18.4	31.6	5.4
13844441	25544605	39732936	F	2139-12-23	2139-09-07 14:39:00	2139-12-21 19:20:00	105.195	62.6834	0	1	t	2139-09-07 17:13:00	2139-09-08 20:07:31	1.12	1	t	62	EW EMER.	EMERGENCY ROOM	ENGLISH	SINGLE	Medicaid	WHITE	SKILLED NURSING FACILITY	63	86	69.9615	88	161	130	47	107	75.0769	57	113	87.5769	10	26	13.9231	35.94	36.56	36.2683	92	99	96.3478	147.5	28.8	34.5	9
13866233	24691423	36750728	M		2160-12-24 12:49:00	2160-12-26 18:16:00	2.22708	18.9816	0	1	t	2160-12-24 15:37:00	2160-12-25 15:32:03	1	1	t	18	EW EMER.	PHYSICIAN REFERRAL	ENGLISH	SINGLE	Other	WHITE	HOME	55	124	84.08	85	134	121.24	52	121	69.44	62	127	83.4	12	27	19.48	37.06	37.78	37.3657	96	100	99.32	83.5	41.5	45	14.2
13869899	20935702	36780485	M	2139-08-04	2139-05-15 19:27:00	2139-06-01 15:03:00	16.8167	69.3698	0	1	t	2139-05-21 11:54:34	2139-05-25 21:09:44	4.39	1	t	66	EW EMER.	EMERGENCY ROOM	ENGLISH	DIVORCED	Other	BLACK/AFRICAN AMERICAN	SKILLED NURSING FACILITY	73	93	83	70	138	101.556	41	109	59.2	48	116	68.1778	12	26	16.8298	36.39	37.17	36.73	86	100	99.6444	138.6	21.9	31	7
13886615	20228294	32983586	F		2167-07-20 16:38:00	2167-07-29 16:00:00	8.97361	38.5502	0	3	f	2167-07-21 11:14:07	2167-07-21 22:09:36	0.46	1	t	35	OBSERVATION ADMIT	PHYSICIAN REFERRAL	ENGLISH	SINGLE	Other	WHITE	HOME	87	107	92.7273	133	158	146.455	93	113	102.818	102	124	112.909	15	21	18.5	37.06	37.28	37.15	89	99	93.8182	163.5	39	41	12.5
13886615	22323274	37281481	F		2166-03-13 22:34:00	2166-04-01 15:25:00	18.7021	37.1984	0	1	t	2166-03-15 15:48:40	2166-03-16 20:25:35	1.19	1	t	35	EW EMER.	WALK-IN/SELF REFERRAL	ENGLISH	SINGLE	Other	WHITE	HOME	98	128	110.84	114	149	128.84	61	115	87.52	80	122	99.52	13	31	22.6	36.67	38.72	37.5467	91	99	94.9167	197.8	38.7	38.7	13.3
13886615	24890552	35636319	F		2166-06-04 15:17:00	2166-06-18 16:00:00	14.0299	37.4248	0	2	f	2166-06-05 00:20:17	2166-06-05 03:41:51	0.14	1	t	35	OBSERVATION ADMIT	PHYSICIAN REFERRAL	ENGLISH	SINGLE	Other	WHITE	HOME	84	85	84.5	102	124	113	65	66	65.5	72	78	75	12	20	16	36.89	36.89	36.89	93	95	94		36.4	36.4	11.5
13891700	27831725	37221346	M	2187-01-17	2186-12-27 04:25:00	2187-01-17	20.816	53.9869	1	2	f	2186-12-27 04:40:43	2187-01-17 02:09:06	20.89	1	t	50	EW EMER.	EMERGENCY ROOM	?	MARRIED	Other	ASIAN - CHINESE	DIED	91	122	106.586	88	161	116.608	46	95	70.5676	63	112	83.6081	11	36	22.7857	36.83	38.56	37.5009	87	98	95.2143	302.529	32.9	43.1	10.6
13892385	26732763	33104517	M		2141-10-29 21:45:00	2141-11-13 19:55:00	14.9236	73.8266	0	1	t	2141-11-01 04:36:33	2141-11-05 01:28:22	3.87	1	t	73	EW EMER.	EMERGENCY ROOM	ENGLISH	MARRIED	Other	WHITE	HOME HEALTH CARE	58	133	96.1042	57	167	108.838	21	108	54.0811	24	123	69.7083	17	34	21.9898	34.1	37.06	36.0155	90	100	97.7674	377.75	26.5	31.7	7.8
13918336	28412703	38608188	M		2130-05-23 19:07:00	2130-05-31 17:15:00	7.92222	66.391	0	1	t	2130-05-23 20:42:00	2130-05-25 18:51:48	1.92	1	t	66	EW EMER.	EMERGENCY ROOM	ENGLISH	DIVORCED	Medicare	WHITE	HOME	84	128	99.0417	89	167	124.208	55	118	72.25	65	126	84.25	18	30	24.625	36.39	39.83	37.04	89	98	93.7083	107	37.8	45.4	13.2
13918841	24430906	34001368	M		2161-10-24 22:18:00	2161-10-30 17:16:00	5.79028	40.813	0	1	t	2161-10-24 22:44:46	2161-10-27 15:13:39	2.69	1	t	40	EW EMER.	EMERGENCY ROOM	ENGLISH	SINGLE	Other	BLACK/AFRICAN	HOME	104	114	109.125	125	176	151.826	68	122	90.7391	85	132	103.043	11	22	16.9167	36.39	37.17	36.7433	98	100	99.0435	311.308	43.5	52.1	13.9
13922987	24853902	32147772	M	2194-05-11	2191-11-09 17:47:00	2191-11-26 14:45:00	16.8736	48.8563	0	2	f	2191-11-10 20:24:36	2191-11-13 09:44:11	2.56	1	t	48	EW EMER.	EMERGENCY ROOM	ENGLISH	SINGLE	Medicare	WHITE	HOME HEALTH CARE	78	117	97.1154	128	178	151.92	91	143	104.36	100	147	115.28	10	27	15.5769	36.5	36.72	36.6017	92	100	96.5769	177	39.1	45	12.4
13922987	26879479	30637321	M	2194-05-11	2194-03-21 18:28:00	2194-05-11 06:30:00	50.5014	51.2192	1	5	f	2194-05-04 20:58:56	2194-05-11 09:02:08	6.5	6	f	48	EW EMER.	EMERGENCY ROOM	ENGLISH	SINGLE	Medicare	WHITE	DIED	91	117	100.385	117	159	137.208	76	116	87.4167	88	124	99.125	17	37	26.6154	36.56	37	36.7367	99	100	99.6923	138.333	23.7	29.5	7.7
13922987	26879479	32331365	M	2194-05-11	2194-03-21 18:28:00	2194-05-11 06:30:00	50.5014	51.2192	1	5	f	2194-04-25 07:42:32	2194-04-26 18:27:36	1.45	4	f	48	EW EMER.	EMERGENCY ROOM	ENGLISH	SINGLE	Medicare	WHITE	DIED	86	138	104.654	86	162	121.833	52	108	77.3333	59	120	87.4583	19	39	28.1538	35.67	36.94	36.62	94	100	97.8846	82.85	25.1	29.4	7.8
13922987	26879479	32477467	M	2194-05-11	2194-03-21 18:28:00	2194-05-11 06:30:00	50.5014	51.2192	1	5	f	2194-04-01 09:19:48	2194-04-05 12:58:14	4.15	2	f	48	EW EMER.	EMERGENCY ROOM	ENGLISH	SINGLE	Medicare	WHITE	DIED	93	128	111.885	85	134	108.04	51	81	69.04	59	92	77.64	26	46	32.5385	36.61	37.28	36.8171	87	99	95.5	142	32	35.3	10.1
13922987	26879479	35358776	M	2194-05-11	2194-03-21 18:28:00	2194-05-11 06:30:00	50.5014	51.2192	1	5	f	2194-04-29 12:27:14	2194-05-01 18:21:55	2.25	5	f	48	EW EMER.	EMERGENCY ROOM	ENGLISH	SINGLE	Medicare	WHITE	DIED	85	135	107.08	90	154	129.5	64	98	81.1667	70	108	92.5833	16	42	27.12	36.22	37.17	36.6392	93	100	99.16	109.333	17.6	25.5	5.5
13922987	26879479	35839065	M	2194-05-11	2194-03-21 18:28:00	2194-05-11 06:30:00	50.5014	51.2192	1	5	f	2194-04-13 09:55:35	2194-04-15 17:34:51	2.32	3	f	48	EW EMER.	EMERGENCY ROOM	ENGLISH	SINGLE	Medicare	WHITE	DIED	98	155	117.593	96	140	118.815	64	87	76.4815	73	99	85.9231	20	48	29.6296	36.22	37.06	36.6463	92	100	99.037	216.941	26	28.5	8.1
13922987	26879479	37708679	M	2194-05-11	2194-03-21 18:28:00	2194-05-11 06:30:00	50.5014	51.2192	1	5	f	2194-03-21 20:30:00	2194-03-31 02:26:58	9.25	1	t	48	EW EMER.	EMERGENCY ROOM	ENGLISH	SINGLE	Medicare	WHITE	DIED	87	132	101.731	80	159	105.638	43	84	59.7414	57.5	98	72.8571	16	37	23.6538	36.5	39.1	37.2893	90	100	96.0769	163	31.9	39.8	9.8
13923549	21392013	31384312	F	2140-10-27	2140-09-15 15:11:00	2140-09-20 16:45:00	5.06528	82.7081	0	1	t	2140-09-15 15:12:21	2140-09-16 19:59:08	1.2	1	t	82	EW EMER.	EMERGENCY ROOM	ENGLISH	WIDOWED	Medicare	WHITE	HOME HEALTH CARE	72	92	80.52	118	156	140.375	40	104	50.625	66	108	73.6667	15	27	19.72	36.78	37.06	36.8983	90	100	95.92	136	31.2	35.8	10.3
13931995	21696822	32062786	M		2165-01-06 21:57:00	2165-01-21 17:13:00	14.8028	48.0162	0	1	t	2165-01-06 21:58:51	2165-01-17 15:09:20	10.72	1	t	48	URGENT	TRANSFER FROM HOSPITAL	ENGLISH	DIVORCED	Other	WHITE	REHAB	73	103	87.4167	98	169	135.043	62	105	85	70	116	96.1739	10	31	20.6538	37.5	38.61	38.04	92	99	95.9167	159.5	29.1	29.1	9.5
13932691	27109633	36130972	M		2177-04-22 12:17:00	2177-05-14 16:00:00	22.1549	61.3053	0	1	t	2177-04-22 12:18:30	2177-05-06 16:11:51	14.16	1	t	61	URGENT	TRANSFER FROM HOSPITAL	?	DIVORCED	Medicaid	WHITE	CHRONIC/LONG TERM ACUTE CARE	82	107	93.7105	96	150	107.73	39	132	56.8919	56	136	70.6579	13	24.5	17.7821	37.33	38	37.6657	92	98	95.4737	80.5	30.2	30.5	9.5
13932691	27109633	39124801	M		2177-04-22 12:17:00	2177-05-14 16:00:00	22.1549	61.3053	0	1	t	2177-05-07 14:10:06	2177-05-11 21:45:12	4.32	2	f	61	URGENT	TRANSFER FROM HOSPITAL	?	DIVORCED	Medicaid	WHITE	CHRONIC/LONG TERM ACUTE CARE	70	94	81.8182	66	135	84.2424	29	80	45.6667	42	93	54.303	15	32	21.8182	35.78	37.72	36.5267	87	98	91.3333	119.167	32.8	32.8	10.6
13940684	25559876	32906851	M		2129-12-14 02:20:00	2129-12-23 17:00:00	9.61111	56.9503	0	1	t	2129-12-14 02:20:45	2129-12-18 17:14:03	4.62	1	t	56	URGENT	TRANSFER FROM HOSPITAL	ENGLISH	SINGLE	Medicare	UNKNOWN	SKILLED NURSING FACILITY	119	140	128.276	74	128	106.448	49	91	68.4828	62	103	78.3448	13	32	21.3281	35.56	37.89	36.5571	75	98	91.5152	92	39.4	39.4	12.2
13972095	21301862	34136533	M	2160-10-02	2160-03-12 22:31:00	2160-03-22 11:40:00	9.54792	87.197	0	1	t	2160-03-12 23:15:39	2160-03-16 19:50:07	3.86	1	t	87	EW EMER.	EMERGENCY ROOM	ENGLISH	MARRIED	Medicare	WHITE - OTHER EUROPEAN	HOME HEALTH CARE	70	73	71.5625	81	147	107.516	49	74	57.9355	33	93	70.0323	11	28	20.2609	36.61	37.17	36.8433	98	100	99.6	153	30.1	36.3	10.6
13986211	24562790	33039890	M		2140-12-18 08:43:00	2140-12-26 15:30:00	8.28264	47.9647	0	1	t	2140-12-18 10:22:00	2140-12-22 16:14:12	4.24	1	t	47	EW EMER.	TRANSFER FROM HOSPITAL	ENGLISH		Other	UNKNOWN	HOME HEALTH CARE	100	154	118.111	109	185	132.677	78	117	96.6129	88	133	107.387	11	49	21.4444	36.89	37.94	37.3511	88	97	94.4722	160.429	32.7	38.4	11.3
13990946	21605620	36801736	M		2129-01-16 21:33:00	2129-01-23 15:34:00	6.75069	48.0456	0	2	f	2129-01-17 00:16:00	2129-01-19 19:06:59	2.79	1	t	47	OBSERVATION ADMIT	EMERGENCY ROOM	ENGLISH	SINGLE	Other	OTHER	HOME	117	153	127.32	118	162	135.167	76	96	85.5833	88	108	96	19	28	22.88	36.94	37.61	37.2775	92	99	96.04	102.667	41.5	43.4	15.5
13990946	26540286	38520950	M		2128-04-11 02:52:00	2128-04-20 13:40:00	9.45	47.2769	0	1	t	2128-04-11 02:53:32	2128-04-14 00:11:40	2.89	1	t	47	URGENT	TRANSFER FROM HOSPITAL	ENGLISH	SINGLE	Other	UNKNOWN	HOME HEALTH CARE	94	127	113.423	98	154	128.08	54	109	78.56	64	120	89.92	17	38	25.5	36.78	38.17	37.27	92	97	95.1154	114.167	32.7	34.2	10.9
13990946	28229502	39044301	M		2130-07-30 17:27:00	2130-08-05 16:30:00	5.96042	49.5784	0	3	f	2130-07-30 22:45:56	2130-08-01 17:54:27	1.8	1	t	47	OBSERVATION ADMIT	WALK-IN/SELF REFERRAL	ENGLISH	SINGLE	Medicaid	HISPANIC/LATINO - PUERTO RICAN	HOME	108	132	119.36	126	155	140.72	80	104	90.92	92	113	101.88	17	36	27.16	37.11	38.44	37.6667	89	100	94.76	144.194	43.7	43.9	15
14003453	26882900	30553690	M		2142-05-24 23:50:00	2142-06-14 13:33:00	20.5715	55.3942	0	2	f	2142-06-03 20:59:35	2142-06-05 21:35:26	2.02	2	f	55	EW EMER.	EMERGENCY ROOM	ENGLISH	SINGLE	Other	UNABLE TO OBTAIN	SKILLED NURSING FACILITY	76	95	87.84	97	165	132.76	49	70	57.32	65	102	81.28	13	25	17.0417	36.83	38.11	37.5157	90	100	97.68	245	31.5	31.8	10.2
14003453	26882900	37700923	M		2142-05-24 23:50:00	2142-06-14 13:33:00	20.5715	55.3942	0	2	f	2142-05-25 00:45:00	2142-05-26 15:30:43	1.62	1	t	55	EW EMER.	EMERGENCY ROOM	ENGLISH	SINGLE	Other	UNABLE TO OBTAIN	SKILLED NURSING FACILITY	79	94	87.3077	107	144	120.667	44	64	49.6296	64	89	71	10	22	15.8846	35.5	36.61	36.0571	95	100	98.5	145	29.3	30.3	9.5
14003453	28007037	36078619	M		2142-04-06 16:01:00	2142-05-08 17:20:00	32.0549	55.2619	0	1	t	2142-04-06 16:02:10	2142-04-28 17:06:04	22.04	1	t	55	URGENT	TRANSFER FROM HOSPITAL	ENGLISH	SINGLE	Other	UNABLE TO OBTAIN	REHAB	89	172	126.586	51.3695	149	108.99	47	84	64.0968	56	102	76.9274	16	40	30.9113	36.94	38.72	38.0143	80	96	86.4576	317.7	34.7	39.8	12.1
14006414	23638506	36538893	F		2187-03-23 11:18:00	2187-04-24 18:40:00	32.3069	65.2231	0	1	t	2187-03-23 11:27:00	2187-04-20 23:25:00	28.5	1	t	65	EW EMER.	EMERGENCY ROOM	ENGLISH	DIVORCED	Other	WHITE	REHAB	46	76	63.7692	115	176	146.077	56	73	65.5385	78	108	93.3846	16	26	20.1852	35.78	37.72	36.821	97	100	99.3462	128.6	35.2	38.6	12.2
14028461	28505088	31285457	M		2137-05-10 13:06:00	2137-05-29 15:20:00	19.0931	67.3547	0	1	t	2137-05-10 13:07:34	2137-05-13 03:21:32	2.59	1	t	67	URGENT	TRANSFER FROM HOSPITAL	ENGLISH	MARRIED	Other	WHITE	HOME HEALTH CARE	100	124	108.038	112	160	131.565	58	100	75.9565	71	110	88.4348	9	39	20.1923	36.39	37.56	36.8829	89	97	94.6538	158.167	31.4	37	10.5
14035257	22277700	39112156	M		2112-05-02 00:39:00	2112-05-05 12:20:00	3.48681	61.3341	0	1	t	2112-05-02 02:24:28	2112-05-03 00:35:23	0.92	1	t	61	EW EMER.	EMERGENCY ROOM	ENGLISH	MARRIED	Other	MULTIPLE RACE/ETHNICITY	HOME	61	82	73.0952	91	138	113.286	47	77	63.619	57	90	75	14	25	20.7619	35.78	38.78	37.23	96	100	99.0476	102.75	33.7	36.8	12
14057060	26004229	37146019	F		2157-10-31 20:29:00	2158-02-02 16:40:00	93.841	54.8319	0	1	t	2157-10-31 23:24:36	2157-11-04 18:38:17	3.8	1	t	54	URGENT	TRANSFER FROM HOSPITAL	ENGLISH	DIVORCED	Other	UNKNOWN	HOME HEALTH CARE	107	131	122	102	165	137.04	54	95	78.36	70	109	91.6	12	31	20.56	36.89	37.44	37.1567	90	100	94.2	85	32.5	37	10.3
14060349	25283931	35649047	F		2122-04-30 12:59:00	2122-05-13 14:45:00	13.0736	65.3273	0	1	t	2122-05-01 09:03:46	2122-05-05 20:05:24	4.46	1	t	65	EW EMER.	PROCEDURE SITE	ENGLISH	DIVORCED	Other	WHITE	HOME HEALTH CARE	77	119	99.9655	93	148	117.596	31	83	58.1923	46	108	76.9038	10	21	16.125	36.44	38.78	38.044	95	100	98.7333	110	25.6	32.6	8.4
14074235	24703415	32382621	F	2116-02-21	2116-02-19 14:35:00	2116-02-21 00:19:00	1.40556	85.1358	1	1	t	2116-02-19 15:59:00	2116-02-21 17:58:57	2.08	1	t	85	EW EMER.	EMERGENCY ROOM	ENGLISH	WIDOWED	Medicare	WHITE	DIED	70	95	81.6562	73	133	114.69	36	114	57.0345	45	117	70.7586	16	27	20.7812	36.39	36.83	36.5629	92	99	95	113.25	30.3	36.7	11.9
14074235	24703415	34717704	F	2116-02-21	2116-02-19 14:35:00	2116-02-21 00:19:00	1.40556	85.1358	1	1	t	2116-02-21 18:08:43	2116-02-22 00:19:22	0.26	2	f	85	EW EMER.	EMERGENCY ROOM	ENGLISH	WIDOWED	Medicare	WHITE	DIED	117	158	136.714	35	126	70	18	101	47.4286	21	106	52.1429	20	33	22.2857				73	80	76.6		20	20	6.7
14111969	27610097	35510159	F		2119-10-07 16:06:00	2119-10-21 15:16:00	13.9653	52.7657	0	1	t	2119-10-07 16:07:19	2119-10-11 17:33:53	4.06	1	t	52	URGENT	TRANSFER FROM HOSPITAL	ENGLISH	DIVORCED	Other	WHITE	SKILLED NURSING FACILITY	83	136	107.667	91	171	133.846	41	95	68.3077	57	109	85.1154	16	30	22.3214	36.67	39.22	38.2278	94	100	97.6667	170.286	31	33	10
14141512	22311396	38711580	M		2174-08-19 16:53:00	2174-08-26 12:20:00	6.81042	66.6316	0	1	t	2174-08-20 16:17:24	2174-08-22 15:31:26	1.97	1	t	66	OBSERVATION ADMIT	TRANSFER FROM HOSPITAL	ENGLISH	SINGLE	Medicare	WHITE	CHRONIC/LONG TERM ACUTE CARE	75	94	82.1731	77	141	106.962	39	84	63.9423	49	102	76.75	10	30	21.0472	36.61	37.22	36.8014	93	100	97.5	119	44	44	14.3
14151543	24680617	33174695	F		2116-09-30 18:51:00	2116-10-09 14:04:00	8.80069	66.7496	0	1	t	2116-09-30 18:52:05	2116-10-04 00:39:42	3.24	1	t	66	EW EMER.	PACU	ENGLISH	MARRIED	Medicare	UNKNOWN	HOME	56	89	69.6897	76	144	106.037	29	71	45.037	39	77	59.6296	13	34	21.5	36.5	37.17	36.9533	92	100	95.8966	138.75	32.2	36.9	10.7
14169102	29467233	32325955	M		2162-08-31 22:36:00	2162-09-04 17:27:00	3.78542	91.6652	0	1	t	2162-09-01 08:20:12	2162-09-01 22:36:38	0.59	1	t	91	URGENT	TRANSFER FROM HOSPITAL	ENGLISH	MARRIED	Medicare	WHITE	SKILLED NURSING FACILITY	67	138	91	95	149	115.6	50	85	64.6667	70	95	79.2	11	22	17.1765	36.5	36.94	36.678	92	100	95.6	91.5	37.4	41.4	11.9
14171265	21964518	34048772	F		2155-05-07 22:37:00	2155-05-14 17:14:00	6.77569	72.3476	0	1	t	2155-05-07 22:41:47	2155-05-09 12:28:09	1.57	1	t	72	EW EMER.	EMERGENCY ROOM	?	SINGLE	Medicare	ASIAN	HOME HEALTH CARE	63	78	70.6957	103	146	120.818	40	76	53.5455	58	117	71.8182	12	27	20.8636	36.5	37.22	36.805	91	99	96.7273	101	32.9	33.2	10.6
14183852	27645140	36046489	F		2162-01-14 01:39:00	2162-01-24 16:44:00	10.6285	48.0358	0	1	t	2162-01-14 01:40:05	2162-01-15 17:05:41	1.64	1	t	48	EW EMER.	EMERGENCY ROOM	ENGLISH	SINGLE	Medicaid	BLACK/AFRICAN AMERICAN	HOME	88	119	98.35	97	117	107.9	57	73	64.15	70	87	79.5	14	28	18.8636	36.94	37.83	37.3583	99	100	99.9167	111.667	29.5	29.5	9.8
14195074	22048937	31626848	F		2189-10-24 13:19:00	2189-11-07 15:50:00	14.1049	76.8119	0	1	t	2189-10-24 13:20:20	2189-11-06 16:54:45	13.15	1	t	76	URGENT	TRANSFER FROM HOSPITAL	ENGLISH	WIDOWED	Medicare	WHITE	REHAB	79	115	100.071	81	167	118.267	42	68	53.5667	54	104	74.3	9	20	16.2586	36.17	37.83	37.2042	93	100	96.1154	105.286	24.9	29.9	9.9
14195593	27583511	35771738	M		2153-06-19 16:50:00	2153-07-20 18:40:00	31.0764	45.4646	0	1	t	2153-06-19 18:22:00	2153-07-01 21:11:09	12.12	1	t	45	EW EMER.	TRANSFER FROM HOSPITAL	ENGLISH	SINGLE	Other	WHITE	HOME HEALTH CARE	95	139	115.417	78	159	106.639	44	107	73.75	53	250	91.1944	8	27	20	36.06	38.28	37.6246	85	100	97.1316	138.346	41.1	45.6	12.7
14217625	24588675	38914978	M		2155-03-06 00:42:00	2155-03-15 19:56:00	9.80139	69.1753	0	1	t	2155-03-06 00:43:06	2155-03-07 13:18:07	1.52	1	t	69	URGENT	TRANSFER FROM HOSPITAL	ENGLISH	MARRIED	Medicare	UNKNOWN	HOME HEALTH CARE	67	87	72.8387	91	179	128.129	46	75	60.2581	59	100	76.6452	14	27	19.5161	36.33	38	37.1964	90	100	94.6129	93	26	29.4	8.1
14224144	22064682	30776427	M		2133-01-14 19:09:00	2133-02-20 16:23:00	36.8847	44.0378	0	1	t	2133-02-03 20:46:36	2133-02-06 14:55:29	2.76	2	f	44	URGENT	TRANSFER FROM HOSPITAL	ENGLISH	MARRIED	Other	UNKNOWN	CHRONIC/LONG TERM ACUTE CARE	89	133	106.963	91	119	102.615	50	68	57.6923	60	75	67.1923	11	31	17.6667	36.67	37.78	37.0643	93	98	95.4643	122	26.9	28.1	8.6
14224144	22064682	38697378	M		2133-01-14 19:09:00	2133-02-20 16:23:00	36.8847	44.0378	0	1	t	2133-01-14 19:10:05	2133-02-02 01:39:31	18.27	1	t	44	URGENT	TRANSFER FROM HOSPITAL	ENGLISH	MARRIED	Other	UNKNOWN	CHRONIC/LONG TERM ACUTE CARE	91	144	127.37	110	170	137.429	70	117	84.75	86	125	100.5	14	42	22.8889	36.61	37.44	37.1171	89	98	93.963	100.25	34.3	34.3	10.7
14225312	22104163	33315555	M		2175-02-07 14:17:00	2175-02-12 14:00:00	4.98819	59.1029	0	1	t	2175-02-08 16:58:50	2175-02-09 03:13:49	0.43	1	t	59	URGENT	TRANSFER FROM HOSPITAL	ENGLISH	MARRIED	Medicaid	WHITE	HOME	83	93	87.8889	95	114	106.5	54	70	64.3333	63	81	73.6667	17	43	26.1111	37.22	37.78	37.5	90	92	91		29.4	30.2	10.2
14234424	22483947	36284695	F		2154-11-08 10:48:00	2154-11-13 12:04:00	5.05278	65.8527	0	2	f	2154-11-08 13:00:00	2154-11-09 15:57:28	1.12	1	t	65	EW EMER.	PHYSICIAN REFERRAL	ENGLISH	MARRIED	Other	WHITE	SKILLED NURSING FACILITY	69	104	81.92	67	133	88.2292	46	83	59.9583	56	89	69.1875	10	27	16.66	36.39	36.94	36.6117	76	100	97.2708	111.429	23.6	30.5	7.6
14242460	22183776	38313038	F		2177-03-22 18:57:00	2177-03-30 17:08:00	7.92431	55.2212	0	1	t	2177-03-22 21:43:03	2177-03-24 18:23:50	1.86	1	t	55	EW EMER.	EMERGENCY ROOM	ENGLISH	SINGLE	Medicare	WHITE	HOME HEALTH CARE	73	114	95.5926	82	138	112.6	44	111	62.76	40	118	72.08	9	24	17.2593	35.72	37.83	37.0157	90	96	93.6296	147.2	41.7	43.7	13.4
14250520	20132383	30532949	M		2173-12-10 18:42:00	2173-12-18 15:17:00	7.85764	37.9412	0	1	t	2173-12-12 11:52:28	2173-12-15 17:50:45	3.25	1	t	37	EW EMER.	EMERGENCY ROOM	ENGLISH	SINGLE	Medicare	WHITE	HOME HEALTH CARE	101	120	110.833	116	175	148.792	67	107	89.2083	80	119	103.083	15	36	24.125	36.56	37.39	36.975	92	100	95.8696	188.4	32.9	42.7	11.1
14260725	29587238	36358123	M		2182-10-20 03:44:00	2182-10-23 16:30:00	3.53194	57.7999	0	1	t	2182-10-20 03:45:05	2182-10-20 18:39:18	0.62	1	t	57	URGENT	TRANSFER FROM HOSPITAL	ENGLISH	DIVORCED	Medicare	UNKNOWN	ACUTE HOSPITAL	81	110	95.4286	95	162	128.529	42	89	64.6471	58	103	79.1176	6	27	15.85	36.5	36.67	36.6067	90	100	99.1905	109	26	26	7.6
14285792	23014125	33191040	F		2113-07-23 21:17:00	2113-09-25 14:15:00	63.7069	47.5582	0	1	t	2113-07-23 21:18:31	2113-08-07 17:21:16	14.84	1	t	47	URGENT	TRANSFER FROM HOSPITAL	ENGLISH	SINGLE	Other	BLACK/AFRICAN AMERICAN	SKILLED NURSING FACILITY	70	96	83.2917	90	163	117.75	50	77	63.3088	63	108	80.4706	18	20.5	19.7963	36.11	37.44	36.6167	93	100	95.625	82.75	19.2	24.9	6.2
14285792	23014125	36582870	F		2113-07-23 21:17:00	2113-09-25 14:15:00	63.7069	47.5582	0	1	t	2113-08-13 00:01:49	2113-08-29 16:51:22	16.7	3	f	47	URGENT	TRANSFER FROM HOSPITAL	ENGLISH	SINGLE	Other	BLACK/AFRICAN AMERICAN	SKILLED NURSING FACILITY	76	143	116.2	133	133	133	76	85	80.5	64	116	83.5185	15	33	22.0577	34.2	37.78	36.392	92	100	96.6538	114.375	19	24.6	6.4
14285792	23014125	36993749	F		2113-07-23 21:17:00	2113-09-25 14:15:00	63.7069	47.5582	0	1	t	2113-08-07 17:21:30	2113-08-09 22:16:38	2.2	2	f	47	URGENT	TRANSFER FROM HOSPITAL	ENGLISH	SINGLE	Other	BLACK/AFRICAN AMERICAN	SKILLED NURSING FACILITY	73	106	85.2857	105	126	113.636	56	68	61.5909	72	83	76.9091	12	19	14.7143	36.67	37.67	37.0667	97	100	98.7143	97.6667	22.8	22.8	7.6
14285792	23014125	38432710	F		2113-07-23 21:17:00	2113-09-25 14:15:00	63.7069	47.5582	0	1	t	2113-09-11 15:08:11	2113-09-14 22:57:50	3.33	4	f	47	URGENT	TRANSFER FROM HOSPITAL	ENGLISH	SINGLE	Other	BLACK/AFRICAN AMERICAN	SKILLED NURSING FACILITY	113	148	129.29	81	152	116.962	49	74	62.7692	55	90	74.8462	19	40	25.4516	36.44	38.22	37.3737	91	99	95.3548	115	12.1	21.6	4.2
14285895	20912504	32226811	F		2166-04-11 21:07:00	2166-04-19 16:40:00	7.81458	30.2762	0	1	t	2166-04-11 21:08:07	2166-04-14 17:49:16	2.86	1	t	30	URGENT	TRANSFER FROM HOSPITAL	ENGLISH	MARRIED	Other	ASIAN	HOME	54	81	63.6	72	103	89.48	16	70	53.6	38	76	61.4	18	25	21	36.11	36.89	36.566	95	100	97.6111	85	31.1	31.6	10.1
14289536	23383662	34215625	M	2136-12-08	2136-11-26 21:36:00	2136-12-08 02:46:00	11.2153	65.906	1	1	t	2136-11-26 22:03:00	2136-12-08 04:32:02	11.27	1	t	65	EW EMER.	EMERGENCY ROOM	ENGLISH	SINGLE	Medicare	WHITE	DIED	76	96	83.2692	90	124	101.16	30	67	45.24	44	75	57.6	10	19	13.3077	36.33	37.06	36.6567	94	100	97.8077	78.5	33.6	36.3	11.1
14328379	25723985	33107148	M		2127-03-03 20:17:00	2127-03-09 14:20:00	5.75208	58.1693	0	1	t	2127-03-03 22:51:00	2127-03-04 23:54:55	1.04	1	t	58	EW EMER.	EMERGENCY ROOM	ENGLISH	DIVORCED	Medicare	WHITE	HOME	87	118	98.0833	97	203	145.478	54	148	95.7391	62	158	106.391	16	26	21.1667	36.67	38.67	37.4875	91	99	95.75	111.333	43.6	44	15.1
14370333	20669752	31883685	M		2138-07-10 23:44:00	2138-07-15 14:36:00	4.61944	49.5229	0	1	t	2138-07-11 02:02:00	2138-07-14 23:31:19	3.9	1	t	49	OBSERVATION ADMIT	EMERGENCY ROOM	ENGLISH	MARRIED	Other	WHITE - OTHER EUROPEAN	HOME	102	124	114.8	129	166	148.84	61	91	78.28	78	107	92.92	11	25	17.96	36.94	37.61	37.3983	86	100	94.96	187	36.9	39.8	12.5
14371185	23863622	34462536	M		2156-05-19 04:28:00	2156-07-10 17:00:00	52.5222	46.3811	0	1	t	2156-05-21 12:18:15	2156-06-20 21:18:15	30.38	1	t	46	EW EMER.	TRANSFER FROM HOSPITAL	ENGLISH	MARRIED	Other	PORTUGUESE	HOME HEALTH CARE	103	139	118.577	98	204	134.625	64	134	86.8333	75	153	100.783	19	46	25.3077	37.06	38.89	37.805	91	97	94.6154	162	36.5	41	12.1
14371855	20797749	31706988	F		2183-01-01 21:36:00	2183-01-25 19:08:00	23.8972	43.0025	0	1	t	2183-01-01 22:44:00	2183-01-21 17:56:06	19.8	1	t	43	EW EMER.	EMERGENCY ROOM	ENGLISH	SINGLE	Medicaid	WHITE	CHRONIC/LONG TERM ACUTE CARE	104	140	122.577	95	125	112.92	46	79	60.68	61	112	74.0769	17.5	36	24.38	37.11	39.06	38.2609	92	97	93.88	116.333	30.4	35	10
14375463	27672469	38707133	F		2161-05-13 21:17:00	2161-06-03 15:10:00	20.7451	61.3638	0	1	t	2161-05-13 21:18:08	2161-05-20 16:54:46	6.82	1	t	61	URGENT	TRANSFER FROM HOSPITAL	?	SINGLE	Other	WHITE	CHRONIC/LONG TERM ACUTE CARE	94	104	98.6538	100	145	128.231	57	75	65.16	66	93	83.9615	19	36	30.2308	37.22	38.67	37.8886	93	100	97.6923	125.5	22.4	24.8	7.7
14376085	29611628	30447229	M	2127-10-28	2127-10-26 03:17:00	2127-10-28 08:25:00	2.21389	69.8171	1	4	f	2127-10-26 04:48:00	2127-10-28 12:08:17	2.31	1	t	62	EW EMER.	PHYSICIAN REFERRAL	?	SINGLE	Medicare	WHITE - RUSSIAN	DIED	31	59	48.619	83	135	107.143	28	83	41.7143	39	89	60.0952	15	27	20.2857	36.5	37	36.815	92	100	95.6667	291	23.7	26.5	7.4
14382048	27648995	31593624	M		2184-10-04 22:19:00	2184-11-03 19:53:00	29.8986	63.7609	0	1	t	2184-10-04 23:55:00	2184-10-15 21:39:22	10.91	1	t	63	OBSERVATION ADMIT	EMERGENCY ROOM	ENGLISH	MARRIED	Other	AMERICAN INDIAN/ALASKA NATIVE	CHRONIC/LONG TERM ACUTE CARE	54	66	58.8148	91	144	118.917	51	82	60.75	61	89	73.4167	8	22	13.1071	35.72	36.67	36.2467	88	100	96.4444	169.944	21.5	22.9	7.2
14398566	28393226	30838616	M		2154-11-06 14:38:00	2154-11-13 17:34:00	7.12222	52.8492	0	1	t	2154-11-06 18:09:00	2154-11-11 19:11:02	5.04	1	t	46	EW EMER.	EMERGENCY ROOM	ENGLISH	SINGLE	Medicare	BLACK/AFRICAN AMERICAN	SKILLED NURSING FACILITY	44	93	74.44	81	123	102.24	43	88	59.24	53	95	68.92	12	28	17.0926	31.4	37.4	35.6875	97	100	99	109.056	25	31.1	8.8
14399758	23942053	30945173	M	2173-10-30	2173-10-09 15:20:00	2173-10-24 20:25:00	15.2118	78.7711	0	1	t	2173-10-09 15:20:32	2173-10-18 00:50:20	8.4	1	t	78	URGENT	TRANSFER FROM HOSPITAL	ENGLISH	SINGLE	Medicare	UNKNOWN	CHRONIC/LONG TERM ACUTE CARE	66	90	76.1522	71	183	111.263	41	116	58.3947	47	120	71.1316	11	26	19.7609	36.44	37.33	36.9829	90	100	96.3261	173.5	30.2	32.9	10.5
14405232	24340879	30616096	F	2116-08-02	2116-07-24 19:56:00	2116-08-02 13:38:00	8.7375	55.5635	1	1	t	2116-07-30 03:57:15	2116-08-01 18:18:09	2.6	2	f	55	EW EMER.	EMERGENCY ROOM	ENGLISH		Medicaid	UNKNOWN	DIED	92	118	104.083	81	119	95.2917	44	105	57.2917	53	108	66.2917	16	31	22.4583	36.83	37.56	37.0367	90	100	97.9583	149	20.6	24.6	7.1
14405232	24340879	38894349	F	2116-08-02	2116-07-24 19:56:00	2116-08-02 13:38:00	8.7375	55.5635	1	1	t	2116-07-24 19:57:04	2116-07-27 20:56:44	3.04	1	t	55	EW EMER.	EMERGENCY ROOM	ENGLISH		Medicaid	UNKNOWN	DIED	85	100	93.3043	92	118	104.8	48	75	57.3871	59	81	68.2258	13	21	15.5217	36.44	36.89	36.5917	95	100	97.0435	148	22.1	26.6	7.4
14411859	24976204	38018615	M		2162-12-28 22:39:00	2163-04-09 13:30:00	101.619	70.991	0	1	t	2162-12-28 22:59:00	2163-04-09 16:24:47	101.73	1	t	70	EW EMER.	EMERGENCY ROOM	ENGLISH	MARRIED	Medicare	WHITE	CHRONIC/LONG TERM ACUTE CARE	94	122	107.139	83	169	110.82	62	98	74.62	67	119	86.1	17	31.5	23.6622	36.72	38.11	37.3971	92	100	97.3889	142.4	49.6	51.8	16.5
14411859	25656837	36940312	M		2163-04-18 22:17:00	2163-04-29 09:30:00	10.4674	71.2948	0	2	f	2163-04-19 00:20:00	2163-04-29 10:19:11	10.42	1	t	70	EW EMER.	EMERGENCY ROOM	ENGLISH	MARRIED	Medicare	WHITE	CHRONIC/LONG TERM ACUTE CARE	90	118	103.5	88	121	103.04	53	75	63.32	57	86	72.68	21	36	26.5	35.78	36.61	36.055	98	100	99.8889	128.5	28.2	29.9	8.6
14443106	20482571	38543744	M	2193-12-26	2193-11-27 16:58:00	2193-12-01 16:36:00	3.98472	80.9069	0	2	f	2193-11-27 18:22:00	2193-11-28 15:30:36	0.88	1	t	74	EW EMER.	EMERGENCY ROOM	?	MARRIED	Medicare	WHITE - RUSSIAN	HOME HEALTH CARE	62	75	72.3333	115	154	136.947	59	118	74.2105	72	122	88.8333	15	38	18.4286	36.17	36.67	36.436	93	100	96.4762	84	38	38	12
14464655	22832792	38241453	F	2135-12-27	2135-11-10 05:33:00	2135-11-16 15:02:00	6.39514	76.8576	0	1	t	2135-11-10 12:12:19	2135-11-12 21:21:35	2.38	1	t	76	EW EMER.	EMERGENCY ROOM	ENGLISH	MARRIED	Medicare	WHITE	SKILLED NURSING FACILITY	77	121	94.2143	117	169	142.536	48	67	56.0536	9	106	84.3393	11	27	15	36.17	36.89	36.5511	97	100	98.9565	123	22.9	31.7	7.8
14497007	26680535	37248820	F	2207-07-27	2206-07-21 17:13:00	2206-07-27 12:30:00	5.80347	75.551	0	3	f	2206-07-21 23:53:01	2206-07-24 21:51:06	2.92	1	t	69	DIRECT EMER.	PHYSICIAN REFERRAL	ENGLISH	MARRIED	Other	WHITE	SKILLED NURSING FACILITY	56	90	65.25	68	135	103.375	31	85	50.1667	45	101	65.0417	4	24	14.7083	36.67	38.83	37.2229	95	100	98.1667	104	33.2	38.4	10.9
14500834	26985952	33550707	F		2188-09-05 23:19:00	2188-09-28 16:28:00	22.7146	36.6817	0	1	t	2188-09-05 23:19:52	2188-09-15 21:18:21	9.92	1	t	36	URGENT	TRANSFER FROM HOSPITAL	ENGLISH	SINGLE	Medicare	WHITE	REHAB	77	142	108.308	82	128	94.9167	46	112	63.75	54	116	70.5	14	32	24.28	35.56	36	35.7783	93	100	95.88	93.5	27.6	30.2	9
14513953	26059718	31830836	F	2177-12-14	2177-12-05	2177-12-14 01:10:00	9.04861	80.9277	1	1	t	2177-12-10 06:26:28	2177-12-14 05:09:18	3.95	1	t	71	SURGICAL SAME DAY ADMISSION	PHYSICIAN REFERRAL	ENGLISH	SINGLE	Medicare	WHITE	DIED	88	114	100.24	70	148	98.9167	38	100	60.2917	50	107	68.25	24	41	31.8077	36.06	37.22	36.7111	85	100	96.08	173.286	22.9	26.7	6.9
14528420	25101147	31110082	M		2136-03-25 01:59:00	2136-04-10 14:15:00	16.5111	43.2302	0	1	t	2136-03-25 02:37:37	2136-03-31 21:47:25	6.8	1	t	43	EW EMER.	EMERGENCY ROOM	ENGLISH	SINGLE	Other	WHITE	HOME	100	119	108.964	93	141	115.643	40	92	69.25	52	98	80.2778	16	35	24.5357	36.06	37.28	36.7229	95	100	98.4286	100.2	28.4	33.1	9.9
14531683	25010049	39818801	M	2151-01-20	2142-06-06 02:38:00	2142-06-15 19:15:00	9.69236	82.4268	0	1	t	2142-06-06 02:40:09	2142-06-11 18:53:22	5.68	1	t	81	URGENT	TRANSFER FROM HOSPITAL	?	MARRIED	Medicaid	ASIAN - SOUTH EAST ASIAN	HOME HEALTH CARE	33	94	76.4865	60	171	117.973	35	76	47.5946	42	95	69.0833	17	23	21.2361	35.22	37.56	36.4817	78	100	98.5278	208.538	25	32.1	8.6
14534102	29313216	33303687	M		2127-02-11 13:41:00	2127-02-13 15:55:00	2.09306	65.1138	0	1	t	2127-02-11 13:42:36	2127-02-12 21:26:58	1.32	1	t	65	EW EMER.	EMERGENCY ROOM	ENGLISH	SINGLE	Other	WHITE	HOME	54	84	68.1429	95	134	121	63	80	69.9048	76	90	81.7	11	21	15.6667	36.89	38.06	37.3983	91	97	94.4	122	36.5	41.6	12.4
14538806	25153304	37403322	F		2159-08-24 00:17:00	2159-09-12 18:38:00	19.7646	59.6434	0	1	t	2159-08-31 12:24:00	2159-09-03 14:15:14	3.08	2	f	59	URGENT	TRANSFER FROM HOSPITAL	ENGLISH	MARRIED	Other	WHITE	HOME HEALTH CARE	64	114	89	81	144	110.355	46	74	58.6129	58	97	75.871	10	31	22.75	35.5	38.78	36.8062	95	100	98.6786	187.5	23.2	23.2	7.3
14538806	25153304	39487441	F		2159-08-24 00:17:00	2159-09-12 18:38:00	19.7646	59.6434	0	1	t	2159-08-24 00:18:25	2159-08-30 17:00:50	6.7	1	t	59	URGENT	TRANSFER FROM HOSPITAL	ENGLISH	MARRIED	Other	WHITE	HOME HEALTH CARE	75	105	85.3846	121	152	135.36	62	90	75.64	78	101	89.04	10	32	21.3077	36	37.83	36.8343	93	98	95.9231	107.25	32	32	10
14541323	28998599	30949149	M		2152-03-03 23:55:00	2152-03-12 14:10:00	8.59375	28.1725	0	1	t	2152-03-05 14:42:06	2152-03-09 00:04:58	3.39	1	t	28	OBSERVATION ADMIT	EMERGENCY ROOM	ENGLISH	SINGLE	Other	WHITE	HOME	88	155	105.375	104	158	131.125	57	110	89.8333	68	116	98.5	22	43	30.625	36.61	37.11	36.9067	92	98	95.0417	114.667	32.6	35.5	11
14546526	24514770	32946902	F		2120-09-08 00:12:00	2120-09-13 17:45:00	5.73125	62.6872	0	1	t	2120-09-08 01:33:00	2120-09-09 20:56:09	1.81	1	t	62	EW EMER.	EMERGENCY ROOM	ENGLISH	MARRIED	Other	WHITE	HOME	89	110	99.7917	91	121	108.409	57	75	66.9545	66	83	76.2727	12	25	16.5833	35.72	38.72	37.1257	84	100	94.375	109	29.7	30.9	10.5
14564610	22259687	31061997	M		2167-06-02 01:27:00	2167-06-20 14:51:00	18.5583	66.4163	0	1	t	2167-06-02 01:28:28	2167-06-02 23:23:01	0.91	1	t	66	URGENT	TRANSFER FROM HOSPITAL	ENGLISH		Other	UNKNOWN	AGAINST ADVICE	91	119	105.522	117	166	136.81	62	93	75.0476	77	103	88.5238	12	33	20.4783	36.44	37.33	36.876	89	96	92.7391	238	25.3	25.3	8.2
14584141	20555732	35244592	M		2206-03-09 17:05:00	2206-03-16 11:20:00	6.76042	38.1842	0	4	f	2206-03-09 18:36:07	2206-03-11 23:55:13	2.22	1	t	28	URGENT	WALK-IN/SELF REFERRAL	ENGLISH	SINGLE	Other	WHITE	AGAINST ADVICE	70	106	82.875	90	132	109.348	47	90	63.1739	55	95	73.0435	8	29	20.5769	37.67	39.22	38.065	96	100	99.6538	91.625	27.6	34.2	8.7
14584141	20555732	36948681	M		2206-03-09 17:05:00	2206-03-16 11:20:00	6.76042	38.1842	0	4	f	2206-03-15 13:14:19	2206-03-16 11:31:28	0.93	2	f	28	URGENT	WALK-IN/SELF REFERRAL	ENGLISH	SINGLE	Other	WHITE	AGAINST ADVICE	62	89	69.65	99	131	116.85	44	62	55.55	24	80	70.05	14	28	21.25	36.33	36.89	36.634	87	100	97.0909	92	23.1	23.1	7.2
14584141	26082217	32710675	M		2205-09-04 09:06:00	2205-09-07 09:11:00	3.00347	37.6741	0	2	f	2205-09-04 12:47:42	2205-09-05 22:47:50	1.42	1	t	28	OBSERVATION ADMIT	EMERGENCY ROOM	ENGLISH	SINGLE	Other	WHITE	AGAINST ADVICE	67	96	79.875	97	140	119.7	50	90	76.85	61	102	88.7	12	33	18.1304	36.17	36.61	36.5017	92	100	97.4783	85.75	33.2	34.9	11
14584141	28267038	37250867	M		2205-11-05 06:36:00	2205-11-11 17:51:00	6.46875	37.8435	0	3	f	2205-11-05 08:32:17	2205-11-07 14:30:57	2.25	1	t	28	OBSERVATION ADMIT	PHYSICIAN REFERRAL	ENGLISH	SINGLE	Other	WHITE	HOME	63	119	74.68	116	145	126.522	66	99	78.087	76	107	89.4783	13	35	18	36.61	37	36.785	94	100	97.5	80	32.1	32.4	10.9
14605908	21452178	36260963	M	2170-04-07	2170-04-06 17:43:00	2170-04-07 16:49:00	0.9625	51.2621	1	1	t	2170-04-06 17:44:21	2170-04-07 19:20:19	1.07	1	t	51	EW EMER.	EMERGENCY ROOM	ENGLISH	MARRIED	Other	WHITE	DIED	3	70	53.0465	51	141	94.4474	32	107	55.3684	37	114	64.3947	8	38	20.55	34.06	35.78	34.597	83	99	92.5714	133.75	31	39.5	11.6
14619171	29468459	34294503	M	2141-12-26	2141-10-16 20:58:00	2141-11-01 18:31:00	15.8979	37.7909	0	1	t	2141-10-16 20:59:16	2141-10-25 22:48:40	9.08	1	t	37	EW EMER.	EMERGENCY ROOM	ENGLISH		Medicaid	OTHER	HOME HEALTH CARE	74	105	88.5909	100	149	128.917	53	89	73.875	67	107	90.4167	14	22	19.8077	37.17	37.17	37.17	94	100	96.3333	167.812	43.4	51.6	14.8
14624785	29461908	35722937	M		2173-05-25 00:48:00	2173-06-01 20:05:00	7.80347	79.3944	0	1	t	2173-05-25 01:31:00	2173-05-28 13:25:34	3.5	1	t	79	EW EMER.	EMERGENCY ROOM	ENGLISH	WIDOWED	Medicare	WHITE	ACUTE HOSPITAL	67	111	82.4643	125	191	168.19	27	71	50.7143	53	141	82.3182	21	43	30.1429	36.39	38.17	37.4533	83	96	90.4643	253.6	33.2	33.3	11.9
14644195	27781198	35740562	M		2156-12-05 11:46:00	2157-02-09 16:27:00	66.1951	38.9295	0	1	t	2156-12-25 06:59:16	2156-12-31 13:51:33	6.29	1	t	38	OBSERVATION ADMIT	EMERGENCY ROOM	ENGLISH	MARRIED	Other	WHITE	HOME HEALTH CARE	97	123	104.314	103	138	120.621	45	103	63.6552	58	107	76.1034	13	26	17.5571	36.67	39.28	37.8833	92	100	98.3143	184.833	26.9	28.6	8.3
14645066	22332798	35936585	F		2174-11-30 00:09:00	2174-12-04 17:08:00	4.70764	46.9117	0	1	t	2174-11-30 17:58:29	2174-12-02 05:03:11	1.46	1	t	46	EW EMER.	EMERGENCY ROOM	ENGLISH	MARRIED	Other	BLACK/AFRICAN AMERICAN	HOME	86	108	92.7083	106	147	129.783	59	88	74.1304	71	101	86.2174	14	25	20.5833	36.94	37.56	37.1986	95	100	97.4783	176	29.6	31.1	9.1
14656487	21875145	37982924	F		2122-03-04 15:55:00	2122-03-11 15:43:00	6.99167	61.1709	0	2	f	2122-03-04 17:28:00	2122-03-06 14:22:57	1.87	1	t	60	EW EMER.	TRANSFER FROM HOSPITAL	ENGLISH	DIVORCED	Medicaid	WHITE	HOME HEALTH CARE	55	100	73.6875	78	119	97.4839	45	82	54.9839	58	92	71.6984	10	46	16.8	36.33	37.11	36.8086	76	100	96.1077	90.2857	31.7	33	10.1
14656487	24426643	31713456	F		2121-11-28 12:47:00	2121-12-08 14:08:00	10.0563	60.9077	0	1	t	2121-11-28 12:48:25	2121-12-01 02:16:36	2.56	1	t	60	EW EMER.	TRANSFER FROM HOSPITAL	ENGLISH	DIVORCED	Medicaid	WHITE	SKILLED NURSING FACILITY	86	112	102.28	82	109	95.6087	54	95	68.8261	66	102	78.1304	12	27	20.08	36.78	38.44	37.2075	88	100	94.96	108.5	25.7	30.6	7.8
14659758	29837693	35826953	F	2180-03-31	2179-08-26 22:01:00	2179-09-02 14:25:00	6.68333	49.6502	0	2	f	2179-08-28 15:24:39	2179-08-29 21:13:14	1.24	2	f	43	EW EMER.	EMERGENCY ROOM	ENGLISH	SINGLE	Other	BLACK/AFRICAN AMERICAN	HOME	67	111	86.0426	97	160	124.721	65	95	79.7674	73	109	90.1163	12	26	16.4043	36.39	37.06	36.7967	96	100	99.1702	96	20.3	27	7.1
14659758	29837693	37504530	F	2180-03-31	2179-08-26 22:01:00	2179-09-02 14:25:00	6.68333	49.6502	0	2	f	2179-08-27 00:10:00	2179-08-27 21:35:00	0.89	1	t	43	EW EMER.	EMERGENCY ROOM	ENGLISH	SINGLE	Other	BLACK/AFRICAN AMERICAN	HOME	92	118	106.429	115	151	135.1	74	99	90.1	82	111	99.5	7	25	13.619	37	37.56	37.146	87	99	96.7619	149.667	22.6	26.9	8
14672004	22666567	35598002	F	2159-02-28	2159-01-24 18:28:00	2159-01-30 16:56:00	5.93611	68.0638	0	2	f	2159-01-24 19:25:00	2159-01-27 21:25:30	3.08	1	t	66	EW EMER.	EMERGENCY ROOM	ENGLISH	MARRIED	Other	WHITE	SKILLED NURSING FACILITY	67	94	74.48	102	133	119.48	40	92	53.96	59	97	70.25	14	21	18.68	36.78	37.06	36.9011	92	100	97.76	120.2	19.2	21.2	7.1
14673433	20779074	34289692	F	2135-09-16	2134-03-14 17:09:00	2134-03-27 16:56:00	12.991	88.1991	0	1	t	2134-03-14 17:09:47	2134-03-22 19:36:41	8.1	1	t	88	URGENT	TRANSFER FROM HOSPITAL	ENGLISH	SINGLE	Medicare	WHITE	SKILLED NURSING FACILITY	66	92	76.8148	79	141	106.52	40	69	53.4	49	84	65.8	14	34.5	22.9643	36.28	38.78	37.3271	93	99	95.8214	110.667	28.6	33.6	9.6
14674928	26573034	38608391	M	2166-11-26	2166-09-29 19:16:00	2166-10-12 18:17:00	12.959	65.7442	0	1	t	2166-09-29 20:55:00	2166-10-05 17:13:55	5.85	1	t	65	EW EMER.	EMERGENCY ROOM	ENGLISH		Medicare	WHITE	CHRONIC/LONG TERM ACUTE CARE	87	116	98.6667	98	172	131.72	61	86	70.6	73	106	86.72	20	26	23.2885	36.44	38.72	37.535	95	100	99.6667	168.81	32.5	39.3	10.6
14678324	29091745	35362330	F		2183-10-14 20:14:00	2183-10-31 16:12:00	16.8319	29.7854	0	1	t	2183-10-14 20:15:33	2183-10-16 13:56:43	1.74	1	t	29	URGENT	TRANSFER FROM HOSPITAL	ENGLISH		Medicaid	UNKNOWN	HOME HEALTH CARE	94	119	105.76	143	185	163.826	95	122	108.826	111	136	124.957	12	26	19	36.83	37.28	37.0643	90	100	96.68	81.2	24.6	41.1	8
14686096	20572315	33201434	F		2164-09-25 11:43:00	2164-10-05 12:42:00	10.041	67.7338	0	1	t	2164-09-27 19:12:21	2164-09-29 23:38:02	2.18	1	t	65	OBSERVATION ADMIT	WALK-IN/SELF REFERRAL	ENGLISH	SINGLE	Medicare	BLACK/AFRICAN AMERICAN	HOME	78	116	94.8	99	168	136.12	31	131	63.16	59	136	79.5	16	34	27.68	36.39	36.72	36.5467	94	99	96.32	142.222	32.5	42.1	10.3
14695894	24962391	33271676	F		2144-10-26 05:20:00	2144-10-31 16:55:00	5.48264	88.8192	0	1	t	2144-10-26 05:35:48	2144-10-28 21:37:07	2.67	1	t	88	EW EMER.	EMERGENCY ROOM	ENGLISH	WIDOWED	Medicare	OTHER	SKILLED NURSING FACILITY	67	91	74.2	126	169	142.542	48	108	62.2083	68	118	82.8333	12	19	15.16	36.28	36.83	36.5183	95	100	99	131.667	31.1	33.9	10.3
14698997	29320512	34073186	F	2161-01-14	2159-01-01 21:04:00	2159-01-06 13:00:00	4.66389	65.0017	0	1	t	2159-01-01 23:09:00	2159-01-02 16:47:08	0.73	1	t	64	EW EMER.	EMERGENCY ROOM	ENGLISH	WIDOWED	Other	BLACK/AFRICAN AMERICAN	HOME	86	105	94.4211	125	160	142.944	65	83	73.7222	80	102	90.2222	16	26	20.4211	36.5	37.61	37.156	95	100	96.6842	132.071	26	33.4	9.5
14701818	29634082	34367489	M		2148-09-02 17:06:00	2148-09-06 15:10:00	3.91944	85.6727	0	1	t	2148-09-02 17:07:19	2148-09-04 12:45:25	1.82	1	t	85	URGENT	TRANSFER FROM HOSPITAL	?	MARRIED	Medicare	WHITE	HOME HEALTH CARE	79	143	99.1538	94	120	106.167	31	85	53.375	46	91	66.3043	16	25	20.8	35.89	36.67	36.1914	90	99	93.68	86.6667	23.2	30.6	8.5
14721276	20973745	35576505	M		2139-09-27 13:10:00	2139-11-08 16:20:00	42.1319	56.738	0	1	t	2139-09-27 13:11:27	2139-10-12 14:37:56	15.06	1	t	56	URGENT	TRANSFER FROM HOSPITAL	?	SINGLE	Other	OTHER	REHAB	92	123	105.5	75	135	102.3	13	77	59.5	36	90	72.55	6	32	24.1333	36.22	37.39	36.8014	90	100	97.1154	173.214	32.9	35.8	10.3
14737153	29946843	33029775	M		2165-04-27 02:02:00	2165-05-27 15:20:00	30.5542	75.3178	0	1	t	2165-04-27 04:36:39	2165-05-27 15:42:39	30.46	1	t	75	EW EMER.	TRANSFER FROM HOSPITAL	ENGLISH	MARRIED	Medicare	WHITE	CHRONIC/LONG TERM ACUTE CARE	86	120	103.315	64	111	93.3333	36	89	59.9074	50	96	70.8704	7	32	21.9231	37.17	37.89	37.4167	91	98	95.5	185.5	32.2	39.6	10.6
14760298	27328357	36987741	F		2113-06-30 01:10:00	2113-07-03 10:45:00	3.39931	78.493	0	1	t	2113-06-30 01:12:52	2113-06-30 17:11:18	0.67	1	t	78	URGENT	TRANSFER FROM HOSPITAL	ENGLISH	WIDOWED	Medicare	WHITE	HOME	66	83	71.5625	104	151	124.714	55	116	67.0714	69	123	81.0714	11	20	13.9333	35.89	36.28	36.1125	95	98	96.1333	121	36.9	36.9	12.4
14765354	27368831	33296841	M		2178-04-09 01:50:00	2178-07-04 16:00:00	86.5903	58.2685	0	1	t	2178-04-09 03:10:00	2178-04-21 17:42:29	12.61	1	t	58	OBSERVATION ADMIT	EMERGENCY ROOM	ENGLISH	SINGLE	Other	WHITE	HOME HEALTH CARE	99	126	114.16	104	186	151.269	78	106	90.9231	96	122	107.231	12	33	18.96	36.83	38.06	37.1829	75	100	95.32	139.8	43.7	51.6	14.2
14765354	27368831	39280122	M		2178-04-09 01:50:00	2178-07-04 16:00:00	86.5903	58.2685	0	1	t	2178-04-26 09:33:22	2178-05-23 17:45:10	27.34	2	f	58	OBSERVATION ADMIT	EMERGENCY ROOM	ENGLISH	SINGLE	Other	WHITE	HOME HEALTH CARE	93	119	104.091	112	162	136.524	55	93	77.1429	75	111	93.3333	14	26	19.6364	36.67	37.56	37.1667	91	99	96.2273	217.625	29.9	38	9.3
14796314	28338483	37781810	M		2185-03-15 10:07:00	2185-04-04 12:30:00	20.0993	61.201	0	1	t	2185-03-15 12:50:00	2185-03-16 18:13:33	1.22	1	t	61	EW EMER.	EMERGENCY ROOM	ENGLISH	DIVORCED	Medicare	WHITE	HOME	74	100	88.8571	121	164	155.583	58	108	70.3333	80	120	91.087	12	19	15.3929	35.22	37.17	36.5471	97	100	98.9167	160.333	35.1	48.7	11.2
14798363	25157678	39599771	F		2114-09-16 15:21:00	2114-10-03 14:50:00	16.9785	91.7081	0	1	t	2114-09-16 18:00:00	2114-09-19 20:27:08	3.1	1	t	91	EW EMER.	EMERGENCY ROOM	ENGLISH	SINGLE	Medicare	WHITE	SKILLED NURSING FACILITY	55	131	89.6957	67	147	110.217	42	92	61.1304	53	98	72.6957	11	40	21.4583	30.28	37.2	34.742	93	99	96.3333	148.333	28.1	29.5	9.1
14803171	20548929	39372308	M	2193-11-30	2191-05-11 14:46:00	2191-05-31 19:00:00	20.1764	84.3563	0	1	t	2191-05-12 05:28:56	2191-05-18 19:55:48	6.6	1	t	82	EW EMER.	EMERGENCY ROOM	?	MARRIED	Other	ASIAN - ASIAN INDIAN	CHRONIC/LONG TERM ACUTE CARE	90	132	99.1964	73	166	100.569	34	106	51.2845	50	123	65.2105	14	43	28.4211	35.22	40.22	37.836	93	100	95.5263	154.444	27.5	32.6	8.3
14816494	20079585	37074505	F		2145-11-05 16:22:00	2146-02-06 16:00:00	92.9847	25.8451	0	1	t	2145-11-05 17:51:00	2146-01-23 19:00:25	79.05	1	t	25	EW EMER.	EMERGENCY ROOM	ENGLISH	SINGLE	Medicaid	WHITE	HOME	115	143	125.852	98	134	118.107	45	78	62.6429	56	96	79.463	16	36	28.6667	36.17	36.72	36.38	89	99	96.037	99	29.8	33.8	10.5
14822444	27121016	39256039	M		2156-09-16 10:40:00	2156-09-24 15:54:00	8.21806	40.7103	0	1	t	2156-09-16 14:02:00	2156-09-19 16:04:45	3.09	1	t	40	EW EMER.	EMERGENCY ROOM	?		Medicaid	UNKNOWN	HOME	116	139	130.481	123	152	132.185	81	112	91.4074	90	118	99.4815	19	30	25.037	37.28	39.28	37.9055	93	98	95.7407	123.667	33.8	33.8	12
14832173	23492207	34584417	F	2156-07-12	2156-04-16 01:09:00	2156-04-21 15:03:00	5.57917	91.2903	0	1	t	2156-04-16 02:29:00	2156-04-17 18:40:02	1.67	1	t	91	EW EMER.	EMERGENCY ROOM	ENGLISH		Medicare	WHITE	SKILLED NURSING FACILITY	71	94	83.4815	89	132	115.4	36	76	49.88	48	89	65.32	18	24	21.1481	36.72	38.17	37.1767	91	99	94.6667	100	32.5	36.4	11
14849360	20152551	32817197	F		2183-03-31 16:14:00	2183-05-04 16:55:00	34.0285	59.2455	0	1	t	2183-03-31 16:15:13	2183-04-19 20:28:26	19.18	1	t	59	URGENT	TRANSFER FROM HOSPITAL	ENGLISH	MARRIED	Medicaid	UNABLE TO OBTAIN	SKILLED NURSING FACILITY	50	97	63.16	106	151	122.25	49	73	59.8333	64	91	74.5833	9	33	17.74	35.94	36.44	36.265	91	99	95.92	197.429	28.4	31.1	9.7
14854458	28121109	37589395	M		2174-09-01 19:17:00	2174-09-03 22:30:00	2.13403	38.6675	0	1	t	2174-09-01 19:18:40	2174-09-03 17:30:53	1.93	1	t	38	URGENT	TRANSFER FROM HOSPITAL	ENGLISH		Other	UNKNOWN	AGAINST ADVICE	86	120	103.385	96	157	132.783	45	87	69.087	53	101	83.6522	15	34	23.1154	37.17	39.06	37.806	90	99	94.8846	131.304	34.6	37	11.6
14868965	23276491	37614792	F	2111-12-05	2111-12-05 11:56:00	2111-12-05 00:01:00	-0.496528	86.9268	1	1	t	2111-12-05 13:41:00	2111-12-06 03:14:14	0.56	1	t	86	EW EMER.	EMERGENCY ROOM	?		Medicare	UNKNOWN	DIED	24	133	87.2353	55	115	83.1	28	67	45.9	3	77	49.7273	12	27	17.7692	28.4	29.9	29.1	80	100	91.8333		31.8	31.8	10.7
14873669	21239987	36577850	F		2169-06-07 20:07:00	2169-06-29 16:48:00	21.8618	33.4321	0	1	t	2169-06-07 20:07:52	2169-06-29 16:49:03	21.86	1	t	33	URGENT	TRANSFER FROM HOSPITAL	ENGLISH	SINGLE	Medicaid	WHITE	CHRONIC/LONG TERM ACUTE CARE	137	167	149.593	99	157	136.692	62	96	76.2692	79	114	93.3846	4	39	26.2241	39	39.5	39.3175	98	100	99.8846	127.714	25.1	32.6	8.2
14873669	23611410	36347357	F		2170-06-13 12:30:00	2170-08-06 18:28:00	54.2486	34.447	0	3	f	2170-06-21 13:28:54	2170-06-29 16:06:37	8.11	1	t	33	SURGICAL SAME DAY ADMISSION	PHYSICIAN REFERRAL	ENGLISH	SINGLE	Medicaid	WHITE	REHAB	93	123	109.038	100	131	120.981	72	110	79.2222	86	118	95.6296	8	22	18.1481	36.67	37.28	36.8245	98	100	99.1154	95.25	28.6	36.9	9
14873669	29066123	34530072	F		2169-09-01 14:58:00	2169-11-13 14:01:00	72.9604	33.667	0	2	f	2169-10-15 15:27:50	2169-10-29 18:51:17	14.14	2	f	33	EW EMER.	EMERGENCY ROOM	ENGLISH	SINGLE	Medicaid	OTHER	CHRONIC/LONG TERM ACUTE CARE	120	147	136.028	71	113	93.1143	43	69	55.9714	3	82	67.3857	11	40	24.0857	36.72	37.61	37.095	90	100	96.1944	122.857	37.7	39.3	11.9
14873669	29066123	38338999	F		2169-09-01 14:58:00	2169-11-13 14:01:00	72.9604	33.667	0	2	f	2169-09-19 21:50:24	2169-09-21 14:09:53	1.68	1	t	33	EW EMER.	EMERGENCY ROOM	ENGLISH	SINGLE	Medicaid	OTHER	CHRONIC/LONG TERM ACUTE CARE	96	139	116.25	96	146	119.613	67	115	83.871	73	122	91.5806	12	30	17.3714	36.89	37.33	37.0911	93	100	98.0312	109.75	28.4	37.8	9.3
14876071	25384874	37810196	F		2122-01-20 23:12:00	2122-01-29 17:30:00	8.7625	55.054	0	1	t	2122-01-20 23:13:37	2122-01-26 17:48:38	5.77	1	t	54	EW EMER.	EMERGENCY ROOM	ENGLISH	SINGLE	Medicare	WHITE	CHRONIC/LONG TERM ACUTE CARE	44	94	68.0968	86	155	109.9	46	103	63.3	59	120	77.7167	15	27	19.2424	36.11	37.39	36.445	96	100	97.3333	164.8	32.9	36.3	11.1
14883368	25197890	34249721	F		2124-08-16 15:03:00	2124-08-19 13:55:00	2.95278	41.626	0	1	t	2124-08-16 15:04:31	2124-08-17 18:38:26	1.15	1	t	41	URGENT	TRANSFER FROM HOSPITAL	ENGLISH	SINGLE	Medicare	WHITE	HOME	63	107	76.92	100	155	128	62	112	84.4118	68	122	94	12	27	17.32	36.67	36.72	36.695	97	100	99.3913	89.6667	35	35.4	11.3
14887247	28897343	32310095	M	2116-12-08	2116-08-11 23:15:00	2116-08-17 16:04:00	5.70069	80.6132	0	1	t	2116-08-11 23:15:35	2116-08-12 17:58:21	0.78	1	t	80	EW EMER.	EMERGENCY ROOM	ENGLISH	MARRIED	Medicare	UNKNOWN	SKILLED NURSING FACILITY	49	76	62.2667	102	141	127.533	50	87	68.1333	70	95	82.0667	8	17	14.8667	36.44	36.72	36.634	96	100	98.4	72	38.6	39.7	12.9
14888240	22915206	30723579	M		2136-10-04 02:02:00	2136-10-18 16:03:00	14.584	32.7586	0	1	t	2136-10-04 02:42:00	2136-10-07 21:08:42	3.77	1	t	32	EW EMER.	EMERGENCY ROOM	ENGLISH	SINGLE	Other	WHITE	HOME HEALTH CARE	122	148	135.897	100	159	124.792	68	102	81.5833	76	115	91.375	9	26	14.5517	36.94	39.44	37.7286	91	96	94.2414	137.333	40.2	50.5	13.6
14897163	29679473	35503068	M		2172-11-05 15:26:00	2172-11-15 11:45:00	9.84653	48.8478	0	1	t	2172-11-05 15:27:14	2172-11-13 20:02:29	8.19	1	t	48	URGENT	TRANSFER FROM HOSPITAL	ENGLISH	MARRIED	Other	WHITE	HOME	73	108	81.2692	97	162	126.778	50	80	67	67	104	83.6296	14	20	17.2778	36.5	38.17	37.1875	94	100	97.5769	141.714	25.6	28	8.9
14901355	20657916	39730868	M		2147-06-14 17:03:00	2147-07-05 13:27:00	20.85	54.451	0	1	t	2147-06-15 11:13:28	2147-06-19 20:07:33	4.37	1	t	54	EW EMER.	EMERGENCY ROOM	ENGLISH	SINGLE	Other	WHITE	HOME HEALTH CARE	77	121	102.875	144	163	152.417	79	100	92.875	96	113	106.875	13	25	17.3333	37.22	38	37.4811	90	94	93.087	105.75	49.5	54.2	18
14928370	22332321	30148826	F		2160-12-25 05:04:00	2161-02-18 13:05:00	55.334	55.9835	0	1	t	2161-01-26 03:23:56	2161-02-14 13:15:16	19.41	2	f	55	EW EMER.	EMERGENCY ROOM	?	SINGLE	Medicare	HISPANIC OR LATINO	REHAB	93	141	115.793	83	112	93.7333	47	63	53.4	58	83	65.6	15	32	25.6552	37.28	38.72	38.0157	95	100	98.75	100.2	32.1	34.8	11.2
14928370	22332321	33598133	F		2160-12-25 05:04:00	2161-02-18 13:05:00	55.334	55.9835	0	1	t	2160-12-27 16:32:25	2161-01-21 16:52:43	25.01	1	t	55	EW EMER.	EMERGENCY ROOM	?	SINGLE	Medicare	HISPANIC OR LATINO	REHAB	98	134	112.4	76	113	91.875	37	85	58.5	47	247	80.3	17	30	24.4783	36.11	37.33	36.8086	89	100	94.3889	182.6	30.5	36.9	10
14930432	27951146	32692116	F		2142-12-08 21:46:00	2142-12-29 18:55:00	20.8813	28.9361	0	1	t	2142-12-08 21:49:02	2142-12-10 23:33:43	2.07	1	t	28	URGENT	TRANSFER FROM HOSPITAL	ENGLISH		Other	UNKNOWN	HOME	118	139	128.609	118	152	132.818	64	119	86.5	46	125	94.4783	17	37	24.9565	36.72	37	36.8243	92	97	94.5652	86.6667	33.3	33.5	11.4
14930432	27951146	33865288	F		2142-12-08 21:46:00	2142-12-29 18:55:00	20.8813	28.9361	0	1	t	2142-12-11 02:04:57	2142-12-13 10:24:15	2.35	2	f	28	URGENT	TRANSFER FROM HOSPITAL	ENGLISH		Other	UNKNOWN	HOME	114	128	121.68	112	135	124.792	69	90	80.2917	79	97	89.96	25	50	36.0769	36.72	37.11	36.856	87	96	92.2692	192.25	32.8	32.8	11.4
14941869	28349401	33739466	F		2169-10-07 22:40:00	2169-11-20 13:44:00	43.6278	59.7665	0	1	t	2169-11-05 18:58:20	2169-11-07 01:28:12	1.27	1	t	59	EW EMER.	PROCEDURE SITE	ENGLISH	SINGLE	Medicare	WHITE - EASTERN EUROPEAN	CHRONIC/LONG TERM ACUTE CARE	85	115	95.375	84	142	102.458	34	89	57.375	47	99	67.7083	17	38	26.6667	37	38.22	37.37	94	100	97.25	101	27.3	31.3	9.1
14952873	28354434	35023808	M	2152-11-27	2151-01-18 07:15:00	2151-01-27 18:15:00	9.45833	62.0474	0	1	t	2151-01-18 18:12:34	2151-01-19 18:16:52	1	1	t	62	SURGICAL SAME DAY ADMISSION	PHYSICIAN REFERRAL	ENGLISH	MARRIED	Other	WHITE	HOME HEALTH CARE	66	85	74.88	101	155	117.327	46	84	56.5192	55	101	71.3077	11	22	16.28	36.61	37.28	36.8738	94	100	97.16	190.667	27.2	30	9.9
14983584	22894013	38581789	F	2179-01-27	2178-10-23 01:26:00	2178-10-30 19:05:00	7.73542	56.8078	0	2	f	2178-10-23 03:16:00	2178-10-26 21:48:10	3.77	1	t	56	EW EMER.	EMERGENCY ROOM	ENGLISH	DIVORCED	Medicare	WHITE	HOME HEALTH CARE	64	95	75.3704	78	139	99.0816	37	86	63.3878	49	100	71.449	2	27	18.04	36.33	36.61	36.5083	90	100	96.5283	85.6667	28.8	31.1	9.4
15018754	29620775	38411771	M	2162-08-02	2162-08-01 12:56:00	2162-08-02 13:10:00	1.00972	50.5819	1	1	t	2162-08-01 13:43:00	2162-08-02 19:16:20	1.23	1	t	50	EW EMER.	EMERGENCY ROOM	ENGLISH	MARRIED	Other	WHITE	DIED	73	104	90.1667	67	111	87.5	35	69	47.3974	44	81	59.7632	14	29.5	20.5625	34	35.9	35.14	91	98	93.5	62	25.2	31.2	8.4
15019846	25824088	36357492	M		2153-06-02 18:57:00	2153-06-09 15:12:00	6.84375	56.4204	0	1	t	2153-06-02 19:40:00	2153-06-05 12:16:26	2.69	1	t	55	EW EMER.	EMERGENCY ROOM	ENGLISH	MARRIED	Other	WHITE	HOME	72	91	79	100	137	119.04	52	72	61.96	63	85	75.32	12	21	15.8	36.11	36.89	36.3967	93	100	97.8462	175.2	35.8	35.8	12.1
15020654	24944805	32930285	M		2143-03-06 20:42:00	2143-03-20 16:44:00	13.8347	74.1776	0	1	t	2143-03-06 21:38:00	2143-03-07 21:31:16	1	1	t	74	EW EMER.	EMERGENCY ROOM	ENGLISH	MARRIED	Medicare	WHITE	SKILLED NURSING FACILITY	73	98	88	104	164	139.522	45	86	60.8696	61	101	79.0435	12	24	18	36.72	38	37.2725	95	100	96.5652	106	33.8	35.7	10.3
15026237	27572035	30700212	M	2134-11-09	2134-09-13 00:34:00	2134-11-01 16:25:00	49.6604	75.6984	0	2	f	2134-09-27 01:22:11	2134-09-29 18:36:35	2.72	1	t	67	EW EMER.	WALK-IN/SELF REFERRAL	ENGLISH	MARRIED	Medicare	WHITE	HOSPICE	65	88	77	91	177	112.806	41	62	55.3226	54	85	68.7419	11	24	15.5484	36.28	36.94	36.4725	94	100	95.6129	133.6	21.4	28.9	7
15028625	29172537	30228349	M		2154-09-17 11:01:00	2154-09-26 15:00:00	9.16597	52.7104	0	1	t	2154-09-17 12:11:25	2154-09-18 09:55:03	0.91	1	t	52	EW EMER.	EMERGENCY ROOM	ENGLISH	SINGLE	Other	WHITE	HOME	61	80	71	168	211	188.286	73	108	90.381	95	137	113.81	14	23	18	36.11	37	36.588	94	98	96.0909	113	44.1	44.7	14.9
15046313	20607228	39722915	M		2145-12-31 07:15:00	2146-01-08 13:32:00	8.26181	70.9974	0	1	t	2145-12-31 18:08:37	2146-01-02 14:20:29	1.84	1	t	70	SURGICAL SAME DAY ADMISSION	PHYSICIAN REFERRAL	ENGLISH	DIVORCED	Other	WHITE	HOME HEALTH CARE	97	109	102.44	95	147	112.667	44	69	51.0417	61	80	68.7083	17	31	21.9615	37.28	38.28	37.9267	94	100	98.24	130.4	32.1	36.8	10.4
15048999	20278008	35089480	M		2180-09-24 00:32:00	2180-10-07 21:25:00	13.8701	32.7311	0	1	t	2180-09-24 04:32:00	2180-09-26 18:05:42	2.57	1	t	32	EW EMER.	EMERGENCY ROOM	ENGLISH	SINGLE	Other	UNKNOWN	PSYCH FACILITY	75	95	82.4231	124	147	137.769	85	103	95.5385	98	112	105.308	22	25.5	22.2222	36.22	37.22	36.63	99	100	99.9615	98.6667	32.8	38.3	11.4
15060076	28140983	39707309	M		2123-01-26 21:09:00	2123-02-15 15:33:00	19.7667	65.0709	0	1	t	2123-01-26 21:11:10	2123-02-04 18:42:17	8.9	1	t	65	URGENT	TRANSFER FROM HOSPITAL	ENGLISH	SINGLE	Other	UNKNOWN	REHAB	89	148	104.862	85	164	115.37	56	113	68.8889	66	127	81.2143	9	42	19.7833	36.44	39.06	37.4429	86	99	94	102.333	40.5	46.7	13.1
15063318	28939657	34914442	M		2153-01-09 17:52:00	2153-01-14 11:40:00	4.74167	38.026	0	1	t	2153-01-09 20:11:00	2153-01-10 14:08:40	0.75	1	t	37	OBSERVATION ADMIT	EMERGENCY ROOM	ENGLISH	MARRIED	Other	HISPANIC/LATINO - DOMINICAN	HOME	117	160	134.474	129	154	142	84	131	101.529	96	135	110.118	17	30	24.1667	36.61	37.89	37.378	89	97	94.2222	104.333	43.5	45.9	15.1
15073205	29130141	30924991	M		2126-04-22 03:10:00	2126-04-24 13:45:00	2.44097	60.3044	0	1	t	2126-04-22 07:06:47	2126-04-23 13:30:03	1.27	1	t	56	EW EMER.	EMERGENCY ROOM	ENGLISH	SINGLE	Other	WHITE	HOME	67	93	78.2593	92	112	98.75	53	80	64	69	89	75.2083	4	25	15.0741	36.67	37.11	36.9025	88	99	94.96	89	38.4	40.1	13.1
15096625	23423185	33933739	M	2160-03-25	2160-03-08 21:43:00	2160-03-25 19:36:00	16.9118	58.1859	1	1	t	2160-03-08 21:43:47	2160-03-25 21:45:17	17	1	t	58	URGENT	TRANSFER FROM HOSPITAL	ENGLISH	MARRIED	Other	UNABLE TO OBTAIN	DIED	92	132	114.414	92	162.5	108.607	59	97.5	72.8036	69	117.5	82.3871	18	26	23.0714	37.28	38.61	37.8829	96	100	98.84	240.065	33.1	37	10.5
15127408	20656787	34005267	F		2183-02-08 17:31:00	2183-02-21 12:25:00	12.7875	53.106	0	1	t	2183-02-08 17:32:35	2183-02-13 18:05:27	5.02	1	t	53	DIRECT EMER.	PHYSICIAN REFERRAL	ENGLISH	SINGLE	Medicare	WHITE	REHAB	58	75	65.0968	107	170	139.034	60	90	76.9773	81	120	98.4318	6	23	18	36.94	37.44	37.11	91	100	95.871	93.5227	28.3	29.9	9.1
15130648	20919522	34368950	F		2175-12-10 16:01:00	2176-01-05 16:45:00	26.0306	70.9409	0	1	t	2175-12-11 12:07:57	2175-12-23 12:19:53	12.01	2	f	70	URGENT	WALK-IN/SELF REFERRAL	ENGLISH	MARRIED	Other	WHITE	CHRONIC/LONG TERM ACUTE CARE	56	91	73.72	59	119	95.8846	52	91	69.9231	53.5	93.5	74.4107	10	18.5	11.2333	33.9	36.9	36.2769	85	100	95	189.2	19.5	32.4	6.5
15130648	20919522	37193875	F		2175-12-10 16:01:00	2176-01-05 16:45:00	26.0306	70.9409	0	1	t	2175-12-10 19:23:00	2175-12-11 09:19:35	0.58	1	t	70	URGENT	WALK-IN/SELF REFERRAL	ENGLISH	MARRIED	Other	WHITE	CHRONIC/LONG TERM ACUTE CARE	67	99	84.5	68	164	116.481	56	84	73.6071	62	111	87.0968	10	36	26.8				92	100	97.0625	314.9	19.5	45.7	6.5
15130828	20975472	35776036	M		2130-09-22 18:52:00	2130-09-30 05:00:00	7.42222	58.725	0	1	t	2130-09-23 13:47:57	2130-09-28 11:37:13	4.91	2	f	58	URGENT	TRANSFER FROM HOSPITAL	?	MARRIED	Other	HISPANIC OR LATINO	HOME	71	128	100.48	90	134	107.28	51	80	64.04	61	88	74.08	12	25	17.1667	35.78	38.78	37.2544	95	100	98.6957	94	25	31.1	10.2
15130828	20975472	39311415	M		2130-09-22 18:52:00	2130-09-30 05:00:00	7.42222	58.725	0	1	t	2130-09-23 11:33:20	2130-09-23 13:40:46	0.09	1	t	58	URGENT	TRANSFER FROM HOSPITAL	?	MARRIED	Other	HISPANIC OR LATINO	HOME	76	93	82.6	96	111	104	61	87	66.5	68	91	75	13	18	14.8	37.33	37.33	37.33	93	99	96.2	124	27.2	31.1	10.2
15139913	28107050	31251469	M	2159-07-06	2159-06-28 19:08:00	2159-07-06 20:10:00	8.04306	80.4895	1	1	t	2159-06-29 22:05:35	2159-07-06 22:14:36	7.01	1	t	80	URGENT	TRANSFER FROM HOSPITAL	?	WIDOWED	Medicaid	WHITE	DIED	80	101	91.0385	110	110	110				58	91	75.2609	15	38	23.1538	34.33	37.67	35.6429	89	100	97.25	173	22.8	30.9	7
15153591	25437095	36065960	F		2146-11-14 16:47:00	2146-11-23 16:05:00	8.97083	52.8698	0	1	t	2146-11-16 14:54:35	2146-11-17 16:15:40	1.06	1	t	52	URGENT	TRANSFER FROM HOSPITAL	ENGLISH	SINGLE	Other	WHITE	HOME HEALTH CARE	68	102	83.2	97	122	107.208	57	82	66.2917	67	88	76.0833	9	18	12.52	36.5	36.89	36.7233	94	100	96.44	110	30.5	36.7	9.8
15169534	25674116	34728659	F		2170-10-16 19:24:00	2170-10-26 13:17:00	9.74514	65.7909	0	1	t	2170-10-16 20:45:00	2170-10-23 19:20:07	6.94	1	t	57	EW EMER.	EMERGENCY ROOM	ENGLISH	DIVORCED	Other	WHITE	HOME HEALTH CARE	59	122	64	64	145	106.302	33	75	54.6996	46	93	72.3405	13	46	24.2237	32.98	37	36.0075	93	100	95.3008	246.562	31.9	39.4	10
15221763	24943264	39948705	F		2172-08-20 01:52:00	2172-09-29 15:00:00	40.5472	55.6342	0	3	f	2172-08-23 11:07:31	2172-08-25 17:26:46	2.26	1	t	49	OBSERVATION ADMIT	TRANSFER FROM HOSPITAL	ENGLISH	MARRIED	Medicare	WHITE	HOME HEALTH CARE	75	93	82.12	112	190	148.72	52	85	67.64	70	110	91.08	15	32	19.6154	36.83	37.22	37.0083	94	100	96.8	114.333	36	42.1	12.1
15222924	28908204	33306272	M		2153-09-07 18:26:00	2153-09-14 12:50:00	6.76667	67.6838	0	1	t	2153-09-07 18:27:35	2153-09-08 13:32:10	0.79	1	t	67	URGENT	TRANSFER FROM HOSPITAL	?	MARRIED	Medicare	ASIAN - SOUTH EAST ASIAN	SKILLED NURSING FACILITY	64	74	67.45	109	160	123.579	41	60	51.7895	59	84	69.1579	8	19	11.8421	35.89	36.94	36.444	82	100	97.35	154.4	25.7	29	9.8
15226576	28234946	34611960	M		2141-07-25	2141-08-17 15:30:00	23.6458	72.5633	0	1	t	2141-07-25 18:05:53	2141-07-28 15:42:03	2.9	1	t	71	SURGICAL SAME DAY ADMISSION	PHYSICIAN REFERRAL	?	MARRIED	Other	BLACK/CAPE VERDEAN	HOME HEALTH CARE	74	99	86.1034	65	138	99.375	45	78	55.275	60	101	71	9	29	16.6552	36.67	37	36.8414	92	100	95.4483	97.1667	29.2	39.1	9.3
15243612	23111645	38043525	F		2187-10-01 00:57:00	2187-10-24 18:30:00	23.7312	34.7476	0	1	t	2187-10-01 00:58:01	2187-10-06 21:22:19	5.85	1	t	34	URGENT	TRANSFER FROM HOSPITAL	ENGLISH	MARRIED	Other	WHITE	HOME	85	140	127.48	97	197	160.417	49	115	95.9167	66	136	113	16	37	22.36	36.89	39.06	37.5244	94	97	95.12	118.7	33.1	36	11.3
15245907	21607967	39854304	F	2162-06-22	2157-05-02 16:39:00	2157-05-09 20:20:00	7.15347	70.3346	0	1	t	2157-05-02 18:34:00	2157-05-04 13:43:16	1.8	1	t	68	EW EMER.	EMERGENCY ROOM	ENGLISH	SINGLE	Medicare	WHITE	HOME HEALTH CARE	70	106	85.7692	101	176	123.2	45	85	55.12	63	93	71.6	12	26	18.6923	36.06	38.28	37.1583	90	99	95.2963	75	39.3	42	13.1
15252880	20101858	33192264	F		2165-05-17 06:18:00	2165-06-19 11:54:00	33.2333	62.3745	0	1	t	2165-06-05 16:52:20	2165-06-12 16:53:14	7	2	f	60	EW EMER.	EMERGENCY ROOM	ENGLISH	WIDOWED	Other	WHITE	CHRONIC/LONG TERM ACUTE CARE	74	97	83.7857	101	140	125.556	51	87	67.1481	65	100	81.1538	13	31	21.0714	35.89	37.5	36.8175	95	99	97.3214	105.5	21	25.6	6.3
15252880	20101858	38495324	F		2165-05-17 06:18:00	2165-06-19 11:54:00	33.2333	62.3745	0	1	t	2165-05-17 06:19:40	2165-06-03 01:08:32	16.78	1	t	60	EW EMER.	EMERGENCY ROOM	ENGLISH	WIDOWED	Other	WHITE	CHRONIC/LONG TERM ACUTE CARE	109	141	127.96	84	118	97.2	53	75	66.2667	56	252	80.9643	9	25	20.2885	37.39	38.33	37.85	91	100	96.16	108.615	34.2	40.3	12
15255901	21606420	39401178	F		2171-11-21 20:31:00	2171-12-12 15:46:00	20.8021	73.8894	0	1	t	2171-11-21 20:31:57	2171-11-26 17:05:13	4.86	1	t	73	URGENT	TRANSFER FROM HOSPITAL	ENGLISH	WIDOWED	Medicare	OTHER	CHRONIC/LONG TERM ACUTE CARE	80	122	99.4138	91	130	111.862	41	80	51.6207	55	93	71.6207	18	32.5	25.8667	35.7	39.56	37.4733	94	99	97.1379	177.417	24.4	25.1	8.2
15272011	20209669	38997526	M		2149-04-09 07:15:00	2149-04-21 15:10:00	12.3299	51.2691	0	1	t	2149-04-10 20:56:36	2149-04-11 18:00:49	0.88	1	t	51	SURGICAL SAME DAY ADMISSION	PHYSICIAN REFERRAL	ENGLISH	SINGLE	Medicare	WHITE	SKILLED NURSING FACILITY	61	72	67.0476	121	166	145.864	63	85	76.9545	77	101	93.4091	8	26	13.8095	36.83	37.89	37.3067	94	98	96.2727	127.333	34.8	34.8	12
15275707	22660479	34514700	M		2166-05-01 22:27:00	2166-05-11 17:40:00	9.80069	47.3311	0	1	t	2166-05-01 23:05:00	2166-05-03 11:34:29	1.52	1	t	47	EW EMER.	EMERGENCY ROOM	ENGLISH	SINGLE	Medicare	ASIAN	HOME HEALTH CARE	108	143	123.375	104	159	124	57	94	72.7083	66	110	84.2917	12	31	22.375	37.33	39.61	38.47	94	100	96.4167	210	32.6	32.6	9.7
15278609	27720128	35517007	F		2183-05-13 07:34:00	2183-05-17 14:51:00	4.30347	60.3623	0	1	t	2183-05-13 08:27:00	2183-05-13 22:01:10	0.57	1	t	60	EW EMER.	TRANSFER FROM HOSPITAL	ENGLISH	MARRIED	Other	WHITE	HOME	62	83	67.4118	88	121	104.226	49	93	60.6774	60	99	70.7419	10	24	15.9118	36.67	36.94	36.805	90	98	94.125	147	36.1	39.1	11.4
15284146	25198442	34874089	M		2183-09-06 00:47:00	2183-09-09 18:00:00	3.71736	49.6791	0	1	t	2183-09-06 00:48:49	2183-09-07 17:33:56	1.7	1	t	49	URGENT	TRANSFER FROM HOSPITAL	?	MARRIED	Other	ASIAN - ASIAN INDIAN	ACUTE HOSPITAL	60	95	77.0385	123	153	131.905	69	89	78.2857	83	102	90.4286	15	26	19.9615	36.72	37.56	37.075	96	100	98.1923	100	30.7	35	10.5
15312811	23469110	31815784	M		2165-10-09 19:41:00	2165-10-13 16:51:00	3.88194	56.7716	0	1	t	2165-10-09 19:41:53	2165-10-10 18:35:08	0.95	1	t	56	URGENT	TRANSFER FROM HOSPITAL	ENGLISH	MARRIED	Other	UNABLE TO OBTAIN	HOME	77	123	91.4583	96	137	119.87	59	93	78.0435	67	99	87.6522	12	23	15.9583	36.44	38.5	37.15	95	100	98.125	78.6667	29.4	30.6	10.3
15321807	23343052	31670084	M		2158-02-07 18:39:00	2158-02-28 15:01:00	20.8486	36.1034	0	1	t	2158-02-07 18:39:27	2158-02-13 14:29:03	5.83	1	t	36	URGENT	TRANSFER FROM HOSPITAL	ENGLISH	MARRIED	Other	WHITE	HOME	108	119	114.84	106	139	125.2	54	75	62.16	68	86	76.4	13	27	20.2692	37.28	38.67	37.78	95	100	97.68	177.306	26.5	29.6	9.5
15335760	23758547	31102228	M	2144-08-05	2144-07-11 17:38:00	2144-08-05 14:55:00	24.8868	36.5257	1	1	t	2144-07-11 19:43:00	2144-07-12 15:14:54	0.81	1	t	33	EW EMER.	PHYSICIAN REFERRAL	ENGLISH	SINGLE	Other	WHITE	DIED	86	95	89.9474	109	153	126.9	58	92	72.8	72	109	86.7368	10	34	16.2	37.11	37.33	37.2133	90	100	96.55	126.444	28.1	31.4	8.9
15335760	23758547	32130648	M	2144-08-05	2144-07-11 17:38:00	2144-08-05 14:55:00	24.8868	36.5257	1	1	t	2144-08-02 20:29:02	2144-08-05 17:36:37	2.88	2	f	33	EW EMER.	PHYSICIAN REFERRAL	ENGLISH	SINGLE	Other	WHITE	DIED	99	131	108.304	35	119	93.3913	14	80	66.1304	3	93	72.2917	14	43	28.7619	35	37	36.2575	92	100	96.7826	218.167	30.4	30.9	9.8
15352594	27720049	36566301	M	2130-08-16	2130-08-14 19:47:00	2130-08-16 01:13:00	1.22639	47.6183	1	1	t	2130-08-14 21:31:00	2130-08-15 14:37:13	0.71	1	t	47	EW EMER.	EMERGENCY ROOM	ENGLISH	MARRIED	Other	WHITE	DIED	113	141	123.9	124	157	141.889	74	105	95	87	130	107.389	15	38	23.65	36.5	37.78	37.134	90	100	96.7	105.75	41.7	43.4	13.4
15352594	27720049	37974235	M	2130-08-16	2130-08-14 19:47:00	2130-08-16 01:13:00	1.22639	47.6183	1	1	t	2130-08-16 00:29:36	2130-08-16 04:42:40	0.18	2	f	47	EW EMER.	EMERGENCY ROOM	ENGLISH	MARRIED	Other	WHITE	DIED	32	170	128.711	38	147	75.8529	15	98	39.2059	29	152	53.7292	5	46	27.0488				28	90	68.1	88.3333	28.5	33.2	9
15357402	23867118	36104838	F		2127-08-09 19:06:00	2127-08-17 17:19:00	7.92569	53.6045	0	1	t	2127-08-09 19:11:41	2127-08-10 22:10:57	1.12	1	t	53	URGENT	TRANSFER FROM HOSPITAL	?	DIVORCED	Medicare	HISPANIC OR LATINO	SKILLED NURSING FACILITY	108	131	119.88	113	150	136.08	46	82	64.6	66	126	82.6667	15	22	19.08	37.17	37.72	37.356	93	97	95.6	170	30.1	31.8	9.7
15360110	26612377	30972919	M	2175-06-24	2175-06-03 16:13:00	2175-06-24 22:45:00	21.2722	46.4208	1	1	t	2175-06-18 01:26:02	2175-06-20 20:58:46	2.81	1	t	46	URGENT	TRANSFER FROM HOSPITAL	ENGLISH	MARRIED	Other	UNKNOWN	DIED	116	146	128	75	127	94.9194	41	66	54.2903	52	76	66.1935	18	33	25.2571	36.61	38.11	37.2457	89	97	92.8824	190	37.9	37.9	11.9
15382588	22063950	37068150	M	2167-03-06	2164-12-29 08:00:00	2165-01-14 14:20:00	16.2639	56.9948	0	1	t	2164-12-29 21:19:02	2164-12-30 17:08:30	0.83	1	t	56	SURGICAL SAME DAY ADMISSION	PHYSICIAN REFERRAL	ENGLISH	MARRIED	Other	WHITE	HOME HEALTH CARE	58	86	72.1	90	172	108.15	51	84	59.5	63	117	75.6	13	21	16.2	36.67	38.28	37.6733	95	100	99.2	181.75	23	27.7	8.3
15383083	20134249	37629757	M	2186-10-30	2180-06-22 02:17:00	2180-06-28 11:22:00	6.37847	61.4739	0	1	t	2180-06-22 03:12:00	2180-06-23 15:39:24	1.52	1	t	61	EW EMER.	EMERGENCY ROOM	ENGLISH	MARRIED	Medicaid	WHITE	AGAINST ADVICE	108	126	116.92	100	122	110.304	69	90	77.3043	76	101	85.68	14	29	22.9167	36.44	37.11	36.7133	92	100	96.2	138.5	29.5	34	10.9
15392722	27197708	35268044	M		2163-07-10 15:54:00	2163-07-14 16:30:00	4.025	51.522	0	1	t	2163-07-10 21:45:19	2163-07-12 16:32:58	1.78	1	t	51	OBSERVATION ADMIT	TRANSFER FROM HOSPITAL	ENGLISH	SINGLE	Other	HISPANIC/LATINO - PUERTO RICAN	HOME	79	103	92.84	88	127	105.44	56	88	72.8	66	100	82.92	12	22	16.68	36.72	37.33	37.0871	92	100	96.48	86.6923	32.5	34.3	10.7
15393401	26615356	32687016	M	2185-06-15	2184-11-08 00:14:00	2184-11-15 18:46:00	7.77222	76.8529	0	2	f	2184-11-08 15:16:58	2184-11-11 21:49:10	3.27	1	t	74	EW EMER.	EMERGENCY ROOM	ENGLISH	MARRIED	Medicare	BLACK/AFRICAN AMERICAN	HOME HEALTH CARE	62	82	73.3438	72	126	90.0645	31	94	47.6774	35	99	56.5161	12	29	17.375	36.44	36.83	36.5933	91	100	97.1562	138	30.8	32.2	9.4
15409138	25697199	31809292	F	2174-12-13	2165-07-24 01:46:00	2165-07-27 17:45:00	3.66597	66.5608	0	2	f	2165-07-24 02:22:00	2165-07-25 14:39:46	1.51	1	t	65	EW EMER.	EMERGENCY ROOM	ENGLISH	WIDOWED	Medicare	WHITE	HOME	70	114	82.1923	107	154	130.333	49	72	57.8333	65	96	76.1667	13	23	17.0769	36.06	37.22	36.6667	94	99	96.1154	161.5	36.8	36.8	12
15422389	21453368	34206149	F	2133-04-05	2133-01-15 03:02:00	2133-04-05 10:20:00	80.3042	39.0408	1	1	t	2133-03-05 09:30:59	2133-04-05 13:06:46	31.15	1	t	38	EW EMER.	EMERGENCY ROOM	ENGLISH	SINGLE	Other	BLACK/AFRICAN AMERICAN	DIED	73	148	91.2059	84	179	137.847	53	130	98.9861	63	152	110.556	11	36	22.0714	35.44	36.61	36.1943	80	100	97.9744	158.2	24.9	27.8	9.1
15469152	22962533	38180637	M		2188-10-07 22:36:00	2188-10-12 15:46:00	4.71528	92.7685	0	1	t	2188-10-08 17:57:16	2188-10-09 14:52:00	0.87	1	t	91	EW EMER.	EMERGENCY ROOM	ENGLISH	WIDOWED	Medicare	WHITE	HOME	57	81	67.8	98	177	144.385	30	111	65.3846	57	127	84.8462	13	30	18.8	36.56	36.61	36.585	92	98	95.1333	99.5	31	35	10
15475784	25936586	38818471	F		2172-12-27 01:22:00	2173-01-05 18:00:00	9.69306	62.9885	0	1	t	2172-12-27 22:01:01	2172-12-31 22:26:30	4.02	1	t	62	EW EMER.	EMERGENCY ROOM	?	SINGLE	Other	BLACK/CAPE VERDEAN	HOME HEALTH CARE	105	130	118.444	111	158	137.958	70	100	85.25	81	113	97.2917	21	42	31.2222	36.67	37.06	36.902	87	94	92.4074	343.571	38.2	43.6	12.9
15506462	27531609	34021943	M		2158-01-27 16:28:00	2158-02-10 17:25:00	14.0396	55.0731	0	1	t	2158-01-27 16:30:49	2158-01-28 12:12:00	0.82	1	t	55	URGENT	TRANSFER FROM HOSPITAL	ENGLISH	SINGLE	Other	WHITE	HOME	88	106	95	112	149	136.35	52	89	71.75	64	99	85.05	17	27	21.95	36.44	37.33	36.998	91	97	95.8	105.667	34.5	35.8	12
15510106	22694963	38114693	F		2146-06-08 16:43:00	2146-06-20 13:22:00	11.8604	49.4338	0	1	t	2146-06-10 13:43:55	2146-06-15 13:04:53	4.97	1	t	48	URGENT	TRANSFER FROM HOSPITAL	ENGLISH	MARRIED	Other	WHITE	HOME	86	126	103.737	51	152	130.395	30	100	82.3158	35	110	93.4737	9	28	16.1447	35.83	38.06	36.3315	96	100	98.9211	165.5	22.3	35	7.5
15516903	26455292	39609533	F		2179-06-11 03:46:00	2179-06-18 14:45:00	7.45764	65.4413	0	1	t	2179-06-11 10:24:19	2179-06-12 11:26:47	1.04	1	t	61	SURGICAL SAME DAY ADMISSION	PHYSICIAN REFERRAL	ENGLISH	DIVORCED	Other	WHITE	HOME HEALTH CARE	63	86	72.4074	95	122	110.483	45	73	58.3103	60	90	75	12	23	16.9821	36.22	36.89	36.4925	96	100	98.3333	122.263	27.5	34.9	8.9
15528228	28060837	35425135	M		2176-08-25 07:44:00	2176-08-29 18:35:00	4.45208	50.6484	0	2	f	2176-08-25 08:51:00	2176-08-26 18:47:56	1.41	1	t	48	EW EMER.	EMERGENCY ROOM	ENGLISH	MARRIED	Other	BLACK/AFRICAN AMERICAN	HOME	60	99	76.6296	136	181	161.458	80	121	100.958	93	151	116.25	11	27	16.2963	36.39	37.17	36.7871	97	100	99.037	241.353	28.4	36.5	9.7
15528228	29836302	38556017	M		2175-07-29 00:29:00	2175-08-10 16:20:00	12.6604	49.5716	0	1	t	2175-07-29 01:46:00	2175-07-30 15:36:18	1.58	1	t	48	EW EMER.	EMERGENCY ROOM	ENGLISH	MARRIED	Other	BLACK/AFRICAN AMERICAN	HOME	87	113	98.6154	116	176	143.083	67	110	94.5833	77	126	105.667	12	25	19.3462	36.44	37.22	36.9817	95	100	99	154.812	37.5	42.1	11.7
15535789	22381828	35776742	M	2135-02-19	2135-02-06 22:49:00	2135-02-19 19:30:00	12.8618	81.1012	1	1	t	2135-02-06 22:50:16	2135-02-19 21:05:46	12.93	1	t	81	EW EMER.	EMERGENCY ROOM	ENGLISH	MARRIED	Medicare	UNKNOWN	DIED	67	103	80.3913	85	141	106.1	41	80	48.2	58	93	68.375	15	29	19.7174	36.39	37.11	36.8156	95	100	97.3636	168.875	26.4	32.8	7.9
15542216	21588047	35573210	F		2158-07-24 03:49:00	2158-07-27 18:42:00	3.62014	56.559	0	1	t	2158-07-24 05:38:00	2158-07-25 20:13:10	1.61	1	t	56	EW EMER.	EMERGENCY ROOM	?	MARRIED	Medicaid	HISPANIC/LATINO - PUERTO RICAN	HOME HEALTH CARE	81	125	93.36	93	145	123.88	47	105	71.16	60	109	83.08	17	34	22	36.78	37.11	36.9167	96	100	98.48	30598.4	35	57.1	12.3
15554519	22944548	35588119	F		2111-05-05 23:18:00	2111-05-21 22:15:00	15.9563	78.3415	0	1	t	2111-05-06 01:11:00	2111-05-06 21:42:16	0.86	1	t	77	EW EMER.	EMERGENCY ROOM	ENGLISH	MARRIED	Other	BLACK/AFRICAN AMERICAN	HOME HEALTH CARE	79	103	87.4211	138	171	152.176	61	138	86.0588	80	143	101.706	19	31	26.3684	36.94	37.28	37.09	94	99	96.5263	142.5	46.4	46.7	13.8
15567127	27325493	31438456	M	2172-09-24	2164-02-20 16:46:00	2164-03-09 17:45:00	18.041	37.1381	0	3	f	2164-02-26 10:32:27	2164-02-28 20:06:28	2.4	2	f	36	EW EMER.	EMERGENCY ROOM	ENGLISH	SINGLE	Medicare	WHITE	CHRONIC/LONG TERM ACUTE CARE	103	143	118	99	172	134.115	70	108	88.3077	87	122	103.538	18	44	25	37.56	39.22	38.0943	94	100	98.2308	229.8	23.2	23.2	7.7
15567127	27325493	33974583	M	2172-09-24	2164-02-20 16:46:00	2164-03-09 17:45:00	18.041	37.1381	0	3	f	2164-02-20 17:39:00	2164-02-22 18:03:17	2.02	1	t	36	EW EMER.	EMERGENCY ROOM	ENGLISH	SINGLE	Medicare	WHITE	CHRONIC/LONG TERM ACUTE CARE	80	117	95.72	95	154	119.292	50	92	66.3333	63	106	78.4167	10	23	15.24	36.61	37.72	37.3186	89	100	96.5385	129.714	23.7	24.1	7.8
15567127	27325493	37170076	M	2172-09-24	2164-02-20 16:46:00	2164-03-09 17:45:00	18.041	37.1381	0	3	f	2164-03-04 00:44:49	2164-03-06 18:43:30	2.75	3	f	36	EW EMER.	EMERGENCY ROOM	ENGLISH	SINGLE	Medicare	WHITE	CHRONIC/LONG TERM ACUTE CARE	70	124	95.8077	85	151	114.64	41	91	65.32	51	104	75.96	8	23	15.3077	36.5	37.33	36.8687	93	100	96.3846	179.4	21.6	22.1	6.9
15567127	28513987	34236022	M	2172-09-24	2163-12-28 06:43:00	2164-01-27 14:30:00	30.3243	36.9892	0	1	t	2164-01-26 06:16:36	2164-01-27 14:29:07	1.34	2	f	36	EW EMER.	EMERGENCY ROOM	ENGLISH	SINGLE	Medicare	WHITE	REHAB	66	92	76.75	92	126	111.318	43	82	63.8182	54	89	74.6667	10	20	13.8958	36.67	37.5	37.0633	92	99	95	169	22.2	22.8	7.3
15567127	28513987	37890382	M	2172-09-24	2163-12-28 06:43:00	2164-01-27 14:30:00	30.3243	36.9892	0	1	t	2163-12-28 18:17:07	2164-01-21 21:50:42	24.15	1	t	36	EW EMER.	EMERGENCY ROOM	ENGLISH	SINGLE	Medicare	WHITE	REHAB	120	147	134.2	121	155	142.75	63	110	85.25	70	120	97.95	9	26	17.2	37.17	37.67	37.478	90	97	94.2	234	33.5	42.8	11
15568205	24605811	30193458	F		2160-07-23 21:21:00	2160-08-07 16:21:00	14.7917	54.561	0	1	t	2160-07-23 23:15:00	2160-08-06 16:55:19	13.74	1	t	54	EW EMER.	EMERGENCY ROOM	ENGLISH	MARRIED	Medicaid	WHITE	REHAB	113	135	125.154	123	138	130.889	57	117	76.2222	42	131	88.5962	15	44	30.6607	37.67	38.11	37.8067	96	100	98.76	193.667	37.3	38	11.6
15578020	23331845	38229559	F		2161-01-27 21:34:00	2161-02-03 15:00:00	6.72639	71.0736	0	1	t	2161-01-27 21:34:58	2161-01-29 16:54:28	1.81	1	t	71	EW EMER.	PROCEDURE SITE	ENGLISH	DIVORCED	Other	WHITE	SKILLED NURSING FACILITY	96	125	105.8	106	148	128.76	55	96	67.84	68	101	81.48	15	33	22.82	36.94	38.11	37.3729	93	98	95.28	126	30.7	30.7	10
15594473	28817728	31733731	F	2137-11-08	2137-09-20 16:28:00	2137-11-08	48.3139	67.7192	1	1	t	2137-10-21 05:10:14	2137-11-09 03:07:04	18.91	1	t	67	URGENT	TRANSFER FROM HOSPITAL	?	MARRIED	Other	BLACK/CARIBBEAN ISLAND	DIED	69	90	77	70	165	102.089	33	100	58.9556	45	122	72.6	11	30	18.7391	34.83	36.5	36.0694	93	100	99.1304	143.2	12.6	23.8	3.9
15619921	23379908	35228723	F	2127-04-28	2126-08-18 23:32:00	2126-08-28 13:58:00	9.60139	66.6297	0	1	t	2126-08-19 00:39:00	2126-08-19 18:08:39	0.73	1	t	66	EW EMER.	EMERGENCY ROOM	ENGLISH	WIDOWED	Other	WHITE	HOME HEALTH CARE	78	95	88.2632	94	119	108.938	48	73	56.875	59	84	68.9375	16	23	19.75	36.67	37.11	36.8537	90	100	97.7	90	22.5	26.9	6.9
15619921	28682905	33660630	F	2127-04-28	2127-03-25 22:14:00	2127-04-28 11:17:00	33.5438	67.2291	1	2	f	2127-04-06 19:55:01	2127-04-07 23:55:12	1.17	3	f	66	EW EMER.	EMERGENCY ROOM	ENGLISH	WIDOWED	Medicare	WHITE	DIED	90	112	102.08	73	122	99.96	35	63	50.12	47	72	60.36	12	30	15.36	36.67	37.28	36.9467	93	100	97.84	92	25.7	25.7	7.5
15619921	28682905	35349613	F	2127-04-28	2127-03-25 22:14:00	2127-04-28 11:17:00	33.5438	67.2291	1	2	f	2127-04-12 22:21:07	2127-04-14 23:03:56	2.03	4	f	66	EW EMER.	EMERGENCY ROOM	ENGLISH	WIDOWED	Medicare	WHITE	DIED	97	125	111.5	74	200	105.788	33	149	50.7273	43	158	62.5758	17	35	22.5294	36.78	37.78	37.1214	93	100	97.6471	118	23.8	23.8	7.5
15619921	28682905	35667757	F	2127-04-28	2127-03-25 22:14:00	2127-04-28 11:17:00	33.5438	67.2291	1	2	f	2127-04-16 17:11:36	2127-04-24 04:41:24	7.48	5	f	66	EW EMER.	EMERGENCY ROOM	ENGLISH	WIDOWED	Medicare	WHITE	DIED	90	111	100.692	74	148	103.6	35	85	47.44	45	103	60.12	15	28	19.5	36.72	37.83	37.1271	77	100	98.6154	110	21.9	25	7
15619921	28682905	37431062	F	2127-04-28	2127-03-25 22:14:00	2127-04-28 11:17:00	33.5438	67.2291	1	2	f	2127-04-27 00:57:16	2127-04-28 14:12:46	1.55	6	f	66	EW EMER.	EMERGENCY ROOM	ENGLISH	WIDOWED	Medicare	WHITE	DIED	86	107	98.48	75	154	110.957	32	66	44.4783	42	88	59.7826	22	39	30.88	36.44	37.56	36.912	91	100	97.88	89	26.1	26.1	8.3
15619921	28682905	38890797	F	2127-04-28	2127-03-25 22:14:00	2127-04-28 11:17:00	33.5438	67.2291	1	2	f	2127-03-28 11:20:12	2127-03-31 01:18:26	2.58	2	f	66	EW EMER.	EMERGENCY ROOM	ENGLISH	WIDOWED	Medicare	WHITE	DIED	91	121	106.5	104	171	129.667	49	76	61.5	65	91	76.9167	17	31	19.8333	36.78	37.83	37.165	91	100	98.08	77	30.3	31.4	9.1
15619921	28682905	39522230	F	2127-04-28	2127-03-25 22:14:00	2127-04-28 11:17:00	33.5438	67.2291	1	2	f	2127-03-26 01:37:00	2127-03-26 14:40:15	0.54	1	t	66	EW EMER.	EMERGENCY ROOM	ENGLISH	WIDOWED	Medicare	WHITE	DIED	89	115	100.5	98	143	115.857	37	87	59.8571	54	97	72.5	15	28	21.1429	36.44	37.28	36.8875	99	100	99.5714	117.5	35.1	35.1	10.7
15628528	22293928	30190745	M		2115-09-04 23:00:00	2115-09-27 16:42:00	22.7375	74.6761	0	1	t	2115-09-05 00:22:00	2115-09-27 16:42:37	22.68	1	t	74	EW EMER.	EMERGENCY ROOM	?	MARRIED	Other	ASIAN	CHRONIC/LONG TERM ACUTE CARE	69	92	80.3333	79	165	107.542	42	81	54.0417	53	105	68.6667	12	28	20.76	36.11	38.89	37.7427	79	99	93.375	93	35.4	40.1	12.3
15634524	21069001	37985581	M	2130-05-30	2130-05-03 08:55:00	2130-05-30 08:09:00	26.9681	70.335	1	1	t	2130-05-26 10:34:48	2130-05-26 21:11:12	0.44	1	t	70	URGENT	TRANSFER FROM HOSPITAL	ENGLISH	SINGLE	Medicare	WHITE	DIED	67	79	72.0714	100	117	110.545	60	84	70.3636	72	90	79.0909	16	29	21.5714	36.5	36.61	36.565	91	97	94.5714		30.8	32.4	9.9
15638884	22204989	34207860	M	2163-10-12	2163-04-06 03:35:00	2163-04-11 20:30:00	5.70486	66.26	0	1	t	2163-04-07 18:30:32	2163-04-08 10:35:26	0.67	1	t	57	EW EMER.	WALK-IN/SELF REFERRAL	ENGLISH	MARRIED	Medicare	WHITE	HOME	48	115	75.0833	89	188	119	49	88	69.1176	59	102	80.7647	12	19	14.5833	36.06	36.72	36.422	83	100	97.0417	73	27.8	42.4	8.8
15639741	23060029	30878310	M		2164-04-24 07:15:00	2164-05-03 16:20:00	9.37847	78.3129	0	1	t	2164-04-24 17:30:28	2164-04-25 21:01:15	1.15	1	t	78	SURGICAL SAME DAY ADMISSION	PHYSICIAN REFERRAL	ENGLISH	MARRIED	Medicare	WHITE - OTHER EUROPEAN	SKILLED NURSING FACILITY	61	99	89.8966	86	134	108.383	45.5	70	54.2667	58.5	95	71.6833	13	26	19.8621	36.33	37.56	36.9922	93	100	98.3462	161.4	28.5	31.1	8.9
15640714	26064549	36208847	F	2183-05-24	2180-09-22 20:35:00	2180-09-26	3.14236	56.7273	0	2	f	2180-09-22 21:44:00	2180-09-23 14:43:27	0.71	1	t	51	EW EMER.	EMERGENCY ROOM	ENGLISH	SINGLE	Medicaid	WHITE	AGAINST ADVICE	85	97	91.3333	100	125	112.133	63	98	69.6	71	104	78.9333	17	27	20.1333	36.56	36.94	36.6675	90	100	94.5333	146.5	32.5	46.1	11.2
15650925	21020072	31495880	F		2184-09-27 16:43:00	2184-10-03 14:40:00	5.91458	36.7412	0	2	f	2184-09-28 14:40:38	2184-09-29 13:34:57	0.95	1	t	32	EW EMER.	EMERGENCY ROOM	ENGLISH	SINGLE	Medicaid	BLACK/AFRICAN	HOME	71	105	88.7037	117	170	146.333	72	130	101.458	84	135	111.958	9	26	17.2	36.39	36.56	36.466	92	100	99.1176	104.333	38.5	41.2	13
15650925	24438854	39523345	F		2184-06-17 11:25:00	2184-06-26 16:09:00	9.19722	36.4614	0	1	t	2184-06-18 01:02:07	2184-06-24 03:15:28	6.09	1	t	32	EW EMER.	EMERGENCY ROOM	ENGLISH	SINGLE	Medicaid	BLACK/AFRICAN	HOME	70	105	85.9062	110	176	137.172	75	125	100.586	80	135	109	9	29	17.6875	36.28	37	36.65	97	100	99.6774	147	40.6	40.6	13.9
15654175	25267105	33300332	F		2148-09-06 02:11:00	2148-09-24 12:39:00	18.4361	46.682	0	1	t	2148-09-06 02:28:53	2148-09-09 18:13:33	3.66	1	t	46	EW EMER.	EMERGENCY ROOM	ENGLISH	MARRIED	Other	WHITE	HOME	89	120	105.296	144	195	165.64	82	115	93	100	126	109.88	15	28	24.2963	36.72	37.39	36.9717	93	95	93.8519	120.333	38.9	50.7	12.9
15662245	27828265	31003190	M		2181-12-24 12:03:00	2181-12-26 16:30:00	2.18542	78.9788	0	1	t	2181-12-24 14:25:00	2181-12-25 15:32:54	1.05	1	t	78	OBSERVATION ADMIT	TRANSFER FROM HOSPITAL	ENGLISH	MARRIED	Medicare	WHITE	HOME HEALTH CARE	60	84	72.4444	90	145	120.5	51	94	66.5	61	98	79.0833	13	25	18.2857	36.5	37.11	36.7683	90	97	93.8929	110.75	37.7	39	12.1
15667104	23072562	37588750	M		2168-05-10 03:43:00	2168-05-13 16:00:00	3.51181	66.3564	0	1	t	2168-05-10 03:44:27	2168-05-13 16:12:45	3.52	1	t	66	URGENT	TRANSFER FROM HOSPITAL	ENGLISH	MARRIED	Medicare	WHITE	HOME	98	120	106.882	129	165	148.517	62	127	74.9655	72	145	94.4667	14	26	21.6176	37	37.78	37.5933	92	98	94.9412	217	32.2	34.6	11.3
15675070	25828245	34030023	M	2189-05-18	2189-04-28 17:12:00	2189-05-18 06:15:00	19.5437	44.3223	1	1	t	2189-04-28 17:13:08	2189-05-18 08:36:50	19.64	1	t	44	URGENT	TRANSFER FROM HOSPITAL	ENGLISH	MARRIED	Other	WHITE	DIED	101	118	109.317	68	144	108.322	38	79	55.3729	48	96	71.4407	15	30	26.4683	35.78	36.94	36.6531	88	100	95.807	163.333	20	23	6.8
15680483	26302361	32744110	F		2183-06-05 13:47:00	2183-06-09 13:40:00	3.99514	21.4259	0	1	t	2183-06-05 16:04:00	2183-06-09 13:53:17	3.91	1	t	21	EW EMER.	EMERGENCY ROOM	ENGLISH	SINGLE	Other	WHITE	HOME	62	102	78.16	99	122	108.538	45	66	53.0769	58	77	65.6154	12	24	15.6	36.06	36.61	36.38	93	100	97.8947	179	33.2	42.6	11.6
15684929	22585121	34815030	F		2143-04-06 14:15:00	2143-04-08 17:30:00	2.13542	85.2617	0	1	t	2143-04-06 14:30:00	2143-04-08 18:54:30	2.18	1	t	85	URGENT	TRANSFER FROM HOSPITAL	ENGLISH	WIDOWED	Medicare	WHITE	ACUTE HOSPITAL	70	91	80.6852	87	135	104.024	37	81	49.3571	49	91	62.1429	9	46	20.0741	36.83	37.72	37.4029	94	99	96.3333	78.3333	40.1	40.2	13.2
15690056	25581206	38182221	M	2177-04-22	2172-07-05 05:21:00	2172-07-16 15:08:00	11.4076	55.5099	0	1	t	2172-07-06 03:51:29	2172-07-08 18:54:48	2.63	1	t	51	EW EMER.	EMERGENCY ROOM	ENGLISH	SINGLE	Other	WHITE	HOME	103	135	124.32	114	176	142.64	63	146	97	74	150	107.36	18	41	26.24	36.78	38.11	37.2543	79	98	93.3077	99	37.8	40.1	12.4
15690435	26302402	35857208	M	2143-01-26	2138-01-11 20:26:00	2138-01-19 15:35:00	7.79792	44.0297	0	1	t	2138-01-12 21:54:18	2138-01-14 02:58:30	1.21	1	t	44	URGENT	TRANSFER FROM HOSPITAL	ENGLISH	SINGLE	Medicaid	WHITE	HOME	73	124	93.0769	127	173	147.167	76	107	91.5833	88	122	104.16	11	23	15.1364	36.22	37.83	36.8333	94	100	97.1538	112.667	28.1	28.3	9.8
15696172	21774504	36542183	M	2187-02-08	2187-02-07 00:51:00	2187-02-08 07:55:00	1.29444	63.1014	1	1	t	2187-02-07 00:52:41	2187-02-08 10:54:29	1.42	1	t	63	EW EMER.	EMERGENCY ROOM	ENGLISH	MARRIED	Other	UNKNOWN	DIED	83	121	101.889	82	139	107.311	48	73	60.9054	60	92	74.25	19	36	31.3243	35.2	36.7	35.8733	42	100	95.5238	293.632	25	53.2	8.2
15701832	21241409	34494950	M		2177-08-20 20:02:00	2177-09-04 13:45:00	14.7382	40.6347	0	1	t	2177-08-20 20:03:25	2177-08-30 19:52:35	9.99	1	t	40	URGENT	TRANSFER FROM HOSPITAL	ENGLISH		Other	UNKNOWN	HOME	81	114	94.3438	100	139	116.5	57	81	64.8571	66	95	76.1071	12	24	17.3636	37.89	40.11	38.6585	96	100	99.0938	109.8	22.4	24	7.4
15710484	26736048	39881950	M		2186-12-19 20:04:00	2187-01-09 13:53:00	20.7424	64.966	0	1	t	2186-12-29 13:14:17	2187-01-01 16:27:38	3.13	1	t	64	URGENT	TRANSFER FROM HOSPITAL	?	SINGLE	Medicaid	WHITE	HOME HEALTH CARE	63	84	73.4194	92	117	105.806	50	76	66.6452	66	90	80.0645	13	26	17.9375	35.8	36.8	36.2414	96	100	99.5484	112.889	25	30.8	8.1
15718047	20932613	38397704	M		2117-09-20 13:59:00	2117-10-04 18:36:00	14.1924	66.7189	0	1	t	2117-09-20 15:20:00	2117-09-21 18:04:53	1.11	1	t	66	EW EMER.	EMERGENCY ROOM	ENGLISH		Medicare	BLACK/AFRICAN AMERICAN	HOME HEALTH CARE	58	80	71.4444	164	205	179.692	93	122	105.885	109	142	123.192	17	25	20.2222	35.89	37.56	36.5971	92	99	96.7037	117	38.6	48.2	13.1
15742396	25818443	30163645	F		2202-05-31 16:32:00	2202-06-18 19:40:00	18.1306	67.4093	0	2	f	2202-05-31 18:50:00	2202-06-07 19:19:59	7.02	1	t	62	OBSERVATION ADMIT	EMERGENCY ROOM	ENGLISH	SINGLE	Medicare	BLACK/AFRICAN AMERICAN	CHRONIC/LONG TERM ACUTE CARE	78	105	90.75	73	131	104.25	41	101	54.1346	57	105	70.3654	18	33	28.1538	36	37.28	36.6743	94	100	97.875	148	20.5	27.4	6.7
15761754	20337540	36866282	M	2135-05-14	2135-05-05 22:01:00	2135-05-14 16:00:00	8.74931	75.342	1	1	t	2135-05-05 22:01:40	2135-05-14 17:00:24	8.79	1	t	75	URGENT	TRANSFER FROM HOSPITAL	?		Medicare	WHITE	DIED	86	105	96.6296	94	139	113.72	39	64	47.84	54	84	63.44	11	37	25.125	37.56	38.78	38.215	88	99	94.1481	139.857	28.5	29.3	9.1
15767912	23583643	32521226	M		2171-12-25 20:20:00	2171-12-31 10:46:00	5.60139	71.9832	0	1	t	2171-12-26 19:46:48	2171-12-30 06:42:36	3.46	1	t	68	OBSERVATION ADMIT	EMERGENCY ROOM	ENGLISH	MARRIED	Other	WHITE - RUSSIAN	HOME	49	106	73.0345	66	163	120.071	42	94	62.75	48	105	75.3214	9	26	16.2414	35.67	37.61	36.6843	94	100	99.3103	123.5	33.1	38.1	10.8
15780005	23254292	36970860	F		2132-05-04 09:44:00	2132-06-14 12:05:00	41.0979	42.3406	0	1	t	2132-05-04 09:45:35	2132-05-19 18:43:00	15.37	1	t	42	URGENT	TRANSFER FROM HOSPITAL	ENGLISH	MARRIED	Other	WHITE	HOME HEALTH CARE	110	162	131.2	72	121	94.2963	40	71	54.7778	51	87	67.2963	17	30	24.4074	36.44	39.72	38.2845	90	98	93.6087	131	33.8	47.3	10.5
15783916	20009550	34591776	F	2127-03-11	2120-11-03 12:09:00	2120-11-10 16:53:00	7.19722	52.8419	0	2	f	2120-11-06 09:43:25	2120-11-08 15:45:14	2.25	1	t	52	EW EMER.	EMERGENCY ROOM	ENGLISH	WIDOWED	Medicare	BLACK/AFRICAN AMERICAN	HOME HEALTH CARE	70	129	86.8519	75	129	99.92	36	76	58.08	50	85	67.36	8	18	12.48	36	37.11	36.8243	94	100	97.5263	194.375	39.7	43.7	12.6
15789201	24078757	38180152	M	2173-12-21	2173-10-26 14:00:00	2173-12-08 18:07:00	43.1715	87.8175	0	1	t	2173-10-30 16:02:57	2173-12-08 18:15:31	39.09	1	t	87	ELECTIVE	PHYSICIAN REFERRAL	ENGLISH	MARRIED	Other	WHITE	SKILLED NURSING FACILITY	81	91	87.7895	58	109	88.6053	29	88	39.6316	50.5	90	66.0488	14	26	19.6026				95	100	99.5385	125.889	23.8	34.1	10
15804446	21070467	35342023	F		2158-10-13 21:35:00	2158-10-27 14:54:00	13.7215	56.7828	0	1	t	2158-10-13 21:35:58	2158-10-21 13:40:58	7.67	1	t	56	URGENT	TRANSFER FROM HOSPITAL	ENGLISH	MARRIED	Other	WHITE	HOME HEALTH CARE	79	99	87.0323	95	154	121.938	49	76	58.7812	62	94	78.7812	16	33	24.8714	37.17	38.11	37.5733	88	99	94.75	139.941	22.6	24.7	7.7
15825969	28239203	34738470	M	2132-08-09	2132-06-29 12:41:00	2132-07-08 18:00:00	9.22153	61.4936	0	1	t	2132-06-30 01:30:42	2132-06-30 13:16:23	0.49	1	t	60	EW EMER.	EMERGENCY ROOM	ENGLISH	MARRIED	Other	OTHER	SKILLED NURSING FACILITY	87	101	93.6154	98	128	109.462	50	73	61	62	82	72.4615	17	35	25.1429	36.22	37.11	36.72	93	99	96.2308	272.25	32.2	32.2	11
15848633	22232640	35569009	M		2129-08-05 18:17:00	2129-08-31 13:22:00	25.7951	73.595	0	1	t	2129-08-05 20:01:00	2129-08-11 18:50:11	5.95	1	t	67	EW EMER.	TRANSFER FROM HOSPITAL	ENGLISH	MARRIED	Other	WHITE	HOME HEALTH CARE	79	127	109.714	82	193	169.848	54	104	91.0606	65	127	112.545	10	30	19.1471	36.39	36.78	36.5243	91	100	94.4286	216.5	36.4	43.4	12.7
15853302	24530817	36031003	M		2121-05-02 16:48:00	2121-05-14 19:30:00	12.1125	64.3332	0	1	t	2121-05-03 22:00:52	2121-05-06 16:49:13	2.78	1	t	64	EW EMER.	EMERGENCY ROOM	ENGLISH	MARRIED	Other	ASIAN	HOME HEALTH CARE	92	118	107.444	126.5	183	154.667	52	106	68.6061	76	111	91.7273	14	46	24.5556	36.61	37.39	37.015	93	100	97.4074	113.4	29	31.1	9.4
15859905	22472874	30678024	F		2188-10-17 15:37:00	2188-11-16 15:00:00	29.9743	36.7945	0	1	t	2188-10-28 09:41:00	2188-11-03 18:16:18	6.36	2	f	34	EW EMER.	PROCEDURE SITE	ENGLISH	MARRIED	Other	ASIAN	HOME HEALTH CARE	104	130	117.294	89	151	120.417	60	99	74.0556	67	111	87.4	11	23	14.4412	36.22	39	37.71	97	100	99.3939	129.75	29.5	35.1	10
15859905	22472874	39611914	F		2188-10-17 15:37:00	2188-11-16 15:00:00	29.9743	36.7945	0	1	t	2188-10-18 02:27:20	2188-10-20 16:12:16	2.57	1	t	34	EW EMER.	PROCEDURE SITE	ENGLISH	MARRIED	Other	ASIAN	HOME HEALTH CARE	83	123	105.423	107	151	127.308	61	94	78.9423	72	115	93.3077	9	34	15.1154	36.61	37.61	37.0989	94	100	97.24	140.6	41.8	43.1	13.9
15863802	25211336	36203548	F	2124-09-13	2123-04-17 05:10:00	2123-04-21 19:00:00	4.57639	67.2901	0	2	f	2123-04-17 05:11:56	2123-04-18 17:25:06	1.51	1	t	66	EW EMER.	EMERGENCY ROOM	?	MARRIED	Medicare	WHITE	HOME	63	88	71.9636	77	107	92.68	30	66	52.06	45	75	61.1	11	25	16.0741	35.78	37.78	36.6875	94	100	97.5094	106.25	25.9	33.7	8.7
15866669	22963338	32946993	F	2170-12-21	2169-11-22 02:32:00	2169-12-08 18:16:00	16.6556	25.8901	0	1	t	2169-11-22 02:33:03	2169-12-02 22:50:01	10.85	1	t	25	EW EMER.	EMERGENCY ROOM	ENGLISH	SINGLE	Other	UNKNOWN	HOME	115	137	123.731	146	165	155.565	88	108	98.2609	102	118	110.87	17	27	21.3846	37.89	38.67	38.2229	92	100	95.8846	114.5	28.6	31.8	9.4
15886609	23096626	32275777	M		2183-08-13 22:42:00	2183-08-29 13:30:00	15.6167	52.6159	0	1	t	2183-08-13 22:42:47	2183-08-20 14:35:23	6.66	1	t	52	URGENT	TRANSFER FROM HOSPITAL	?	SINGLE	Medicare	WHITE	HOME HEALTH CARE	102	118	106.923	99	140	120.942	59	80	67.7885	70	90.5	79.6731	24	42	32	34.94	36.33	35.9114	94	98	95.7308	205.704	37	39.3	11
15913148	22690587	31197768	M		2166-03-15 17:51:00	2166-03-22 15:10:00	6.88819	79.2019	0	1	t	2166-03-17 19:03:27	2166-03-19 15:54:06	1.87	1	t	79	URGENT	TRANSFER FROM HOSPITAL	ENGLISH	MARRIED	Medicare	WHITE	HOME HEALTH CARE	85	98	91.5833	100	178	134.467	50	96	70.3333	68	124	91.8667	16	23	19.0769	37.5	38.44	37.8957	92	100	95.9167	116.833	31.4	35.8	10.8
15931347	20564984	31922539	M		2145-11-07 16:19:00	2145-11-18 16:48:00	11.0201	49.8506	0	1	t	2145-11-07 17:49:00	2145-11-11 20:17:55	4.1	1	t	49	EW EMER.	EMERGENCY ROOM	ENGLISH	MARRIED	Other	WHITE	HOME HEALTH CARE	94	122	109.167	155	190	172.87	87	115	98.1304	103	127	115.304	17	26	20.4583	36.17	36.89	36.62	94	99	97.625	203.846	30.4	39.1	10.7
15949802	27344772	36353945	F		2122-01-10 11:27:00	2122-01-15 15:17:00	5.15972	42.0259	0	1	t	2122-01-10 12:49:04	2122-01-14 20:54:41	4.34	1	t	42	EW EMER.	TRANSFER FROM HOSPITAL	ENGLISH	MARRIED	Medicare	WHITE	HOME	79	107	93.64	112	140	124.182	62	118	83.6818	77	127	95.9545	8	33	20.72	36.67	37.33	37.0917	92	98	94.8696	235	29.1	29.8	10.1
15951526	21644962	30671255	F		2176-09-06 00:45:00	2176-09-09 15:49:00	3.62778	48.6813	0	1	t	2176-09-06 03:29:00	2176-09-07 16:35:29	1.55	1	t	43	EW EMER.	EMERGENCY ROOM	ENGLISH	MARRIED	Other	WHITE	HOME	73	93	81.8846	102	132	116.32	57	86	68.6	68	93	79.44	7	25	13.6154	36.89	37.17	37.002	91	97	93.9259	102.5	35.6	36.5	11.6
15952471	26594834	33793337	F	2186-01-29	2186-01-22 19:40:00	2186-01-29 16:45:00	6.87847	55.0591	1	2	f	2186-01-23 21:33:27	2186-01-29 17:11:30	5.82	1	t	54	DIRECT EMER.	PHYSICIAN REFERRAL	ENGLISH	MARRIED	Other	WHITE	DIED	74	95	84.7143	87	122	104.828	43	58	51.1724	54	72	63.5517	10	18	12.5	37	37.33	37.1683	89	96	92.1429	116	20.6	23	6.8
15973805	24317049	32541242	F		2139-11-26 20:56:00	2139-11-29 19:51:00	2.95486	51.9032	0	2	f	2139-11-26 22:42:00	2139-11-27 15:33:20	0.7	1	t	51	EW EMER.	EMERGENCY ROOM	ENGLISH	MARRIED	Other	WHITE	HOME	58	77	64.95	90	131	105.957	57	83	68.0435	65	92	76.6818	13	25	18.7	36.67	36.72	36.695	92	97	95.15	125	33.1	43.8	10.3
15978426	24638426	35520609	M		2159-04-03 16:37:00	2159-04-24 13:41:00	20.8778	43.2538	0	1	t	2159-04-03 16:38:19	2159-04-20 15:18:18	16.94	1	t	43	URGENT	TRANSFER FROM HOSPITAL	ENGLISH	SINGLE	Medicaid	WHITE	HOME HEALTH CARE	114	139	128.2	84	137	104.729	51	96	66.2396	60	105	75.8646	14	27	23.402	37.44	38.89	38.2075	92	97	94.7	203.125	43.1	46.8	14.1
15980060	26057495	35506798	F	2137-03-31	2137-02-21 06:22:00	2137-03-31 18:39:00	38.5118	61.1404	1	1	t	2137-02-21 08:33:00	2137-03-06 19:41:21	13.46	1	t	61	EW EMER.	TRANSFER FROM HOSPITAL	ENGLISH	SINGLE	Other	WHITE	DIED	66	146	103.974	77	154	99.6905	34	70	56.2143	52	89	71.0952	14	36	29.0395	36.78	38.44	37.577	89	96	92.2632	173.182	37.5	41	11.1
15980060	26057495	39861908	F	2137-03-31	2137-02-21 06:22:00	2137-03-31 18:39:00	38.5118	61.1404	1	1	t	2137-03-06 21:38:08	2137-03-31 18:39:44	24.88	2	f	61	EW EMER.	TRANSFER FROM HOSPITAL	ENGLISH	SINGLE	Other	WHITE	DIED	115	150	137.16	67	131	94.9677	32	82	58.6774	47	90	70.9677	14	35.5	30.8148	36.83	39.5	38.5411	92	100	95.875	216.913	24.1	29.8	6.7
15987251	25486341	32661317	M	2170-12-28	2166-06-19 07:15:00	2166-07-15 14:30:00	26.3021	74.4635	0	1	t	2166-07-03 02:01:01	2166-07-06 20:47:48	3.78	2	f	74	SURGICAL SAME DAY ADMISSION	PHYSICIAN REFERRAL	ENGLISH	MARRIED	Medicare	WHITE	CHRONIC/LONG TERM ACUTE CARE	77	186	105.303	67	140	104.095	42	81	64.5541	53	95	75.7838	15	45	32.0147	36.28	38.28	37.1043	92	100	98.4375	171.167	30.1	32.7	9.9
15987251	25486341	34828365	M	2170-12-28	2166-06-19 07:15:00	2166-07-15 14:30:00	26.3021	74.4635	0	1	t	2166-06-19 19:49:50	2166-06-22 17:20:33	2.9	1	t	74	SURGICAL SAME DAY ADMISSION	PHYSICIAN REFERRAL	ENGLISH	MARRIED	Medicare	WHITE	CHRONIC/LONG TERM ACUTE CARE	75	124	90.1667	77	168	118.662	50	86	63.1	61	118	81.7625	12	24	16.6389	36.33	37.44	36.9843	95	100	98.0833	171.143	27.5	35.3	8.9
16008484	28953893	32104593	F		2143-01-08 16:07:00	2143-01-17 11:00:00	8.78681	46.021	0	1	t	2143-01-08 17:59:00	2143-01-10 12:10:32	1.76	1	t	46	EW EMER.	EMERGENCY ROOM	ENGLISH	SINGLE	Medicaid	WHITE	HOME	94	139	110	140	188	161.4	87	162	108.76	98	169	121.24	15	27	20.56	36.72	37.28	36.9817	95	98	96.72	139	39.5	42.3	13.2
16019229	22492436	33018921	M		2118-05-16 22:33:00	2118-06-24 16:45:00	38.7583	53.3722	0	1	t	2118-05-23 10:07:25	2118-06-11 14:03:11	19.16	1	t	53	EW EMER.	EMERGENCY ROOM	ENGLISH	MARRIED	Other	OTHER	CHRONIC/LONG TERM ACUTE CARE	71	146	105.609	75	138	105.721	37	104	59.7794	2	112	70.1176	14	45	23.2721	36.44	37.22	36.7211	90	100	96.9437	188.857	35.7	46.1	11.8
16019229	27775672	39334725	M		2119-01-11 14:43:00	2119-02-04 17:00:00	24.0951	54.0284	0	2	f	2119-01-11 17:56:44	2119-01-12 23:44:01	1.24	1	t	53	EW EMER.	EMERGENCY ROOM	ENGLISH	MARRIED	Other	WHITE	CHRONIC/LONG TERM ACUTE CARE	74	158	99.8485	69	155	95.9333	41	115	55.6667	49	299	93.1719	12	24	17.697	36.44	37	36.656	93	100	98	124.667	33.6	34.4	10.7
16022256	27633132	31153217	F	2119-01-12	2118-12-03 07:18:00	2118-12-06 12:15:00	3.20625	86.9208	0	1	t	2118-12-03 08:04:42	2118-12-05 12:15:04	2.17	1	t	86	EW EMER.	EMERGENCY ROOM	ENGLISH	WIDOWED	Medicare	WHITE	SKILLED NURSING FACILITY	81	119	101.474	79	182	144.105	34	89	63.9444	47	108	84.3684	15	27	22.4211	36.11	37.22	36.612	91	99	94.6842	99	35	37.6	12
16040743	28261567	34749119	M	2120-11-14	2120-11-11 13:19:00	2120-11-14 11:30:00	2.92431	60.864	1	1	t	2120-11-11 13:19:22	2120-11-15 03:57:02	3.61	1	t	60	URGENT	TRANSFER FROM HOSPITAL	ENGLISH	SINGLE	Medicaid	UNABLE TO OBTAIN	DIED	49	73	57.8065	72	163	107.968	50	73	64.4194	54	85	74.5278	9.5	16	12.1207	34.3	36.3	35.063	78	100	94.5333	335.611	18	25.1	6
16050730	24094189	39279323	M		2138-12-09 19:08:00	2139-01-26 11:48:00	47.6944	50.9385	0	2	f	2138-12-09 20:14:00	2138-12-23 18:22:52	13.92	1	t	50	EW EMER.	EMERGENCY ROOM	ENGLISH	SINGLE	Medicaid	WHITE	SKILLED NURSING FACILITY	91	111	101.16	94	126	109.708	46	82	60.75	59	91	72.1667	14.5	24	20.3393	36	38.78	36.7744	96	100	98.1481	72.6667	30.8	30.8	10.2
16056045	22391132	35062620	M		2175-05-25 08:00:00	2175-06-02 14:35:00	8.27431	49.3952	0	1	t	2175-05-28 00:01:26	2175-05-28 18:18:01	0.76	1	t	49	SURGICAL SAME DAY ADMISSION	PHYSICIAN REFERRAL	ENGLISH	MARRIED	Other	WHITE	HOME	98	146	115.526	90	152	115	55	84	63.9333	64	100	74.4667	11	34	19.9	36.94	38.28	37.268	90	99	95.3158	135	34.8	36.2	11.6
16057105	24774359	30106663	F		2168-10-01 22:35:00	2168-10-07 15:15:00	5.69444	57.7528	0	1	t	2168-10-02 00:16:00	2168-10-05 01:09:30	3.04	1	t	57	EW EMER.	EMERGENCY ROOM	ENGLISH	SINGLE	Medicare	WHITE	HOME	89	124	99.9583	92	148	106.167	46	95	60.75	57	103	71.25	18	33	25.2708	37.17	38	37.58	95	100	98.4583	88.4286	30.5	30.5	10.1
16096024	20343203	30748845	M		2163-08-23 14:58:00	2163-08-30 17:54:00	7.12222	47.6424	0	1	t	2163-08-23 19:40:05	2163-08-26 00:23:56	2.2	1	t	47	OBSERVATION ADMIT	PHYSICIAN REFERRAL	ENGLISH	MARRIED	Other	WHITE	HOME	78	102	85.7308	136	169	150.818	78	122	92.9545	92	128	106.182	9	19	14.9615	36.83	37.17	36.9433	95	100	96.3462	156.68	27.6	29.9	9.8
16096104	24174237	34120121	M		2172-10-14 20:18:00	2172-10-27 18:00:00	12.9042	55.7876	0	1	t	2172-10-14 22:39:41	2172-10-15 22:32:24	0.99	1	t	46	EW EMER.	EMERGENCY ROOM	ENGLISH	SINGLE	Other	BLACK/AFRICAN AMERICAN	HOME	80	95	85.25	111	149	125.917	73	93	82.2917	83	100	91.4583	20	38	29.3333	36.78	37.89	37.4057	93	97	94.25	136.167	38.8	45.3	12.4
16098031	20248484	37891482	M	2120-01-05	2119-08-12 11:59:00	2119-08-28 15:16:00	16.1368	78.6127	0	2	f	2119-08-12 14:01:00	2119-08-25 00:07:35	12.42	1	t	75	EW EMER.	EMERGENCY ROOM	ENGLISH	MARRIED	Medicare	PORTUGUESE	CHRONIC/LONG TERM ACUTE CARE	65	94	81.5926	105	156	129.321	43	66	52.4286	61	282	79.1786	21	39	29.0741	36.22	37.89	36.9267	85	98	94.9643	192.833	32.2	38.9	10.2
16099802	28678799	35881882	F	2132-06-22	2127-09-06 18:48:00	2127-09-18 15:42:00	11.8708	89.6812	0	2	f	2127-09-11 12:06:53	2127-09-14 21:40:24	3.4	1	t	85	EW EMER.	EMERGENCY ROOM	?	SINGLE	Medicare	WHITE - RUSSIAN	SKILLED NURSING FACILITY	47	121	72.12	83	147	111.455	34	73	56.2727	46	231	78.1515	13	26	17.6538	36.11	39.67	37.0014	98	100	99.48	105.6	27.7	28.6	7
16112208	22089640	34672565	F		2167-07-04 12:43:00	2167-07-09 21:20:00	5.35903	80.5052	0	1	t	2167-07-04 12:45:13	2167-07-05 13:27:57	1.03	1	t	80	URGENT	TRANSFER FROM HOSPITAL	?		Medicare	ASIAN - CHINESE	HOME HEALTH CARE	70	100	83.0385	122	183	149.56	67	105	80.96	83	126	98.4	14	22	17.7778	36.28	36.94	36.6483	94	100	96.3704	117	31.9	32.1	9.9
16119176	28147515	36850319	F	2206-11-26	2203-09-29 17:08:00	2203-10-06 16:45:00	6.98403	89.7414	0	1	t	2203-10-03 00:56:30	2203-10-03 22:29:14	0.9	1	t	81	OBSERVATION ADMIT	EMERGENCY ROOM	ENGLISH	MARRIED	Medicare	WHITE - EASTERN EUROPEAN	CHRONIC/LONG TERM ACUTE CARE	67	85	74.2609	106	168	135.208	52	115	72.125	1	122	83.0417	13	23	18.0417	36.44	37.11	36.734	94	100	98.4783	99.25	31.5	34.3	10.1
16120907	23202662	33613584	F		2198-03-07	2198-06-26 13:49:00	111.576	52.1789	0	1	t	2198-05-26 00:32:05	2198-06-05 14:45:01	10.59	2	f	41	SURGICAL SAME DAY ADMISSION	PHYSICIAN REFERRAL	?	MARRIED	Other	HISPANIC/LATINO - DOMINICAN	CHRONIC/LONG TERM ACUTE CARE	89	127	101.179	84	181	117.231	49	108	66.3846	60	129	80.92	23	40	28.8571	36.89	38.33	37.3983	97	100	98.4074	127.167	25.2	25.2	7.3
16120907	23202662	37523171	F		2198-03-07	2198-06-26 13:49:00	111.576	52.1789	0	1	t	2198-03-08 15:12:25	2198-05-03 14:51:16	55.99	1	t	41	SURGICAL SAME DAY ADMISSION	PHYSICIAN REFERRAL	?	MARRIED	Other	HISPANIC/LATINO - DOMINICAN	CHRONIC/LONG TERM ACUTE CARE	143	180	161.442	63	142	96.6721	27	108	62.5656	35	115	74.0323	20	47.5	32.1786	36.61	39.5	38.9138	52	100	83	87.6667	35.2	55.5	11.1
16121370	20244610	37712410	F		2126-04-04 02:53:00	2126-05-16 13:50:00	42.4562	79.255	0	1	t	2126-04-04 06:47:00	2126-04-08 15:59:06	4.38	1	t	79	EW EMER.	TRANSFER FROM HOSPITAL	?	WIDOWED	Other	HISPANIC/LATINO - DOMINICAN	SKILLED NURSING FACILITY	65	93	76.8889	103	172	136.5	54	98	70.3846	74	113	88.7692	14	21	16.5741	36.72	38.17	37.6271	100	100	100	116.8	28.1	34.6	9.2
16145053	25881346	37956867	F		2173-01-19 21:16:00	2173-02-15 19:10:00	26.9125	42.0517	0	1	t	2173-01-19 21:17:24	2173-02-11 16:16:02	22.79	1	t	42	URGENT	TRANSFER FROM HOSPITAL	?	DIVORCED	Medicaid	WHITE	CHRONIC/LONG TERM ACUTE CARE	102	125	113.875	88	146	128.952	66	101	87.9524	71	114	97.619	18	36	26.4583	36.5	37.5	36.9533	90	99	93.7083	126.667	36.5	41.6	12
16169603	24427190	30719912	F		2122-07-02 08:55:00	2122-07-17 13:30:00	15.191	38.4993	0	1	t	2122-07-02 08:56:25	2122-07-04 21:25:18	2.52	1	t	38	URGENT	TRANSFER FROM HOSPITAL	ENGLISH	SINGLE	Other	BLACK/AFRICAN AMERICAN	HOME HEALTH CARE	72	117	86.4583	102	169	135.56	59	121	85.24	47	127	100.885	13	24	17.3333	36.56	36.89	36.7943	96	100	97.75	96.7	32.2	39.5	10
16175261	25113152	36081566	F	2148-12-17	2148-12-15 03:21:00	2148-12-17 19:55:00	2.69028	76.9559	1	1	t	2148-12-15 06:29:30	2148-12-18 01:53:48	2.81	1	t	76	EW EMER.	EMERGENCY ROOM	ENGLISH	MARRIED	Medicare	WHITE	DIED	80	103	91.6897	108	158	138.692	60	100	82.6154	72	111	96.0385	9	30	19.4815	37.11	37.22	37.165	91	97	95	173.5	32.4	43	11
16205540	25314271	35371508	F	2174-08-08	2171-10-22 22:18:00	2171-11-15 14:30:00	23.675	36.8075	0	2	f	2171-10-22 23:05:00	2171-10-23 20:30:13	0.89	1	t	36	OBSERVATION ADMIT	EMERGENCY ROOM	ENGLISH	SINGLE	Other	WHITE	REHAB	96	115	106.333	91	105	98.1053	53	69	63.1053	63	78	71	18	29	23.5714	36.67	36.94	36.7883	89	98	94.45	96	24	24.7	8
16205540	29602934	32675345	F	2174-08-08	2171-09-24 17:22:00	2171-10-11 15:30:00	16.9222	36.7303	0	1	t	2171-09-24 20:14:00	2171-09-25 16:36:48	0.85	1	t	36	OBSERVATION ADMIT	EMERGENCY ROOM	ENGLISH	SINGLE	Medicaid	WHITE	HOME	99	121	107.048	119	147	135.15	47	107	93.05	61	112	102.25	11	28	15.1905	36.61	37.22	36.968	92	100	96.2857	93	30.2	31.1	10.7
16238625	20850601	33399784	F	2144-04-05	2143-04-28 00:05:00	2143-05-06 19:17:00	8.8	91.3192	0	2	f	2143-04-28 02:46:00	2143-04-28 21:42:18	0.79	1	t	81	URGENT	TRANSFER FROM HOSPITAL	?	WIDOWED	Medicare	WHITE - RUSSIAN	SKILLED NURSING FACILITY	61	75	67.2083	92	151	128.217	42	85	58.913	62	96	79.3913	12	22	18.2609	36.89	37.39	37.124	91	98	95.0417	169	32.1	33.9	9.9
16254995	25843414	37475505	M	2110-07-26	2110-07-12 12:26:00	2110-07-25 22:08:00	13.4042	83.5271	0	1	t	2110-07-12 13:33:00	2110-07-16 17:09:05	4.15	1	t	83	EW EMER.	EMERGENCY ROOM	ENGLISH		Other	UNKNOWN	HOSPICE	55	106	67.3333	83	119	103	36	81	63.1852	52	104	73.2963	14	31	19.8	35.06	38.39	36.9038	93	100	97.2857	156.75	35	35.6	11.5
16264276	22893432	39448271	M		2112-06-20 20:20:00	2112-06-29 15:40:00	8.80556	64.4705	0	2	f	2112-06-20 22:42:03	2112-06-29 15:57:06	8.72	1	t	64	OBSERVATION ADMIT	TRANSFER FROM SKILLED NURSING FACILITY	ENGLISH	SINGLE	Medicare	WHITE	CHRONIC/LONG TERM ACUTE CARE	90	125	107.714	83	129	100.154	43	84	65.1923	58	97	76.3462	13.5	38	25.0385	36.39	37.67	36.8263	89	100	96.1538	203.5	22.9	29.3	6.8
16264276	26629595	39837439	M		2112-07-12 21:38:00	2112-08-01 15:30:00	19.7444	64.5309	0	3	f	2112-07-12 23:30:00	2112-07-18 21:15:24	5.91	1	t	64	OBSERVATION ADMIT	TRANSFER FROM SKILLED NURSING FACILITY	ENGLISH	SINGLE	Medicare	WHITE	CHRONIC/LONG TERM ACUTE CARE	75	108	92.36	71	116	86.5172	49	69	58.3793	60	80	67.6897	15	27	22.1379	36.22	37.17	36.6367	96	100	98.5862	105.714	30.4	30.5	9.6
16264276	28233646	31019720	M		2112-03-21 19:29:00	2112-06-13 17:47:00	83.9292	64.2213	0	1	t	2112-06-02 02:50:28	2112-06-13 17:50:27	11.62	3	f	64	URGENT	TRANSFER FROM HOSPITAL	ENGLISH	SINGLE	Medicare	WHITE	CHRONIC/LONG TERM ACUTE CARE	86	100	93.76	86	118	104.304	53	78	65.9565	64	90	77.7826	20	39	28.72	36.67	37.06	36.9183	87	100	95.8462	165.571	21.5	21.5	6.4
16264276	28233646	33005290	M		2112-03-21 19:29:00	2112-06-13 17:47:00	83.9292	64.2213	0	1	t	2112-05-07 18:39:04	2112-05-22 17:33:53	14.95	2	f	64	URGENT	TRANSFER FROM HOSPITAL	ENGLISH	SINGLE	Medicare	WHITE	CHRONIC/LONG TERM ACUTE CARE	70	136	95.6835	73	139	107.513	37	81	55.8816	44	96	75.7895	9	34	23.3765	36.5	39.5	37.4783	89	100	97.9865	189.125	21.9	33.1	6.9
16264276	28233646	36711417	M		2112-03-21 19:29:00	2112-06-13 17:47:00	83.9292	64.2213	0	1	t	2112-03-21 19:29:50	2112-05-01 23:37:39	41.17	1	t	64	URGENT	TRANSFER FROM HOSPITAL	ENGLISH	SINGLE	Medicare	WHITE	CHRONIC/LONG TERM ACUTE CARE	57	100	72.5	72	168	107.63	41	80	57.5926	56	113	76.2593	15	32	31.1667	34.94	37.22	36.1025	85	100	90.4	186.5	33.4	39	10.9
16276410	22398974	36024494	M		2140-08-05 22:26:00	2140-09-01 17:55:00	26.8118	31.5967	0	1	t	2140-08-05 22:26:46	2140-08-20 18:01:27	14.82	1	t	31	URGENT	TRANSFER FROM HOSPITAL	ENGLISH	SINGLE	Other	WHITE	CHRONIC/LONG TERM ACUTE CARE	85	118	103.538							36	94	71.3846	13	28.5	23.6071	37.06	38.94	37.9376	92	98	95.5926	78.2727	37.4	38.4	12.6
16277559	22471514	34517253	F		2115-08-28 21:14:00	2115-09-07 15:14:00	9.75	68.6568	0	1	t	2115-08-29 00:46:00	2115-08-31 16:19:23	2.65	1	t	68	EW EMER.	EMERGENCY ROOM	ENGLISH	SINGLE	Medicare	WHITE	HOME HEALTH CARE	61	83	71.375	101	186	133.842	60	100	75.3684	73	123	88.5	10	22.5	17.56	36.28	37.22	36.8957	92	100	96.2083	204	38.5	38.5	12.5
16290129	22276033	36789045	M		2151-08-10 03:38:00	2151-08-19 19:35:00	9.66458	53.6055	0	1	t	2151-08-10 03:40:08	2151-08-13 22:25:09	3.78	1	t	53	URGENT	TRANSFER FROM HOSPITAL	ENGLISH		Other	ASIAN	HOME	102	139	117.286	114	152	130.143	69	98	83.9286	79	105	93.4286	24	43	30.1786	36.39	37.11	36.7871	93	98	95.0714	259.971	36	36
16290129	29011186	30527850	M		2151-08-24 00:04:00	2151-10-29 16:11:00	66.6715	53.6434	0	2	f	2151-08-24 03:20:56	2151-08-25 16:32:23	1.55	1	t	53	EW EMER.	EMERGENCY ROOM	ENGLISH		Other	ASIAN	SKILLED NURSING FACILITY	75	99	86.05	83	121	101.7	56	77	64.9	67	89	76.15	16	24	18.45	36.56	37.5	37.034	92	100	96.95	142.2	20.5	22.5	6.4
16290129	29011186	36174116	M		2151-08-24 00:04:00	2151-10-29 16:11:00	66.6715	53.6434	0	2	f	2151-09-06 01:53:45	2151-09-19 17:41:24	13.66	2	f	53	EW EMER.	EMERGENCY ROOM	ENGLISH		Other	ASIAN	SKILLED NURSING FACILITY	109	154	125.37	90	174	116.607	61	102	76.5	72	118	91.1429	6	44	32.9643	35.61	37.41	36.6236	68	99	95.9286	214.333	19.5	23.4	6.4
16333512	21773493	32482959	F		2183-01-07 23:11:00	2183-02-08 15:30:00	31.6799	49.0191	0	1	t	2183-01-08 00:23:00	2183-01-20 17:31:04	12.71	1	t	49	EW EMER.	EMERGENCY ROOM	ENGLISH	SINGLE	Other	WHITE	CHRONIC/LONG TERM ACUTE CARE	118	136	125.282	93	178	131.189	37	104	67.3514	57	113	82.1892	14	32	22.525	35.56	37.17	36.2192	97	100	99.0513	176	25.9	34.7	8.8
16339049	25665764	39931938	M	2163-04-08	2155-04-17 11:36:00	2155-04-21 17:34:00	4.24861	49.2902	0	3	f	2155-04-17 12:06:16	2155-04-19 19:21:56	2.3	1	t	47	EW EMER.	EMERGENCY ROOM	?	MARRIED	Other	HISPANIC OR LATINO	HOME	58	80	68.0769	130	183	160.24	46	89	69.12	69	106	91.92	10	20	14.3462	35.83	36.94	36.3086	92	100	95.9615	149	35.8	35.8
16344769	25708814	36544317	M		2123-02-23 06:26:00	2123-02-26 20:12:00	3.57361	69.1458	0	1	t	2123-02-23 07:35:00	2123-02-24 16:17:12	1.36	1	t	69	EW EMER.	EMERGENCY ROOM	ENGLISH	SINGLE	Medicare	WHITE	HOME	55	95	74.84	97	137	113.917	51	92	65.125	65	98	76.5833	11	17	14.36	35.83	37.06	36.37	90	99	95	111.8	32.5	36.8	11.6
16388452	26977969	34625605	M	2124-04-17	2123-07-04 07:15:00	2123-07-12 19:15:00	8.5	49.5039	0	3	f	2123-07-05 15:27:54	2123-07-07 13:13:48	1.91	1	t	48	SURGICAL SAME DAY ADMISSION	PHYSICIAN REFERRAL	?	SINGLE	Medicare	ASIAN - SOUTH EAST ASIAN	SKILLED NURSING FACILITY	65	110	87.3684	60	150	93.7315	35	80	55.463	49	94	64.7273	8	30	16.7018	36.67	37.28	36.9633	95	100	98.5965	109.5	28.6	29.2	9.3
16392279	22974133	32894386	M		2161-01-25 17:25:00	2161-01-27 14:15:00	1.86806	60.0684	0	4	f	2161-01-25 17:25:39	2161-01-26 18:54:28	1.06	1	t	57	EW EMER.	EMERGENCY ROOM	ENGLISH	SINGLE	Medicaid	WHITE	HOME	95	112	104.917	93	166	125.577	63	132	87.9615	20	137.5	93.25	14	27	20.7917	36.83	37.89	37.13	89	98	94.1429	108.5	35.1	37.9	11.4
16417985	29560951	31945115	M		2181-02-13 11:10:00	2181-03-01 14:48:00	16.1514	61.119	0	1	t	2181-02-14 15:38:12	2181-02-15 14:50:17	0.97	1	t	61	SURGICAL SAME DAY ADMISSION	PHYSICIAN REFERRAL	ENGLISH	SINGLE	Medicare	WHITE	SKILLED NURSING FACILITY	81	118	91.7391	122	186	148.45	62	112	79.5	82	144	103.85	11	29	16.7391	36.78	37.22	36.9433	92	98	94.9565	183	40.5	42.8	13
16418029	25691325	31193581	M		2175-09-12 23:34:00	2175-10-19 19:10:00	36.8167	33.6981	0	1	t	2175-09-12 23:36:31	2175-10-10 17:31:31	27.75	1	t	33	URGENT	TRANSFER FROM HOSPITAL	ENGLISH	SINGLE	Other	WHITE	HOME	99	126	113.966	111	145	125.964	43	78	58.1429	70	93	78.3214	14	26	19.4167	37.56	39.83	38.8847	90	99	95.4138	172.667	26.7	29.9	8.5
16423390	22555943	30742542	F	2138-01-31	2138-01-07 14:22:00	2138-01-31 21:35:00	24.3007	72.0181	1	1	t	2138-01-07 14:22:31	2138-01-31 23:21:56	24.37	1	t	72	URGENT	TRANSFER FROM HOSPITAL	ENGLISH		Other	UNKNOWN	DIED	44	77	60.1071							12	123	74.5429	22	24	23.7931	33.5	36.44	35.339	70	100	96.6667	124.333	28.9	33.2	10.1
16425950	21368731	31614097	M		2160-04-14 17:46:00	2160-04-26 16:54:00	11.9639	87.2868	0	1	t	2160-04-14 17:47:11	2160-04-15 15:51:25	0.92	1	t	87	URGENT	TRANSFER FROM HOSPITAL	ENGLISH	MARRIED	Medicare	UNKNOWN	HOME HEALTH CARE	63	82	68.7273	116	195	152.286	56	79	68.7619	77	104	90.3333	15	28	20.7727	36.67	37	36.86	92	99	94.6364	109.75	39.1	39.5	12
16429696	27112715	30882726	M	2171-08-26	2171-05-29 00:38:00	2171-07-29 12:30:00	61.4944	74.4053	0	1	t	2171-06-01 18:16:14	2171-06-20 22:28:36	19.18	2	f	74	EW EMER.	EMERGENCY ROOM	ENGLISH	MARRIED	Other	WHITE	CHRONIC/LONG TERM ACUTE CARE	87	124	103.25	119	206	157.083	49	78	58.75	74	107	87	13	30	24.2115	37.11	38.83	38.0412	89	99	95.375	186.75	32.8	32.8	10.4
16429696	27112715	34510163	M	2171-08-26	2171-05-29 00:38:00	2171-07-29 12:30:00	61.4944	74.4053	0	1	t	2171-06-28 20:35:19	2171-07-25 21:42:00	27.05	3	f	74	EW EMER.	EMERGENCY ROOM	ENGLISH	MARRIED	Other	WHITE	CHRONIC/LONG TERM ACUTE CARE	83	99	91.5833	104	146	130.391	49	70	59.8261	64	88	75.9565	16	37	20.8958	36.78	37.83	37.5729	96	100	98.9565	157.25	25.3	25.3	8
16429696	27112715	35953137	M	2171-08-26	2171-05-29 00:38:00	2171-07-29 12:30:00	61.4944	74.4053	0	1	t	2171-05-29 02:10:00	2171-06-01 18:10:44	3.67	1	t	74	EW EMER.	EMERGENCY ROOM	ENGLISH	MARRIED	Other	WHITE	CHRONIC/LONG TERM ACUTE CARE	75	109	93	94	188	139.733	48	126	67.5667	64	136	83.2963	17	27.5	22.3235	37.28	38.89	37.9929	94	100	98.125	170	37.1	39.6	12.4
16441183	29850523	31473761	M		2160-01-06 19:29:00	2160-01-24 13:02:00	17.7312	54.0159	0	1	t	2160-01-06 19:29:52	2160-01-14 21:57:19	8.1	1	t	54	URGENT	TRANSFER FROM HOSPITAL	ENGLISH	WIDOWED	Other	WHITE	REHAB	93	129	108.577	115	175	147.667	82	108	94.8333	95	118	107.208	13	31	20.2885	36.56	40.5	38.31	94	100	96.9615	281.167	30	40.5	13.4
16453849	23276238	35955813	M		2177-06-23 04:53:00	2177-06-29 15:27:00	6.44028	57.4764	0	1	t	2177-06-23 23:25:01	2177-06-24 21:50:41	0.93	1	t	52	OBSERVATION ADMIT	PHYSICIAN REFERRAL	ENGLISH	MARRIED	Other	WHITE - RUSSIAN	HOME	54	72	61.1579	103	128	116.8	56	80	69.1333	69	89	79.9333	9	24	13.3158	36.39	36.72	36.5367	93	99	96.3684	133.385
16465056	23900843	36686040	M		2176-02-27 20:49:00	2176-03-15 15:20:00	16.7715	50.1584	0	1	t	2176-02-27 20:50:15	2176-03-01 22:58:10	3.09	1	t	50	URGENT	TRANSFER FROM HOSPITAL	ENGLISH		Medicaid	UNKNOWN	SKILLED NURSING FACILITY	112	137	126.231	106	133	122	68	87	78.4583	76	98	87.8333	12	23	18.5556	37.83	38.56	38.2783	91	99	95.1154	135.25	25.8	26.1	8.4
16471669	27191835	31879599	F		2170-01-09 16:53:00	2170-01-14 12:51:00	4.83194	72.0238	0	1	t	2170-01-09 17:29:00	2170-01-10 15:29:45	0.92	1	t	72	EW EMER.	EMERGENCY ROOM	?	MARRIED	Medicare	BLACK/AFRICAN AMERICAN	HOME	54	69	59.2727	96	144	129.15	53	80	62.3	73	84	78.25	9	24	15.0909	36.56	37.56	37.202	94	99	96.2727	96	34.5	34.5	11.5
16483343	27615389	30590972	F	2117-03-16	2117-02-07 02:05:00	2117-03-16 01:55:00	36.9931	88.1015	1	1	t	2117-02-22 15:42:18	2117-02-23 21:23:21	1.24	2	f	88	EW EMER.	EMERGENCY ROOM	ENGLISH		Medicare	UNKNOWN	DIED	73	91	81.5	112	193	136.963	45	80	54.3333	61	126	82.2593	10	30	19.5385	37	38.39	37.6767	94	99	96.1923	103.429	30.9	31.2	10.5
16483343	27615389	33171103	F	2117-03-16	2117-02-07 02:05:00	2117-03-16 01:55:00	36.9931	88.1015	1	1	t	2117-02-07 02:06:25	2117-02-13 18:59:11	6.7	1	t	88	EW EMER.	EMERGENCY ROOM	ENGLISH		Medicare	UNKNOWN	DIED	56	111	75.4444	64	155	110.806	36	74	50.8871	51	100	67.8548	13	27	21.3214	36.89	38.61	37.5557	93	100	97.037	121.5	23.6	28.2	7.8
16483343	27615389	38136699	F	2117-03-16	2117-02-07 02:05:00	2117-03-16 01:55:00	36.9931	88.1015	1	1	t	2117-03-07 08:44:14	2117-03-09 16:02:53	2.3	3	f	88	EW EMER.	EMERGENCY ROOM	ENGLISH		Medicare	UNKNOWN	DIED	65	88	72.8462	95	154	122.708	33	66	45.5417	48	86	64.1667	15	28	20.2308	35.39	37.5	36.6367	94	99	97.52	89.5	27.4	27.4	9.2
16487175	24300269	35011428	M	2149-11-19	2149-11-04 10:30:00	2149-11-19 18:54:00	15.35	59.8417	1	1	t	2149-11-05 09:23:41	2149-11-13 16:28:29	8.3	1	t	59	ELECTIVE	PHYSICIAN REFERRAL	ENGLISH	DIVORCED	Other	OTHER	DIED	91	104	96.2727	81	111	96.9423	39	80	55.3077	57	86	68.6538	9.5	23	19.7381	37.06	38.61	37.5	96	100	97.9091	182.778	26.5	35.2	9.5
16487175	24300269	38497390	M	2149-11-19	2149-11-04 10:30:00	2149-11-19 18:54:00	15.35	59.8417	1	1	t	2149-11-19 16:27:08	2149-11-19 23:21:01	0.29	2	f	59	ELECTIVE	PHYSICIAN REFERRAL	ENGLISH	DIVORCED	Other	OTHER	DIED	37	120	90.7727	44	100	73.1429	26	56	46.9643	30	65	53.2143	3	37	21.9524	36.11	36.61	36.36	92	92	92	200	20.9	20.9	6.6
16512720	20030303	31909884	M	2159-04-17	2158-03-15 03:21:00	2158-03-16 15:49:00	1.51944	56.1996	0	3	f	2158-03-15 04:54:00	2158-03-15 20:25:41	0.65	1	t	55	EW EMER.	EMERGENCY ROOM	ENGLISH	DIVORCED	Medicare	WHITE	HOME	66	85	76.375	99	151	126.2	65	100	85.1333	72	113	95.1333	12	26	17.5333	36.56	37	36.765	90	99	94.4	200.4	29.7	29.7	9.7
16512720	25617941	38428970	M	2159-04-17	2157-06-11 23:43:00	2157-06-14 15:15:00	2.64722	55.4435	0	1	t	2157-06-12 00:31:50	2157-06-13 01:18:53	1.03	1	t	55	OBSERVATION ADMIT	EMERGENCY ROOM	ENGLISH	DIVORCED	Medicare	WHITE	HOME	69	86	78.375	96	184	142.391	58	135	83.7826	27	144	93.8261	14	24	17.5	36.61	37	36.724	93	99	96.2917	297.8	31	31.4	10
16517123	22415368	35961936	M		2126-06-14 05:42:00	2126-07-28 18:10:00	44.5194	55.4497	0	1	t	2126-06-14 07:18:00	2126-07-08 22:21:35	24.63	1	t	55	EW EMER.	TRANSFER FROM HOSPITAL	ENGLISH	SINGLE	Medicare	BLACK/AFRICAN AMERICAN	SKILLED NURSING FACILITY	115	140	126.63	85	117	99.8148	54	70	61.3333	65	90	75.7778	14	21	18.6429	36.83	37.8	37.3727	93	100	98.24	117.5	34.3	39.5	11.9
16545709	21915169	32348070	M		2180-02-24 23:48:00	2180-02-28 17:06:00	3.72083	58.1506	0	1	t	2180-02-24 23:49:09	2180-02-26 22:43:13	1.95	1	t	58	URGENT	TRANSFER FROM HOSPITAL	ENGLISH	MARRIED	Other	WHITE - EASTERN EUROPEAN	HOME	52	71	60.4	110	176	143.963	56	110	83.6296	70	120	97.2593	10	22	13.3429	36.61	36.89	36.7333	89	99	94.1714	145.4	24.9	27	8.6
16562319	21769803	34074497	M	2124-09-01	2124-07-31 07:15:00	2124-08-28 17:10:00	28.4132	69.5813	0	1	t	2124-08-03 11:19:11	2124-08-03 16:58:31	0.24	2	f	69	SURGICAL SAME DAY ADMISSION	PHYSICIAN REFERRAL	ENGLISH	MARRIED	Other	WHITE	SKILLED NURSING FACILITY	94	110	99.6667	129	174	156.4	56	101	74	72	118	94.6	15	30	21.8333	36.56	37.22	36.89	92	96	94.6667	183	32.9	32.9	10.9
16562319	21769803	35020860	M	2124-09-01	2124-07-31 07:15:00	2124-08-28 17:10:00	28.4132	69.5813	0	1	t	2124-08-14 06:51:15	2124-08-18 14:40:08	4.33	4	f	69	SURGICAL SAME DAY ADMISSION	PHYSICIAN REFERRAL	ENGLISH	MARRIED	Other	WHITE	SKILLED NURSING FACILITY	68	118	84.9024	81	146	111.872	18	56	44.2051	46	138	66.6	14	37	17.5976	35.22	36.89	36.1983	93	100	97.7317	162.562	24.2	29.5	8
16562319	21769803	37356629	M	2124-09-01	2124-07-31 07:15:00	2124-08-28 17:10:00	28.4132	69.5813	0	1	t	2124-07-31 09:31:06	2124-08-03 10:55:24	3.06	1	t	69	SURGICAL SAME DAY ADMISSION	PHYSICIAN REFERRAL	ENGLISH	MARRIED	Other	WHITE	SKILLED NURSING FACILITY	67	99	87.5217	88	169	108.5	43	61	50.7308	56	97	67.7308	14	21	18.24	35.3	37.7	36.4217	96	100	98.9167	122.632	24.3	33.5	7.7
16562319	21769803	38664674	M	2124-09-01	2124-07-31 07:15:00	2124-08-28 17:10:00	28.4132	69.5813	0	1	t	2124-08-08 22:10:15	2124-08-10 14:22:31	1.68	3	f	69	SURGICAL SAME DAY ADMISSION	PHYSICIAN REFERRAL	ENGLISH	MARRIED	Other	WHITE	SKILLED NURSING FACILITY	67	75	71.2	96	134	112.88	38	52	45.12	53	74	61.56	13	27	20.2	35.72	36.94	36.2867	93	100	97.52	150.75	29.2	29.4	9.7
16571027	22671504	37565286	F		2154-02-06 17:36:00	2154-02-14 15:59:00	7.93264	45.1007	0	4	f	2154-02-06 18:35:00	2154-02-09 18:20:32	2.99	1	t	41	EW EMER.	EMERGENCY ROOM	ENGLISH	MARRIED	Medicare	WHITE	SKILLED NURSING FACILITY	92	144	107.885	85	117	99.6154	47	77	59	62	90	71.4615	11	30	16.0185	37.44	38.61	37.993	95	100	98.4231	170.25	23.7	27.2	8.1
16571027	24690199	35714540	F		2153-10-31 00:32:00	2153-11-08 16:50:00	8.67917	44.8304	0	3	f	2153-10-31 01:46:00	2153-11-02 18:08:30	2.68	1	t	41	EW EMER.	EMERGENCY ROOM	ENGLISH	MARRIED	Medicare	WHITE	SKILLED NURSING FACILITY	100	127	109.917	93	130	115	55	94	78.2	66	101	86.1	12	24	17.7083	36.5	37.22	36.8171	91	97	94.0833	139	32.8	37.1	11.1
16574626	27801141	35484834	F	2167-09-16	2165-10-22 02:48:00	2165-11-02 18:45:00	11.6646	47.8053	0	1	t	2165-10-22 03:37:00	2165-10-23 17:09:15	1.56	1	t	47	EW EMER.	EMERGENCY ROOM	ENGLISH	MARRIED	Other	WHITE	HOME	98	117	107.375	92	126	108.565	45	75	57.3043	57	81	68.8261	16	28	20.9167	36.17	36.78	36.3413	92	100	95.6667	91	23.6	23.6	7.9
16581134	23417684	31260288	F	2113-10-13	2113-09-05 01:56:00	2113-09-21 17:30:00	16.6486	69.6765	0	1	t	2113-09-17 10:44:45	2113-09-21 18:32:58	4.33	2	f	69	OBSERVATION ADMIT	EMERGENCY ROOM	ENGLISH	MARRIED	Other	WHITE	CHRONIC/LONG TERM ACUTE CARE	84	126	101.481	88	155	116.56	40	84	59.28	55	90	71.52	13	21	16.7963	36.56	37.94	37.37	93	100	97.7917	175.857	18.1	29.1	6.2
16581134	23417684	31883804	F	2113-10-13	2113-09-05 01:56:00	2113-09-21 17:30:00	16.6486	69.6765	0	1	t	2113-09-05 03:47:00	2113-09-13 09:20:24	8.23	1	t	69	OBSERVATION ADMIT	EMERGENCY ROOM	ENGLISH	MARRIED	Other	WHITE	CHRONIC/LONG TERM ACUTE CARE	99	115	107.56	84	130	108.56	33	70	55.72	55	91	73.6	10	26	19.9	36.44	37.5	36.9167	94	100	97.48	144.5	19.8	21.8	7
16594754	26131582	37336365	F		2115-03-08 04:46:00	2115-03-13 13:30:00	5.36389	92.1806	0	1	t	2115-03-08 07:35:00	2115-03-08 23:31:35	0.66	1	t	91	OBSERVATION ADMIT	WALK-IN/SELF REFERRAL	?	WIDOWED	Other	BLACK/CAPE VERDEAN	HOME HEALTH CARE	70	101	83.2222	96	156	130.562	50	126	77.625	66	134	94.125	16	33	24.9444	36.94	37.5	37.1925	90	96	92.8889	262	34.1	38.4	11.1
16606885	24444941	33628020	F	2150-08-29	2150-08-14 08:00:00	2150-08-29 19:08:00	15.4639	63.6169	1	1	t	2150-08-27 09:02:41	2150-08-29 22:02:48	2.54	2	f	63	SURGICAL SAME DAY ADMISSION	PHYSICIAN REFERRAL	ENGLISH	MARRIED	Other	WHITE	DIED	75	92	84.7586	71	143	106.157	15	72	47.6	39	87	62.2	24.5	45	30.5172	36.72	39.5	37.66	93	100	98.6786	260.6	26.1	30.1	8.1
16606885	24444941	35805089	F	2150-08-29	2150-08-14 08:00:00	2150-08-29 19:08:00	15.4639	63.6169	1	1	t	2150-08-15 06:34:22	2150-08-23 03:07:04	7.86	1	t	63	SURGICAL SAME DAY ADMISSION	PHYSICIAN REFERRAL	ENGLISH	MARRIED	Other	WHITE	DIED	76	104	91.9286	121	177	137.321	53	79	64.0714	76	113	88.1786	15	30	21.6897	36.61	37.06	36.7543	93	100	97.5357	155.667	29.4	32.4	9.2
16632367	29956550	32857677	M		2126-03-05 19:14:00	2126-03-18 15:31:00	12.8451	61.1747	0	1	t	2126-03-05 21:07:50	2126-03-10 12:57:43	4.66	1	t	61	EW EMER.	EMERGENCY ROOM	ENGLISH	SINGLE	Other	WHITE	SKILLED NURSING FACILITY	69	101	90.8519	92	123	108.478	50	77	65.3478	61	88	75.7727	16	32	26.4074	35.28	36.72	36.0487	88	97	93.8148	120	37.4	37.4	11.8
16642217	28768459	38243652	M		2172-08-29 20:50:00	2172-09-06 14:11:00	7.72292	83.6622	0	1	t	2172-08-29 20:51:29	2172-09-01 22:40:17	3.08	1	t	83	EW EMER.	PACU	ENGLISH	MARRIED	Medicare	WHITE	SKILLED NURSING FACILITY	99	122	111.634	86	142	112.024	12	100	74.0488	31	109	82.561	18	33	25.7073	36.56	37.44	36.8617	75	100	96.3659	180.2	29.9	30.9	10
16657030	29683909	32678083	M		2151-10-08 21:58:00	2151-10-13 20:30:00	4.93889	47.7691	0	1	t	2151-10-08 21:58:43	2151-10-12 22:08:11	4.01	1	t	47	URGENT	TRANSFER FROM HOSPITAL	ENGLISH	MARRIED	Other	WHITE	HOME	96	114	102.72	119	143	130.24	68	90	76.08	80	99	87.52	22	32	27.52	36.72	37.44	36.9417	90	94	92.56	212.729	35.7	35.7	13.5
16668767	29280474	34369461	M		2145-11-07 01:13:00	2145-11-20 18:44:00	13.7299	49.8489	0	1	t	2145-11-07 03:23:00	2145-11-15 17:17:18	8.58	1	t	49	EW EMER.	EMERGENCY ROOM	?	SINGLE	Other	HISPANIC/LATINO - PUERTO RICAN	HOME	108	128	117.294	86	141	106.312	41	63	52.0938	55	77	65.625	19	31	25.8472	37.06	38.22	37.7	86	100	97.9167	331.812	34.3	35.6	11.8
16670071	21952358	32174162	M	2127-10-12	2127-07-21 23:20:00	2127-07-29 13:35:00	7.59375	82.553	0	1	t	2127-07-23 10:02:37	2127-07-24 22:39:00	1.53	1	t	82	EW EMER.	PROCEDURE SITE	ENGLISH	SINGLE	Medicare	WHITE	HOME HEALTH CARE	70	87	76.25	121	164	144.75	57	86	69.6071	72	101	88	7	21	16.0714	36.67	37.28	36.9964	95	100	98.2143	134.833	24.8	27.9	8.2
16672854	20689100	34427349	M	2140-08-19	2138-02-03 06:49:00	2138-02-10 15:50:00	7.37569	76.0911	0	1	t	2138-02-03 08:27:00	2138-02-07 14:27:12	4.25	1	t	76	EW EMER.	EMERGENCY ROOM	ENGLISH	MARRIED	Medicare	WHITE	HOME HEALTH CARE	58	94	71.5909	100	162	129.636	43	103	56.2727	55	118	74.5	15	28	19.5	36.11	38.06	36.8338	92	100	97.5455	239.25	20.5	22.7	7
16677135	28402795	34026533	F		2133-09-21 05:33:00	2133-09-29 20:00:00	8.60208	87.7207	0	1	t	2133-09-21 07:56:00	2133-09-25 00:10:17	3.68	1	t	87	EW EMER.	TRANSFER FROM HOSPITAL	ENGLISH	WIDOWED	Medicare	WHITE	SKILLED NURSING FACILITY	58	115	86.6061	69	147	105.182	37	70	50.2727	45	87	63.1515	12	22	17.1875	36.5	37.22	36.7417	88	96	92.2812	92.5	33.3	37	11
16683551	26537833	32293071	M		2164-05-27 16:29:00	2164-06-02 15:47:00	5.97083	29.4044	0	1	t	2164-05-29 12:24:51	2164-05-31 14:51:05	2.1	2	f	29	URGENT	TRANSFER FROM HOSPITAL	ENGLISH		Other	UNKNOWN	HOME	52	73	61.72	112	147	129.28	72	108	84.56	85	119	97.8	9	23	18.44	36.39	37.28	36.77	93	100	97.92	75.5	38.3	40.7	13.5
16683551	26537833	35929637	M		2164-05-27 16:29:00	2164-06-02 15:47:00	5.97083	29.4044	0	1	t	2164-05-27 16:31:58	2164-05-29 00:31:12	1.33	1	t	29	URGENT	TRANSFER FROM HOSPITAL	ENGLISH		Other	UNKNOWN	HOME	51	107	69.96	85	124	102.32	48	86	66.16	59	97	77.88	9	20	14.8077	36.61	37.22	36.916	94	100	98.96	103.333	19.5	34.4	6.5
16686709	20520808	35486004	M		2113-06-14 04:40:00	2113-07-01 18:24:00	17.5722	36.4495	0	1	t	2113-06-15 10:42:18	2113-06-28 11:51:05	13.05	1	t	36	EW EMER.	EMERGENCY ROOM	ENGLISH	DIVORCED	Other	WHITE	HOME HEALTH CARE	117	137	127.24	120	179	145.32	73	102	87.2	87	115	98.92	11	21	17.0556	36.67	38.61	37.6973	93	98	95.12	229.75	37.5	45.5	12.7
16686709	24198922	35076093	M		2113-07-08 17:50:00	2113-07-23 17:41:00	14.9938	36.5168	0	2	f	2113-07-10 11:21:29	2113-07-12 21:17:02	2.41	1	t	36	DIRECT EMER.	CLINIC REFERRAL	ENGLISH	DIVORCED	Other	WHITE	CHRONIC/LONG TERM ACUTE CARE	81	108	97.6154	113	153	125.182	57	103	70.7273	71	111	82.6818	12	21	15.7963	36.67	39.22	37.4342	91	100	98.72	122.25	21.5	25.3	7.1
16691643	24166200	32170586	F		2161-03-20 02:39:00	2161-03-23 14:08:00	3.47847	39.216	0	1	t	2161-03-20 03:34:00	2161-03-20 14:19:15	0.45	1	t	34	EW EMER.	EMERGENCY ROOM	ENGLISH	SINGLE	Other	HISPANIC/LATINO - PUERTO RICAN	HOME	97	123	105.083	101	129	113.917	46	74	60.9167	60	84	72.5833	15	24	18.1667	36.61	37	36.76	93	96	94.25	112	38.5	43	12.8
16692594	24506141	38886784	F	2189-12-15	2182-09-03 21:20:00	2182-09-09 16:13:00	5.78681	65.6732	0	1	t	2182-09-03 21:21:27	2182-09-06 03:43:08	2.27	1	t	65	EW EMER.	EMERGENCY ROOM	ENGLISH	WIDOWED	Medicaid	WHITE	SKILLED NURSING FACILITY	77	107	85.0952	99	122	111.35	42	76	55.1	59	83	68.1579	12	31	22.8095	37.17	38.17	37.7433	88	98	94.0909	116	27.5	27.5	8.5
16701599	21374271	39628138	F	2115-04-27	2115-03-25 00:50:00	2115-04-06 16:48:00	12.6653	91.2273	0	1	t	2115-03-31 01:44:32	2115-04-04 21:13:08	4.81	1	t	91	OBSERVATION ADMIT	TRANSFER FROM HOSPITAL	?	WIDOWED	Medicare	UNKNOWN	HOSPICE	71	89	78.375	98	139	116.444	40	62	49.963	59	84	69.6296	15	25	19.7083	36.33	37.5	36.8314	89	99	93.3333	142.333	28.3	29.5	8.5
16720425	23871920	37414320	M		2141-08-05 00:42:00	2141-08-07 11:32:00	2.45139	43.5915	0	1	t	2141-08-05 02:45:00	2141-08-06 14:36:32	1.49	1	t	43	EW EMER.	TRANSFER FROM HOSPITAL	ENGLISH	MARRIED	Other	OTHER	HOME	70	107	90.25	120	174	145.688	66	121	90.1875	79	134	102	13	29	18.8571	36.61	36.89	36.7783	90	99	95.5625	85.6	38.4	38.4	12.7
16724844	29132285	39791050	F	2145-05-14	2145-02-19 20:13:00	2145-02-26 19:48:00	6.98264	85.1365	0	1	t	2145-02-19 21:18:00	2145-02-22 11:34:29	2.59	1	t	85	URGENT	TRANSFER FROM HOSPITAL	ENGLISH	WIDOWED	Medicare	WHITE	SKILLED NURSING FACILITY	58	88	71.52	103	156	120.038	44	90	56.3462	66	99	78.9231	15	33	24.12	36.33	36.94	36.6086	90	99	94.6	112.333	31.4	34.5	10.2
16742036	27249538	36544446	M		2184-01-18 16:43:00	2184-01-22 11:30:00	3.78264	61.0478	0	1	t	2184-01-19 06:44:43	2184-01-20 14:45:46	1.33	1	t	60	OBSERVATION ADMIT	WALK-IN/SELF REFERRAL	ENGLISH	SINGLE	Other	WHITE	HOME	65	91	79.5	112	159	128.8	56	90	71.8	70	101	84.75	8	30	17.2727	36.61	36.89	36.805	87	97	93.9091	99.9091	33.5	37.2	11.3
16742247	27243559	32979487	M	2181-11-09	2176-02-08 23:59:00	2176-03-13 14:09:00	33.5903	58.1068	0	2	f	2176-02-09 03:37:00	2176-02-18 20:36:05	9.71	1	t	58	EW EMER.	EMERGENCY ROOM	ENGLISH	MARRIED	Other	BLACK/AFRICAN AMERICAN	REHAB	68	114	84	78	172	115.839	51	110	68.9516	57	125	81.3065	4	35	20.6094	34.94	37.17	35.7343	92	100	96.5312	92.7692	16.8	20	5.6
16749537	24096764	39801252	M		2127-09-09 22:13:00	2127-09-20 15:30:00	10.7201	76.6898	0	1	t	2127-09-10 00:31:00	2127-09-11 18:51:49	1.76	1	t	76	EW EMER.	EMERGENCY ROOM	ENGLISH	SINGLE	Other	WHITE	SKILLED NURSING FACILITY	62	79	68.16	89	143	115.219	42	110	57.9062	56	113	72.8438	13	25	17.1154	36.72	37.33	36.93	94	100	97.8	186.5	31.4	35.2	10.5
16753323	24301900	37667608	F		2113-03-25 20:25:00	2113-03-27 19:30:00	1.96181	45.2296	0	1	t	2113-03-25 21:53:43	2113-03-26 22:03:34	1.01	1	t	45	EW EMER.	EMERGENCY ROOM	ENGLISH	DIVORCED	Other	WHITE	HOME	70	91	78.5	99	169	124.364	42	93	74.6364	51	107	86	10	36	17.6957	36.67	37.06	36.866	91	99	96.4348	189.15	32.4	37.3	10.3
16758327	22779550	36233830	F	2181-12-01	2181-11-29 23:36:00	2181-12-01 22:40:00	1.96111	59.9117	1	1	t	2181-11-29 23:39:45	2181-12-01 18:09:24	1.77	1	t	59	EW EMER.	EMERGENCY ROOM	ENGLISH	MARRIED	Medicaid	UNABLE TO OBTAIN	DIED	85	107	95.069	81	114	94.1667	59	72	65.7778	64	136	79.625	12	30	25.9032	33	37.1	36.0008	67	91	82.2667	177.75	31.7	38.5	10.5
16765196	23568816	35823869	F	2167-12-27	2167-06-06 02:21:00	2167-06-15 15:00:00	9.52708	72.4274	0	1	t	2167-06-12 13:20:09	2167-06-12 23:45:52	0.43	1	t	72	OBSERVATION ADMIT	TRANSFER FROM HOSPITAL	ENGLISH	MARRIED	Other	WHITE	HOME	63	95	74.35	115	138	126.389	54	74	66.8889	68	89	82.2778	13	33	19.1	36.56	37.06	36.8167	91	100	96.7895	158.667	35.2	35.2	11.3
16807777	21108113	30396220	M		2114-05-29 08:00:00	2114-06-01 20:00:00	3.5	68.4061	0	2	f	2114-05-30 02:24:42	2114-05-31 21:56:58	1.81	1	t	68	URGENT	PHYSICIAN REFERRAL	ENGLISH	WIDOWED	Medicare	OTHER	ASSISTED LIVING	70	85	77.6129	64	120	89.6562	34	68	48.4062	46	78	58.8667	14	24	18	36.5	37	36.7543	92	100	96.1613	119.5	30.6	34.3	9.4
16807777	26601707	31803889	M		2114-03-29 13:27:00	2114-04-13 19:30:00	15.2521	68.2397	0	1	t	2114-03-29 22:37:30	2114-03-31 15:19:17	1.7	1	t	68	URGENT	TRANSFER FROM HOSPITAL	ENGLISH	WIDOWED	Medicare	OTHER	HOME HEALTH CARE	69	83	76.36	88	143	121.773	53	76	65.4091	61	92	79.2273	12	31	17.4	36.33	36.56	36.4917	94	100	98	76.8571	32.6	36	10
16815664	25402575	37650557	F		2140-02-24 09:24:00	2140-02-29 17:48:00	5.35	41.1478	0	2	f	2140-02-24 10:44:00	2140-02-26 11:04:11	2.01	1	t	31	OBSERVATION ADMIT	PHYSICIAN REFERRAL	ENGLISH	MARRIED	Medicare	BLACK/AFRICAN AMERICAN	HOME	100	135	110.96	88	135	100.625	53	96	66.2917	61	100	73.48	11	30	19.2	36.39	37.56	36.8971	97	100	98.96	200.809	27.2	48.1	9.3
16827425	23205144	32778687	M		2129-03-24 19:29:00	2129-04-06 21:00:00	13.0632	80.2288	0	1	t	2129-03-25 13:40:07	2129-03-26 17:37:51	1.17	1	t	79	OBSERVATION ADMIT	PHYSICIAN REFERRAL	ENGLISH	SINGLE	Medicare	WHITE	SKILLED NURSING FACILITY	60	102	75.4231	88	192	148.419	33	86	56.4839	60	115	83.7742	5	32	23.7308	36.5	37.89	37.0075	91	97	94.7308	175.5	43.3	45.5	13.6
16833478	27473957	34827644	M		2174-10-14 03:16:00	2174-10-17 16:28:00	3.55	54.7828	0	3	f	2174-10-14 04:08:00	2174-10-14 18:05:09	0.58	1	t	53	EW EMER.	EMERGENCY ROOM	ENGLISH	MARRIED	Other	BLACK/AFRICAN AMERICAN	HOME	72	83	77.5333	84	100	91.4286	44	56	50.5714	53	65	59.9286	10	15	13	36.61	36.94	36.79	92	98	95.2667	93	22.9	26.8	6.7
16855505	21408888	39606242	F		2180-02-07 23:42:00	2180-03-06 12:11:00	27.5201	45.1033	0	1	t	2180-02-12 14:56:42	2180-03-03 23:48:43	20.37	1	t	44	EW EMER.	EMERGENCY ROOM	ENGLISH	MARRIED	Medicaid	WHITE	HOME HEALTH CARE	92	131	109.92	83	131	109.115	41	73	56.8462	54	93	72.1538	23	41	28.72	37.33	38.94	38.02	90	100	94	152.286	24.2	27.8	8
16867446	28026427	35958083	M	2170-05-29	2168-04-19 00:49:00	2168-04-23 15:49:00	4.625	59.2985	0	1	t	2168-04-19 02:18:00	2168-04-21 21:40:44	2.81	1	t	59	EW EMER.	EMERGENCY ROOM	ENGLISH	MARRIED	Other	WHITE	SKILLED NURSING FACILITY	73	126	95.36	124	169	139.64	66	102	82.08	80	115	95.2	17	35	24.8	36.5	37.67	37.0283	89	100	95.32	220.059	23.8	26.9	7.8
16879557	20224468	33184709	M		2171-02-16 17:41:00	2171-03-12 17:40:00	23.9993	55.128	0	1	t	2171-02-16 17:42:14	2171-03-02 19:03:46	14.06	1	t	55	DIRECT EMER.	PHYSICIAN REFERRAL	ENGLISH		Other	WHITE	CHRONIC/LONG TERM ACUTE CARE	93	121	106.609	89	145	107.348	43	73	54.2391	51	93	67.1522	14	30	19.7308	35.5	38.94	37.5337	94	100	97.7407	96	32.5	33	10.8
16882192	28120436	32461049	M		2156-04-06 17:28:00	2156-04-15 18:28:00	9.04167	54.2635	0	2	f	2156-04-11 00:43:16	2156-04-11 02:32:46	0.08	2	f	52	EW EMER.	EMERGENCY ROOM	ENGLISH	DIVORCED	Other	WHITE	CHRONIC/LONG TERM ACUTE CARE	71	71	71	136	136	136	68	68	68	84	84	84	17	17	17				97	97	97		34.5	34.5	12.1
16882192	28120436	35077148	M		2156-04-06 17:28:00	2156-04-15 18:28:00	9.04167	54.2635	0	2	f	2156-04-10 05:38:45	2156-04-11 00:37:52	0.79	1	t	52	EW EMER.	EMERGENCY ROOM	ENGLISH	DIVORCED	Other	WHITE	CHRONIC/LONG TERM ACUTE CARE	66	152	93.32	115	163	138.913	64	113	79.3043	81	123	92.5652	13	25	16.72	37.11	38.33	37.4917	91	97	94.6	98	34.1	34.5	11.8
16887555	28143695	35716501	M	2153-01-06	2152-12-27 20:51:00	2153-01-06 13:30:00	9.69375	75.9908	1	1	t	2153-01-02 13:03:00	2153-01-06 15:26:33	4.1	1	t	75	URGENT	TRANSFER FROM HOSPITAL	ENGLISH	SINGLE	Medicare	UNKNOWN	DIED	71	196	90.2881	56	162	115.933	31	74	54.9833	43	103	74.5417	16	51	25.1356	36.61	37.33	36.895	81	98	94.8814	154.667	39.4	41.6	12.8
16888518	20779371	34684100	F		2201-01-19 00:19:00	2201-01-20 19:19:00	1.79167	46.0487	0	4	f	2201-01-19 01:43:47	2201-01-20 02:21:33	1.03	1	t	41	OBSERVATION ADMIT	EMERGENCY ROOM	ENGLISH	SINGLE	Medicare	WHITE	HOME	74	103	89.2609	127	177	153.278	77	138	91.5	27	144	101.684	14	35	24	36.78	37.61	37.212	91	100	95.4091	150	36.6	40.7	11.7
16893984	28451320	31736660	M		2115-04-17 04:22:00	2115-04-28 14:04:00	11.4042	41.2907	0	1	t	2115-04-17 05:13:00	2115-04-17 21:49:56	0.69	1	t	41	EW EMER.	EMERGENCY ROOM	ENGLISH	MARRIED	Other	BLACK/CAPE VERDEAN	HOME HEALTH CARE	93	119	99.4118	115	149	128.875	65	81	71.6875	78	95	84.3125	16	31	19.7647	37	37.44	37.188	90	98	95.4706	221	23.2	24.3	8
16909232	24788698	30912370	F	2172-08-25	2171-08-26 19:56:00	2171-08-30 14:40:00	3.78056	86.6512	0	2	f	2171-08-26 21:17:00	2171-08-28 17:23:19	1.84	1	t	82	EW EMER.	EMERGENCY ROOM	ENGLISH	MARRIED	Medicare	ASIAN - CHINESE	HOME HEALTH CARE	85	117	100.44	88	142	119.52	51	90	62.28	61	96	75.4	19	30	22.8	36.56	37.06	36.8429	94	100	98.04	126.2	30.2	33.9	10.1
16909817	28586233	34772940	F	2193-11-01	2184-08-21 18:14:00	2184-09-21 15:00:00	30.8653	49.64	0	1	t	2184-08-31 18:51:53	2184-09-01 18:07:24	0.97	1	t	49	EW EMER.	EMERGENCY ROOM	ENGLISH	MARRIED	Other	WHITE	HOME HEALTH CARE	48	69	59.1613	94	182	120.379	58	112	71.5172	67	123	82.5172	7	14	11.129	36.06	37.39	36.6583	85	100	96.5161	126	29.7	29.7	9.9
16924675	27519751	31389393	M		2117-12-23 23:31:00	2117-12-25 11:00:00	1.47847	43.9788	0	10	f	2117-12-24 01:18:00	2117-12-25 13:29:10	1.51	1	t	41	EW EMER.	EMERGENCY ROOM	?	SINGLE	Other	HISPANIC/LATINO - PUERTO RICAN	AGAINST ADVICE	57	91	69.96	69	156	121.76	36	104	70.2	44	115	81.92	11	25	18.1296	36.5	36.94	36.7443	94	100	98.8077	91.75	35.4	37	10.8
16958639	21768839	33067226	M	2164-08-20	2164-08-12 12:25:00	2164-08-20	7.48264	70.6147	1	1	t	2164-08-12 12:26:16	2164-08-18 16:02:46	6.15	1	t	70	URGENT	TRANSFER FROM HOSPITAL	ENGLISH	MARRIED	Other	WHITE	DIED	70	90	77.5926	83	115	100.481	33	51	43.7037	46	64	57.1111	11	24	14.9643	36.28	37.56	36.9017	91	99	94.3929	135.8	26.1	30.7	9.6
16963541	25415666	36657048	F	2177-09-10	2177-09-06 09:12:00	2177-09-10 12:47:00	4.14931	58.6801	1	1	t	2177-09-06 09:59:00	2177-09-10 22:41:28	4.53	1	t	58	EW EMER.	PHYSICIAN REFERRAL	ENGLISH	SINGLE	Other	WHITE	DIED	78	124	100.071	90	155	116.29	46	91	64.2258	61	106	82.3871	17	33	25.1333	36.72	37.22	37.0283	64	100	90.6071	117.2	31.9	37.3	9.8
16971424	29326187	38041820	M		2117-01-24 22:10:00	2117-01-28 17:30:00	3.80556	51.0655	0	1	t	2117-01-25 16:56:59	2117-01-26 11:29:07	0.77	1	t	51	EW EMER.	EMERGENCY ROOM	ENGLISH	DIVORCED	Medicare	WHITE	PSYCH FACILITY	64	137	79.7917	107	176	135.261	75	126	88.7391	84	129	99.5417	11	18	13.7083	35.89	36.78	36.445	90	98	93.875	125.5	36.1	36.1	12.4
16994835	25151341	33344766	F		2187-04-24 05:39:00	2187-04-28 16:05:00	4.43472	54.3095	0	1	t	2187-04-24 07:26:00	2187-04-25 02:39:23	0.8	1	t	49	EW EMER.	TRANSFER FROM HOSPITAL	ENGLISH	DIVORCED	Medicaid	WHITE	HOME	59	99	79	104	132	119.167	61	89	76.7083	71	98	86.0417	8	32	15.84	36.94	37.11	37.008	97	100	99.16	105.5	26	28.5	8.8
17006628	26521696	37515827	M		2155-02-24 02:56:00	2155-03-02 17:08:00	6.59167	60.1482	0	1	t	2155-02-24 02:57:49	2155-02-24 20:17:13	0.72	1	t	60	URGENT	TRANSFER FROM HOSPITAL	ENGLISH	SINGLE	Medicare	WHITE	HOME HEALTH CARE	97	120	105.9	102	139	118.929	60	91	75.5714	71	101	85.1429	20	31	26.65	37.44	38.33	37.742	92	98	94.8421	173.75	28.5	28.5	9.2
17007226	28503099	31762703	M	2177-08-25	2177-02-09 02:44:00	2177-02-15 14:54:00	6.50694	56.1092	0	1	t	2177-02-09 02:44:53	2177-02-09 12:58:09	0.43	1	t	55	OBSERVATION ADMIT	EMERGENCY ROOM	ENGLISH	SINGLE	Medicaid	HISPANIC/LATINO - PUERTO RICAN	HOME	93	115	103.2	110	132	122.889	66	94	81.3333	78	102	91.3333	20	27	23.8	36.89	37.17	37.0567	91	99	95.7	117	26.8	26.8	8
17011846	22410848	35990778	M		2167-03-30 17:28:00	2167-04-02 15:36:00	2.92222	61.243	0	6	f	2167-03-30 18:26:00	2167-04-01 02:44:47	1.35	1	t	57	EW EMER.	EMERGENCY ROOM	ENGLISH	SINGLE	Medicaid	HISPANIC OR LATINO	AGAINST ADVICE	61	90	73.6053	80	159	110.833	48	129	67.1944	56	134	77.5278	7	24	16.4868	35.22	37.39	36.4443	89	99	95.5789	83.6	28	28.8	9.6
17027670	28063431	35748597	F	2170-09-11	2169-06-08 22:21:00	2169-07-20 17:04:00	41.7799	70.4351	0	1	t	2169-06-10 18:51:16	2169-06-14 16:41:29	3.91	1	t	70	OBSERVATION ADMIT	EMERGENCY ROOM	?	DIVORCED	Medicare	UNKNOWN	REHAB	92	139	118.68	100	152	124.8	56	103	73.72	65	113	85.24	5	28	22.16	36.67	38.5	37.5557	93	97	95.4783	151.333	35	37.4	11.8
17029683	29373383	30833956	F	2163-05-25	2163-05-09 15:34:00	2163-05-25 05:40:00	15.5875	44.3522	1	1	t	2163-05-09 15:35:18	2163-05-11 05:50:02	1.59	1	t	44	URGENT	TRANSFER FROM HOSPITAL	ENGLISH		Other	UNKNOWN	DIED	105	128	117.8	99	126	112	53	93	66.7826	66	101	80.3043	12	32	23.96	36.67	36.83	36.7133	90	97	93.48	114.5	29.3	29.5	9.4
17029683	29373383	39561865	F	2163-05-25	2163-05-09 15:34:00	2163-05-25 05:40:00	15.5875	44.3522	1	1	t	2163-05-17 22:23:45	2163-05-25 07:18:02	7.37	2	f	44	URGENT	TRANSFER FROM HOSPITAL	ENGLISH		Other	UNKNOWN	DIED	57	115	82.7429	87	135	111.297	46	78	59.3438	60	95	74.0781	11	34	19.9	36.39	37	36.7533	93	100	97.7353	117.409	18.1	23.1	5.8
17037764	23593984	39767899	M		2111-10-09 06:25:00	2111-10-23 18:14:00	14.4924	75.7701	0	1	t	2111-10-09 08:04:00	2111-10-10 01:13:50	0.72	1	t	75	EW EMER.	EMERGENCY ROOM	ENGLISH	MARRIED	Medicare	WHITE	HOME HEALTH CARE	51	78	71.1176	122	160	144.529	55	81	70.3529	72	100	89	9	21	16.3529	35.83	37.22	36.456	92	99	94.7059	107	42.1	45.7	13.3
17040054	28852013	36566902	M		2165-04-16 09:32:00	2165-05-12 16:12:00	26.2778	46.2886	0	1	t	2165-04-16 10:27:00	2165-04-20 00:10:35	3.57	1	t	46	OBSERVATION ADMIT	TRANSFER FROM HOSPITAL	ENGLISH	SINGLE	Other	WHITE	HOME HEALTH CARE	88	115	98.0417	90	155	110.48	19	123	71.88	41	133	83.04	23	54	32.72	36.72	37.94	37.1171	89	100	94.16	162.4	29.7	45	9.4
17053263	28800022	31678723	M		2175-06-05 18:53:00	2175-07-09 15:30:00	33.859	66.4265	0	1	t	2175-06-25 15:20:08	2175-06-28 23:48:24	3.35	1	t	66	DIRECT EMER.	PHYSICIAN REFERRAL	ENGLISH	MARRIED	Medicare	WHITE	CHRONIC/LONG TERM ACUTE CARE	20	127	89.4884	103	153	121.815	57	111	74.1111	69	121	85.2222	14	32	21.5833	36.67	36.83	36.75	88	99	94.5833	147	21.6	23	7.1
17053263	28800022	34389380	M		2175-06-05 18:53:00	2175-07-09 15:30:00	33.859	66.4265	0	1	t	2175-07-01 19:04:35	2175-07-05 17:11:59	3.92	2	f	66	DIRECT EMER.	PHYSICIAN REFERRAL	ENGLISH	MARRIED	Medicare	WHITE	CHRONIC/LONG TERM ACUTE CARE	47	101	83.1667	108	161	126.958	51	97	72.3333	70	105	85.4167	13	26	19.875	36.5	37.11	36.8167	84	98	94.1667	117	24.1	24.6	7.5
17056005	25482995	35600650	F	2179-04-06	2179-03-29 01:09:00	2179-04-04 12:12:00	6.46042	79.2383	0	1	t	2179-04-02 10:04:10	2179-04-02 14:26:29	0.18	1	t	79	EW EMER.	EMERGENCY ROOM	ENGLISH	MARRIED	Other	WHITE	HOME HEALTH CARE	68	80	73.4	15	133	99	55	78	65	69	94	80.25	20	23	22	36.61	36.61	36.61	94	96	94.4		23.3	23.3	7.8
17056490	23386104	30578676	M		2156-04-10 21:21:00	2156-04-17 12:30:00	6.63125	65.275	0	1	t	2156-04-12 12:12:17	2156-04-14 20:28:34	2.34	1	t	59	URGENT	TRANSFER FROM HOSPITAL	ENGLISH	MARRIED	Other	WHITE	HOME	64	87	76.6364	117	203	169.143	45	90	72.6071	65	116	96.8571	13	30	19.3939	36.61	36.94	36.76	93	100	96.697	199.5	30.3	32.5	10.5
17057610	26086792	30045625	F		2200-05-17 22:24:00	2200-07-03 16:45:00	46.7646	67.3738	0	1	t	2200-05-17 22:24:28	2200-06-16 18:16:36	29.83	1	t	57	URGENT	TRANSFER FROM HOSPITAL	ENGLISH	MARRIED	Other	WHITE	REHAB	76	122	101.28	51	117	99.0714	34	91	63.5357	25	97	73.3276	23	30	24.6346	33.2	36.5	35.61	84	84	84	234.625	33.9	43	11.3
17062932	28248566	31933584	F		2122-07-24 18:32:00	2122-09-02 14:30:00	39.8319	65.5606	0	1	t	2122-08-05 18:48:41	2122-08-08 21:26:56	3.11	1	t	65	EW EMER.	EMERGENCY ROOM	ENGLISH	DIVORCED	Medicare	WHITE	CHRONIC/LONG TERM ACUTE CARE	90	139	107.375	71	148.5	112.167	14	107	57.6042	22	110	71.5833	16	39	27.76	34.61	37.17	36.5886	90	100	97.087	209.167	27	42.4	8.4
17062932	28248566	34141752	F		2122-07-24 18:32:00	2122-09-02 14:30:00	39.8319	65.5606	0	1	t	2122-08-11 13:43:09	2122-08-25 13:03:18	13.97	2	f	65	EW EMER.	EMERGENCY ROOM	ENGLISH	DIVORCED	Medicare	WHITE	CHRONIC/LONG TERM ACUTE CARE	88	122	99.36	88	164	108.077	36	80	51.1538	49	104	68.0769	17	28	23.7308	36.94	38.17	37.5111	92	100	94.28	136.25	31.4	34	9.9
17063482	25629031	35589420	F		2151-07-14 20:40:00	2151-08-24 17:48:00	40.8806	54.5335	0	1	t	2151-07-15 06:09:06	2151-08-08 14:05:20	24.33	1	t	54	URGENT	TRANSFER FROM HOSPITAL	ENGLISH	MARRIED	Other	WHITE	REHAB	82	119	97.8333	58	142	93.9211	38	124	60.1316	43	128	67.1351	19	43	26.9302	36.28	37.44	36.8093	92	100	97.6098	115.75	29.3	36.4	9.6
17063482	25629031	36189100	F		2151-07-14 20:40:00	2151-08-24 17:48:00	40.8806	54.5335	0	1	t	2151-08-09 21:10:14	2151-08-19 19:00:16	9.91	2	f	54	URGENT	TRANSFER FROM HOSPITAL	ENGLISH	MARRIED	Other	WHITE	REHAB	93	126	109.565	75	143.5	106.912	42	101.5	58.9412	56	115	72.9091	25	42	34.0385	36.78	38.83	37.789	92	100	98.6087	131.5	24.7	26.1	8.1
17067646	25423329	35131406	M	2160-04-06	2157-08-31 22:27:00	2157-09-16 16:22:00	15.7465	73.6651	0	1	t	2157-08-31 23:34:00	2157-09-05 18:22:42	4.78	1	t	73	EW EMER.	EMERGENCY ROOM	ENGLISH	SINGLE	Medicare	BLACK/AFRICAN AMERICAN	HOME HEALTH CARE	85	115	95.9394	103	207	144.395	50	108	71.2368	66.5	127	91.5541	15	30	22.3143	34.44	37.61	36.0629	98	100	99.5152	148.167	12.4	30.1	4.3
17067646	27170683	32449077	M	2160-04-06	2159-11-16 11:57:00	2159-12-14 14:15:00	28.0958	75.8734	0	4	f	2159-11-16 15:07:00	2159-12-14 15:01:22	28	1	t	73	EW EMER.	EMERGENCY ROOM	ENGLISH	SINGLE	Medicare	BLACK/AFRICAN AMERICAN	CHRONIC/LONG TERM ACUTE CARE	96	117	104.25	75	152	112.542	46	88	67.625	52	100	78.6667	16	36	22.98	36.28	37.28	36.8986	95	100	98.913	118.333	30.9	33.9	10
17071990	29431329	36408173	F		2182-08-12 13:53:00	2182-09-14 14:56:00	33.0438	73.6121	0	1	t	2182-08-12 13:55:25	2182-09-08 01:04:17	26.46	1	t	73	URGENT	TRANSFER FROM HOSPITAL	ENGLISH		Medicare	UNKNOWN	REHAB	73	85	78.56	87	123	105.5	43	81	64.4333	56	92	78.5833	14	24	18.6538	36.94	38.17	37.5	92	99	96.5	154.25	35.5	37.1	11.7
17074984	24403499	32412704	F		2140-01-05 03:20:00	2140-01-12 16:15:00	7.53819	57.0093	0	1	t	2140-01-05 04:29:00	2140-01-10 23:46:54	5.8	1	t	54	EW EMER.	EMERGENCY ROOM	ENGLISH	MARRIED	Other	WHITE	HOME HEALTH CARE	64	147	112.857	81	184	116.041	45	105	70.5714	55	135	83.2245	15	46	23.14	36.39	36.94	36.621	92	100	96.4694	234	31.4	45	11.5
17080103	22347201	30508143	M	2184-07-30	2184-06-03 16:05:00	2184-07-24 16:20:00	51.0104	53.4235	0	2	f	2184-07-10 08:17:04	2184-07-11 20:36:01	1.51	2	f	53	EW EMER.	EMERGENCY ROOM	ENGLISH	MARRIED	Other	WHITE	HOSPICE	78	91	82.9512	85	110	100.094	43	70	59.5938	56	80	68.875	13	24	17.375	35.83	36.61	36.0386	89	98	93.4	102.2	21.1	27.2	8.4
17080103	22347201	33189769	M	2184-07-30	2184-06-03 16:05:00	2184-07-24 16:20:00	51.0104	53.4235	0	2	f	2184-07-20 23:57:48	2184-07-24 16:24:13	3.69	3	f	53	EW EMER.	EMERGENCY ROOM	ENGLISH	MARRIED	Other	WHITE	HOSPICE	95	108	99.6061	68	106	84.5139	25	61	46.5833	28.5	132	60.3382	16	30	21.6875	36.5	38.11	37.15	94	98	95.8788	83.5	25.9	26.6	8.8
17080103	22347201	37129984	M	2184-07-30	2184-06-03 16:05:00	2184-07-24 16:20:00	51.0104	53.4235	0	2	f	2184-06-03 16:45:00	2184-07-01 18:11:00	28.06	1	t	53	EW EMER.	EMERGENCY ROOM	ENGLISH	MARRIED	Other	WHITE	HOSPICE	87	133	105.5	64	140	104.219	27	96	62.9375	1	107.5	72.5686	16	30	23.0882	35	36.72	35.8814	96	100	99.7353	211	20.1	34	7.2
17097150	29244853	36545346	F		2138-12-25 00:34:00	2139-01-06 13:50:00	12.5528	81.9802	0	1	t	2138-12-25 00:35:37	2138-12-31 23:23:47	6.95	1	t	81	URGENT	TRANSFER FROM HOSPITAL	ENGLISH	WIDOWED	Medicare	UNKNOWN	SKILLED NURSING FACILITY	98	133	108.846	83	143	117.48	47	97	69.4	57	104	80.24	16	35	23.2692	36.72	37.44	36.9757	91	97	93.6154	103	40.4	40.4	13.8
17104139	20201177	38041019	M		2188-11-01 17:17:00	2188-11-22 17:31:00	21.0097	64.837	0	1	t	2188-11-01 17:18:22	2188-11-22 17:33:08	21.01	1	t	64	URGENT	TRANSFER FROM HOSPITAL	ENGLISH	MARRIED	Other	BLACK/CARIBBEAN ISLAND	CHRONIC/LONG TERM ACUTE CARE	78	114	98.1538	63	214	116.5	40	122	61.25	45	148	76.5714	24	34	27.4464	36.17	37.06	36.64	94	100	97.9231	163.727	18.3	27.4	6
17106724	28869335	31092810	M	2115-05-08	2115-05-04 01:40:00	2115-05-08 20:05:00	4.76736	70.337	1	2	f	2115-05-06 18:15:19	2115-05-08 22:48:05	2.19	1	t	70	URGENT	TRANSFER FROM HOSPITAL	ENGLISH	MARRIED	Other	WHITE	DIED	98	136	113.047	70	129	101.068	31	109	57.9773	43	112	70.7045	9	33	22.2955	36.44	37.17	36.7229	91	100	98.0698	101.938	29.1	32.7	9
17123591	26485635	35532300	F		2188-01-09 17:20:00	2188-01-24 18:40:00	15.0556	59.0239	0	1	t	2188-01-09 20:37:17	2188-01-12 14:33:06	2.75	1	t	59	URGENT	TRANSFER FROM HOSPITAL	ENGLISH	MARRIED	Other	UNKNOWN	HOME	85	127	105.08	88	151	116.16	48	72	57.24	61	91	70.04	21	36	28.48	37.11	38.89	38.234	92	98	95.92	143.75	33.9	36.2	11.6
17152395	25498867	31060640	M		2154-11-05 22:29:00	2154-11-20 12:30:00	14.584	33.8458	0	1	t	2154-11-05 23:03:00	2154-11-06 16:39:25	0.73	1	t	33	EW EMER.	EMERGENCY ROOM	ENGLISH	MARRIED	Other	WHITE	HOME	103	119	111.65	128	152	137.895	80	96	89.3158	93	109	100.211	21	31	26.25	37	37.78	37.3586	94	97	95.2632	141	38.2	41.6	13
17152395	25498867	33894121	M		2154-11-05 22:29:00	2154-11-20 12:30:00	14.584	33.8458	0	1	t	2154-11-07 14:21:12	2154-11-15 20:51:36	8.27	2	f	33	EW EMER.	EMERGENCY ROOM	ENGLISH	MARRIED	Other	WHITE	HOME	89	153	115.815	122	173	147.036	77	107	90.2679	76.5	119	102.852	21	49	31.7778	37.5	38	37.7543	92	100	95	107.2	29.9	32.2	10
17155701	21781012	38398288	M	2134-06-26	2128-02-29 20:06:00	2128-04-26 17:43:00	56.9007	51.1638	0	1	t	2128-03-19 11:56:12	2128-03-28 18:40:57	9.28	1	t	51	URGENT	TRANSFER FROM HOSPITAL	?	MARRIED	Other	WHITE	HOME HEALTH CARE	129	167	144.9	64	134	99.4138	37	97	59.4483	40	103	70.5455	8	42	23.2727	37	38.39	37.5962	92	100	97.5333	142	25.2	32.2	8.3
17165725	20794243	35227112	M	2139-03-18	2138-03-26 01:56:00	2138-04-02 13:45:00	7.49236	60.2302	0	2	f	2138-03-26 03:11:00	2138-03-28 12:51:32	2.4	1	t	60	EW EMER.	EMERGENCY ROOM	ENGLISH	MARRIED	Medicare	BLACK/AFRICAN AMERICAN	CHRONIC/LONG TERM ACUTE CARE	84	95	88.88	84	138	115.391	45	71	58.1739	53	85	70.6087	11	29	16.88	36.39	37.11	36.7629	95	100	99.16	120.333	25.9	25.9	7.9
17167982	22497715	34479166	M	2169-03-02	2168-12-30 09:36:00	2169-03-02 18:53:00	62.3868	51.9977	1	1	t	2168-12-31 21:19:16	2169-03-02 21:11:11	60.99	1	t	51	URGENT	TRANSFER FROM HOSPITAL	ENGLISH	SINGLE	Medicare	WHITE	DIED	82	219	112	79	146	97.5	49	98	62.9615	57	106	70.6538	12	32	25.1935	36.17	37.94	36.9214	86	99	93.4	108.667	32.7	35.7	10.3
17183632	26100302	31458818	M	2129-03-24	2129-03-12 18:58:00	2129-03-24 08:50:00	11.5778	58.1959	1	3	f	2129-03-24 04:57:14	2129-03-24 14:34:16	0.4	2	f	57	EW EMER.	EMERGENCY ROOM	?	MARRIED	Other	ASIAN	DIED	29	124	100.273	21	121	80.0417	14	62.5	40.7083	16	75	51	18	34	26.9091	36.22	36.33	36.2933	47	96	71.2727	183	22.3	25.6	6.5
17183632	26100302	34885994	M	2129-03-24	2129-03-12 18:58:00	2129-03-24 08:50:00	11.5778	58.1959	1	3	f	2129-03-12 20:22:00	2129-03-14 15:04:06	1.78	1	t	57	EW EMER.	EMERGENCY ROOM	?	MARRIED	Other	ASIAN	DIED	107	131	116.292	112	150	127.667	66	103	79.9167	81	110	90.8333	12	24	18.375	36.39	37.89	37.03	92	98	96	112.8	21.3	22.9	7.2
17186187	20589483	35175352	M	2157-10-26	2156-12-30 19:27:00	2157-01-10 15:22:00	10.8299	28.9988	0	2	f	2156-12-30 19:28:20	2156-12-31 16:56:32	0.89	1	t	28	EW EMER.	EMERGENCY ROOM	ENGLISH	SINGLE	Other	WHITE	HOME HEALTH CARE	83	105	90.0455	106	140	121	65	92	75.4762	74	104	85	11	28	15.2727	36.33	37.06	36.6583	93	100	96.381	242.333	34.9	35.7	11.8
17186187	27586407	33640281	M	2157-10-26	2156-09-27	2156-11-25 14:37:00	59.609	28.7392	0	1	t	2156-09-27 19:37:22	2156-09-28 23:50:07	1.18	1	t	28	URGENT	TRANSFER FROM HOSPITAL	ENGLISH	SINGLE	Other	WHITE	HOME HEALTH CARE	94	106	99.381	113	134	123.474	64	80	71.6842	77	91	83.0526	9	33	24.7143	36.67	37.06	36.8717	90	99	94.9048	261.5	25.7	28.7	8.5
17201537	26337563	32842482	F		2140-10-04 00:41:00	2140-10-05 20:35:00	1.82917	38.7585	0	1	t	2140-10-04 04:37:52	2140-10-05 17:08:26	1.52	1	t	38	OBSERVATION ADMIT	EMERGENCY ROOM	ENGLISH	SINGLE	Medicaid	WHITE	HOME	88	134	110.32	120	160	134.583	79	108	96.1667	89	119	105.042	10	31	19.9167	36.94	37.33	37.1086	91	100	95.68	159.7	31.9	42.1	10.7
17207245	22753750	31616522	F		2168-03-09 00:39:00	2168-03-22 15:30:00	13.6188	27.1863	0	1	t	2168-03-09 01:29:00	2168-03-11 18:49:03	2.72	1	t	27	EW EMER.	EMERGENCY ROOM	ENGLISH	SINGLE	Other	WHITE	HOME	68	116	89.64	107	133	121.333	62	88	76.375	73	99	86.375	9	28	18.24	36.72	37.94	37.554	90	100	96.52	111.6	28.2	34.8	10.4
17232733	27344041	37503072	M		2173-12-05 22:07:00	2173-12-28 16:10:00	22.7521	42.9293	0	3	f	2173-12-05 23:43:00	2173-12-14 02:59:15	8.14	1	t	40	EW EMER.	EMERGENCY ROOM	ENGLISH	SINGLE	Other	HISPANIC/LATINO - HONDURAN	HOME HEALTH CARE	111	140	129.167	110	179	142.929	54	102	76.6786	67	116	94.75	12	25	19.4483	36.78	38.06	37.1264	94	99	96.5517	101.5	24	27.8	8.1
17237690	28728298	39324322	M		2185-07-17 23:24:00	2185-07-26 19:00:00	8.81667	81.542	0	1	t	2185-07-18 12:37:17	2185-07-21 19:50:45	3.3	1	t	81	URGENT	TRANSFER FROM HOSPITAL	ENGLISH	MARRIED	Medicare	WHITE	SKILLED NURSING FACILITY	92	137	113.353	109	160	133.214	41	74	54	61	86	72.2857	15	28	21.8	36.72	38.33	37.3157	90	97	93.7273	175	41.9	41.9	13.7
17238051	28442853	31059172	M		2131-07-30 19:50:00	2131-09-14 16:47:00	45.8729	23.5772	0	1	t	2131-07-30 19:51:31	2131-08-14 21:29:54	15.07	1	t	23	URGENT	TRANSFER FROM HOSPITAL	ENGLISH		Other	BLACK/AFRICAN AMERICAN	PSYCH FACILITY	77	149	105.4	89	166	121.8	41	110	67.32	55	120	82.48	15	29	19.4	36.78	39.33	37.8745	93	100	96.88	94.5	40.3	46.1	13.2
17253050	24542195	38424186	F		2135-11-25 17:37:00	2135-12-15 14:33:00	19.8722	75.9	0	1	t	2135-11-25 17:37:48	2135-12-06 22:10:23	11.19	1	t	75	URGENT	TRANSFER FROM HOSPITAL	ENGLISH	DIVORCED	Medicare	WHITE	REHAB	107	139	118.769	18	176	143.468	6	78	61.8871	11	112	88.5	12	33	20.3393	37.39	37.83	37.6017	87	99	96	202.667	25.6	31	8.7
17267800	22548939	31129438	M		2183-06-21 21:32:00	2183-07-24 14:30:00	32.7069	74.4706	0	2	f	2183-07-01 03:08:12	2183-07-11 18:45:05	10.65	1	t	74	EW EMER.	EMERGENCY ROOM	ENGLISH	SINGLE	Medicare	WHITE	SKILLED NURSING FACILITY	68	150	95.3125	78	162	127.828	40	82	60.8966	48	106	80.1071	10	29	23.2353	36.11	37.39	36.738	94	100	98.625	242.5	17.6	33.3	6
17290814	20527559	38960944	F		2126-09-21 21:25:00	2126-10-01 15:45:00	9.76389	29.7226	0	1	t	2126-09-21 22:44:00	2126-09-24 21:09:16	2.93	1	t	25	EW EMER.	EMERGENCY ROOM	ENGLISH	SINGLE	Other	BLACK/AFRICAN AMERICAN	HOME	78	127	92.8	104	134	118.286	52	90	72.4643	64	97	82.6786	12	22.5	16.05	36.83	37.5	37.2327	95	100	99.2333	157	21.8	32.2	7.8
17292202	23015787	31683667	M		2120-07-31 20:38:00	2120-08-06 17:15:00	5.85903	49.5828	0	1	t	2120-07-31 23:15:41	2120-08-01 13:40:03	0.6	1	t	49	EW EMER.	EMERGENCY ROOM	ENGLISH	DIVORCED	Other	BLACK/CARIBBEAN ISLAND	HOME	77	90	81.7857	125	184	152.5	62	119	90.1429	69	135	104.429	13	23	19.7857	36.61	37	36.8133	94	98	95.5714	121.5	42.7	49	14
17292202	23015787	36464470	M		2120-07-31 20:38:00	2120-08-06 17:15:00	5.85903	49.5828	0	1	t	2120-08-03 08:57:22	2120-08-04 19:09:08	1.42	2	f	49	EW EMER.	EMERGENCY ROOM	ENGLISH	DIVORCED	Other	BLACK/CARIBBEAN ISLAND	HOME	69	111	80.3824	117	209	154.375	65	165	98.25	81	177	111.219	12	25	17.4857	36.5	37.11	36.6914	86	100	94.2941	135.167	37.9	40.3	12.6
17301721	28857998	30618117	M	2117-04-09	2117-03-06 16:41:00	2117-03-28 15:37:00	21.9556	52.1771	0	1	t	2117-03-06 16:43:44	2117-03-27 17:24:07	21.03	1	t	52	OBSERVATION ADMIT	PHYSICIAN REFERRAL	ENGLISH		Medicare	UNKNOWN	HOSPICE	60	102	87.6562	70	141	106.25	49	77	60.4062	55	96	72.7727	3	26	15.88	34.9	35	34.9667	76	100	90.7241	140.148	26.9	35.6	8.8
17308861	27072383	30283144	M	2121-03-04	2120-12-31 13:26:00	2121-03-03 17:30:00	62.1694	78.9995	0	1	t	2120-12-31 17:32:45	2121-01-26 19:29:10	26.08	1	t	76	EW EMER.	TRANSFER FROM HOSPITAL	ENGLISH	MARRIED	Medicare	WHITE	HOSPICE	55	75	63.4348	105	142	120.143	37	59	45.8214	59	84	69.0714	14	20	16.5208	36.5	37.83	37.312	97	100	98.2609	140	32.5	33.8	10.7
17308861	27072383	36385622	M	2121-03-04	2120-12-31 13:26:00	2121-03-03 17:30:00	62.1694	78.9995	0	1	t	2121-02-05 19:21:52	2121-03-01 20:37:05	24.05	2	f	76	EW EMER.	TRANSFER FROM HOSPITAL	ENGLISH	MARRIED	Medicare	WHITE	HOSPICE	95	137	114.542	80	149	114.217	52	92	64.8261	59	96	75.5417	18	41	27.7	37.33	39.22	38.221	93	99	95.5	143	35	38.7	10.9
17320756	20998896	31188944	M		2155-07-12 23:14:00	2155-08-08 14:10:00	26.6222	43.5283	0	1	t	2155-07-12 23:14:31	2155-07-31 16:57:13	18.74	1	t	43	URGENT	TRANSFER FROM HOSPITAL	ENGLISH	SINGLE	Medicaid	WHITE	CHRONIC/LONG TERM ACUTE CARE	78	116	89.8378	74	143	104.903	43	74	54.1857	52	102	69.7571	7	32	16.8824	37.06	39.72	38.4433	96	100	98.5833	148.5	30.3	30.3	9.9
17338932	25484651	34504422	F		2129-03-29 23:06:00	2129-04-11 13:35:00	12.6035	87.2408	0	1	t	2129-03-29 23:52:12	2129-04-01 13:39:13	2.57	1	t	87	EW EMER.	EMERGENCY ROOM	ENGLISH	WIDOWED	Medicare	WHITE	SKILLED NURSING FACILITY	75	106	89.2069	112	174	147.071	58	95	70.6071	78	125	98.1429	13	27	20.4828	36	37.44	36.805	91	100	98.3103	87	29	29	9.4
17341852	28503284	36121759	M		2177-01-01 02:20:00	2177-01-05 14:08:00	4.49167	62.0024	0	1	t	2177-01-01 04:14:00	2177-01-02 17:10:56	1.54	1	t	57	EW EMER.	EMERGENCY ROOM	ENGLISH	SINGLE	Medicare	WHITE	HOME	78	105	90	80	154	114.44	42	136	60.36	51	140	73.2	14	29	21.76	36.56	37.06	36.7967	79	100	96.0357	239.2	38.7	46.4	12.5
17342214	28100246	32724815	F		2135-09-26 22:35:00	2135-10-03 18:20:00	6.82292	26.7363	0	1	t	2135-09-26 22:37:01	2135-09-29 15:16:42	2.69	1	t	26	URGENT	TRANSFER FROM HOSPITAL	ENGLISH	SINGLE	Other	WHITE	ACUTE HOSPITAL	96	159	124.778	84	158	119.111	47	103	63.1481	62	108	81.4259	10	31	19.4444	35.61	39.89	37.8108	94	100	96.963	90.6	24.2	26.1	8.5
17349939	20829317	36095830	F	2119-08-01	2117-10-21 10:54:00	2117-10-28 19:35:00	7.36181	31.8055	0	4	f	2117-10-21 12:02:00	2117-10-25 18:02:17	4.25	1	t	30	EW EMER.	EMERGENCY ROOM	ENGLISH	SINGLE	Medicaid	WHITE	HOME	79	128	104.778	107	131	118.911	67	90	79.125	77	109	94.5714	14	24	18.3448	36.17	37.61	36.9345	97	100	99.3333	145.857	34.5	39.3	11.2
17351491	20320232	37397327	F		2164-04-18 21:40:00	2164-05-04 15:55:00	15.7604	78.2982	0	1	t	2164-04-18 21:40:57	2164-04-23 18:47:25	4.88	1	t	78	URGENT	TRANSFER FROM HOSPITAL	?	SINGLE	Medicare	BLACK/CAPE VERDEAN	CHRONIC/LONG TERM ACUTE CARE	94	127	109.462	101	166	138.96	52	99	72.88	65	108	88.48	16	25	20.44	36.28	36.94	36.6467	95	100	97.3462	147.167	25.4	26.5	7.9
17351491	22392112	30039392	F		2164-07-21 20:41:00	2164-08-12 15:26:00	21.7812	78.5554	0	2	f	2164-08-01 18:32:34	2164-08-02 17:47:38	0.97	1	t	78	EW EMER.	PROCEDURE SITE	?	SINGLE	Medicare	BLACK/CAPE VERDEAN	SKILLED NURSING FACILITY	79	128	96.3043	88	154	105.125	41	76	53.0833	54	101	66.375	15	27	19.087	36.06	37.67	36.76	95	100	97.7826	178.8	26.6	28.1	8.7
17372922	20478735	37615724	M		2156-10-04 18:33:00	2156-11-02 16:40:00	28.9215	37.7605	0	1	t	2156-10-20 20:44:43	2156-10-23 18:57:50	2.93	1	t	37	EW EMER.	EMERGENCY ROOM	ENGLISH	MARRIED	Other	PATIENT DECLINED TO ANSWER	HOME HEALTH CARE	115	139	127.222	147	174	158.615	81	118	95.1538	96	127	108.846	26	42	33.5556	36.94	37.56	37.267	94	100	96.9259	153.333	28.2	29.7	8.4
17392060	21446577	37585993	F		2140-01-30 05:04:00	2140-02-04 16:15:00	5.46597	88.0787	0	2	f	2140-01-31 01:56:49	2140-02-01 01:00:55	0.96	1	t	82	OBSERVATION ADMIT	EMERGENCY ROOM	ENGLISH	WIDOWED	Medicare	WHITE	HOME HEALTH CARE	69	78	73.2727	96	115	106.773	30	57	44.4545	40	70	63.0909	13	25	19.0652	36.39	36.67	36.478	90	97	93.4545	175.333	31.1	31.4	10
17414351	23018977	30254621	M		2179-09-14 00:06:00	2180-01-03 18:15:00	111.756	37.7009	0	1	t	2179-09-14 00:07:02	2179-10-17 19:59:13	33.83	1	t	37	URGENT	TRANSFER FROM HOSPITAL	ENGLISH	MARRIED	Other	UNKNOWN	CHRONIC/LONG TERM ACUTE CARE	71	93	80.9565	82	118	101.958	36	63	52.4375	51	78	67.5417	12	36	20	35.5	36.7	36.1321	92	100	95.25	152.625	27.1	29.4	9.9
17414351	23018977	31930810	M		2179-09-14 00:06:00	2180-01-03 18:15:00	111.756	37.7009	0	1	t	2179-10-27 06:22:02	2179-10-30 23:17:59	3.71	2	f	37	URGENT	TRANSFER FROM HOSPITAL	ENGLISH	MARRIED	Other	UNKNOWN	CHRONIC/LONG TERM ACUTE CARE	89	113	101.594	62	114	88.1176	17	48	31.5294	37	65	48.6471	15	28	22.0312	35.72	37.06	36.7371	92	100	97.5938	167.857	18.5	24.4	6.8
17414351	23018977	33407183	M		2179-09-14 00:06:00	2180-01-03 18:15:00	111.756	37.7009	0	1	t	2179-11-10 22:20:57	2179-11-18 07:52:40	7.4	3	f	37	URGENT	TRANSFER FROM HOSPITAL	ENGLISH	MARRIED	Other	UNKNOWN	CHRONIC/LONG TERM ACUTE CARE	105	122	115.545	74	136	100.688	40	62	47.8333	52.5	79	62.2083	14	38	22.1818	36.39	37.22	36.7227	94	100	99.0909	193.125	19	23.9	6.7
17417573	24710404	36358936	M	2208-08-13	2208-06-24 10:20:00	2208-08-13 16:40:00	50.2639	47.4791	1	3	f	2208-06-24 10:21:54	2208-08-13 18:15:27	50.33	1	t	41	DIRECT EMER.	PHYSICIAN REFERRAL	ENGLISH	MARRIED	Other	WHITE	DIED	106	145	127.346	77	144	96.1923	40	83	67.7692	59	94	77.7308	17	30	23.3846	35.4	39.55	37.4156	92	100	96.04	197	40.3	46.4	13
17417573	26862398	30665811	M	2208-08-13	2202-08-24 21:33:00	2202-09-04 16:10:00	10.7757	41.6459	0	1	t	2202-08-24 23:25:00	2202-08-29 17:53:00	4.77	1	t	41	EW EMER.	EMERGENCY ROOM	ENGLISH	MARRIED	Other	WHITE	HOME	118	134	125.8	119	164	142.522	53	102	83.5217	67	116	95.6957	16	33	21.28	36.67	37.78	37.055	90	95	92.96	232.556	35.5	39.3	13.5
17417573	28852024	33901331	M	2208-08-13	2206-08-23 18:04:00	2206-08-27 18:21:00	4.01181	45.6428	0	2	f	2206-08-23 20:25:00	2206-08-25 17:37:50	1.88	1	t	41	URGENT	TRANSFER FROM HOSPITAL	ENGLISH	MARRIED	Other	WHITE	HOME	117	132	126.48	118	150	136.72	62	82	71.28	74	98	86.04	18	25	19.72	36.83	37.61	37.2625	91	96	93.68	195.962	41	41	15.1
17419489	20685367	36547270	M	2111-06-28	2111-06-12 23:45:00	2111-06-28 04:22:00	15.1924	28.4463	1	1	t	2111-06-12 23:47:22	2111-06-19 22:11:08	6.93	1	t	28	URGENT	TRANSFER FROM HOSPITAL	?	SINGLE	Other	WHITE	DIED	98	129	111.538	121	155	136.96	70	97	85.48	84	125	97.92	14	24	18.8077	36.11	37.22	36.8971	91	100	95.4615	123.8	32.1	32.1	11.2
17419489	20685367	38617814	M	2111-06-28	2111-06-12 23:45:00	2111-06-28 04:22:00	15.1924	28.4463	1	1	t	2111-06-22 17:56:57	2111-06-24 20:40:15	2.11	2	f	28	URGENT	TRANSFER FROM HOSPITAL	?	SINGLE	Other	WHITE	DIED	91	121	104.84	120	143	127.652	73	87	80	86	101	91.087	13	22	16.24	35.94	36.22	36.1186	95	99	97.2	122.75	28.1	30	9.2
17419532	22648446	35623401	M	2204-10-14	2193-12-03 07:16:00	2193-12-07 13:00:00	4.23889	49.9208	0	1	t	2193-12-03 14:29:04	2193-12-04 17:17:07	1.12	1	t	49	OBSERVATION ADMIT	EMERGENCY ROOM	ENGLISH	SINGLE	Medicaid	WHITE	HOME	55	103	72.4167	128	187	152.217	65	127	89.5652	79	131	103.652	13	22	17.0833	36.44	36.89	36.61	76	99	95.9524
17441872	21942784	35993357	M		2134-01-07 06:43:00	2134-01-19 16:40:00	12.4146	65.0172	0	1	t	2134-01-07 06:44:41	2134-01-08 09:41:14	1.12	1	t	65	URGENT	TRANSFER FROM HOSPITAL	ENGLISH	MARRIED	Other	WHITE	HOME HEALTH CARE	100	132	111.84	76	232	109.083	50	193	78.25	60	205	88.25	13	24	18.44	36.78	37.56	37.1017	92	97	94.84	263.143	37.7	40.9	11.6
17459954	23149947	30491307	F	2167-02-18	2166-12-19 00:33:00	2167-01-07 19:00:00	19.7688	69.9638	0	1	t	2166-12-19 20:41:29	2166-12-21 09:14:56	1.52	1	t	69	EW EMER.	EMERGENCY ROOM	ENGLISH	MARRIED	Medicare	OTHER	HOME HEALTH CARE	60	83	70.76	106	168	137.542	68	104	80.125	79	118	93	10	22	16.32	36.22	36.94	36.69	91	100	97.28	83.25	40.7	44.8	12.6
17461994	24507977	32393731	M		2184-07-30 10:17:00	2184-08-02 13:00:00	3.11319	86.5789	0	1	t	2184-07-30 10:17:43	2184-07-30 15:00:27	0.2	1	t	86	URGENT	TRANSFER FROM HOSPITAL	ENGLISH	MARRIED	Medicaid	UNKNOWN	HOME	74	119	89.1429	103	134	115	56	65	60.5	68	78	73.6667	8	15	11.1429	36.72	36.94	36.83	94	96	94.7143	169	42.4	47.7	14.2
17461994	24507977	35263196	M		2184-07-30 10:17:00	2184-08-02 13:00:00	3.11319	86.5789	0	1	t	2184-07-30 15:38:44	2184-07-31 01:16:29	0.4	2	f	86	URGENT	TRANSFER FROM HOSPITAL	ENGLISH	MARRIED	Medicaid	UNKNOWN	HOME	80	88	83.5556	103	124	113.333	45	68	52.8889	61	81	67.5556	12	18	15.5556	36.89	37.67	37.3333	94	98	96.2222	132	42.4	47.7	14.2
17462601	23386907	30981140	M		2178-09-18 07:55:00	2178-11-05 14:48:00	48.2868	27.7128	0	2	f	2178-09-18 11:47:00	2178-09-22 12:24:32	4.03	1	t	27	EW EMER.	EMERGENCY ROOM	ENGLISH	MARRIED	Other	OTHER	HOME HEALTH CARE	128	146	137.12	134	178	150.042	66	102	86.4167	82	117	100.042	29	53	40.52	35.33	37.56	36.7575	89	99	93.8	166	28	39.7	8.5
17462601	28766312	34281915	M		2178-08-02 20:23:00	2178-09-17 12:08:00	45.6562	27.5855	0	1	t	2178-08-11 02:20:29	2178-09-05 18:37:17	25.68	2	f	27	URGENT	TRANSFER FROM HOSPITAL	ENGLISH	MARRIED	Other	OTHER	REHAB	115	160	145.037	81	129	111.6	28	72	55.7	57	94	73.9219	14	50	29.0345	36.17	38.44	37.844	81	100	94.7407	251.714	28.5	36.5	9.2
17462601	28766312	39237240	M		2178-08-02 20:23:00	2178-09-17 12:08:00	45.6562	27.5855	0	1	t	2178-08-02 20:24:30	2178-08-04 22:53:27	2.1	1	t	27	URGENT	TRANSFER FROM HOSPITAL	ENGLISH	MARRIED	Other	OTHER	REHAB	78	109	92.3111	161	204	183.341	70	102	88.3415	91	124	109.829	20	45	35.7111	36.44	38.11	37.6571	89	97	94.3111	113	38.4	38.6	12.9
17469778	22441519	34412219	M	2128-12-14	2128-11-15 03:05:00	2128-12-11 18:00:00	26.6215	47.8737	0	1	t	2128-11-15 05:53:00	2128-12-03 16:11:54	18.43	1	t	47	EW EMER.	EMERGENCY ROOM	ENGLISH	SINGLE	Medicare	BLACK/AFRICAN AMERICAN	CHRONIC/LONG TERM ACUTE CARE	78	121	96.1429	65	146	110.714	49	109	74.8929	54	116	83.1071	24	34	29.1786	35	36.94	36.455	51	100	89.5	188.4	33.4	47	11.1
17476694	26367230	35191106	M	2130-07-11	2130-07-03 20:37:00	2130-07-11 17:20:00	7.86319	73.5034	1	1	t	2130-07-03 20:38:27	2130-07-11 18:25:15	7.91	1	t	73	URGENT	TRANSFER FROM HOSPITAL	ENGLISH		Medicare	UNABLE TO OBTAIN	DIED	79	122	98.9355	75	176	121.567	39	105	66.6	48	120	76.6296	17	28	22.2188	36.22	37.67	36.9929	95	100	98.3871	174	28	37.4	9.2
17490822	28720765	30199016	F	2167-06-09	2167-05-26 18:50:00	2167-06-09 15:15:00	13.8507	48.3991	1	1	t	2167-05-26 18:51:03	2167-06-09 17:28:01	13.94	1	t	48	OBSERVATION ADMIT	TRANSFER FROM HOSPITAL	ENGLISH		Other	UNKNOWN	DIED	80	132	109.125	96	151	119.407	65	97	84.8148	77	113	95.963	8	32	20.0938	36.5	38.3	37.4967	91	98	94.2188	104	21.3	27.1	6.9
17494855	22025991	38430682	M		2116-01-22 01:02:00	2116-02-04 17:07:00	13.6701	51.0576	0	1	t	2116-01-22 01:17:00	2116-01-30 18:17:49	8.71	1	t	51	EW EMER.	EMERGENCY ROOM	ENGLISH		Medicare	UNKNOWN	CHRONIC/LONG TERM ACUTE CARE	104	150	127.394	63	125	90.0769	39	79	58.5641	44	90	69.2564	10	26	17.2727	33.7	39.2	37.4727	93	100	97.4062	378.806	45.1	57.5	16.3
17495667	28096963	38984004	F		2119-03-26 20:22:00	2119-04-12 16:42:00	16.8472	73.2331	0	1	t	2119-03-26 21:51:00	2119-03-29 22:47:18	3.04	1	t	70	EW EMER.	EMERGENCY ROOM	ENGLISH	MARRIED	Medicare	WHITE	REHAB	67	95	79.5	87	117	101.318	49	71	58.8636	60	77	68.3182	11	25	15.9091	36.44	37.17	36.6411	92	99	97.7273	133.333	34.5	40.5	11.9
17503907	25133113	31608691	M	2154-07-01	2154-03-29 18:18:00	2154-05-29 16:30:00	60.925	84.2403	0	1	t	2154-03-29 20:17:00	2154-05-29 16:51:33	60.86	1	t	84	EW EMER.	EMERGENCY ROOM	ENGLISH	MARRIED	Other	WHITE	CHRONIC/LONG TERM ACUTE CARE	65	92	72.6957	89	167	138.304	37	86	63.4783	55	100.5	82.0217	22	31	26.125	35.89	38.17	36.91	93	100	97.4583	88.25	40.1	43.7	12.7
17503907	27923449	39275568	M	2154-07-01	2154-06-16 01:46:00	2154-07-01 20:11:00	15.7674	84.4547	1	2	f	2154-06-16 02:37:00	2154-07-01 22:32:59	15.83	1	t	84	EW EMER.	EMERGENCY ROOM	ENGLISH	MARRIED	Other	WHITE	DIED	70	90	78.6765	88.5	149	122.129	31.5	86	44.7286	46.5	95	66.5429	13	30	21.1176	36.78	37.89	37.3743	93	100	98	112.167	26.2	27.8	7.9
17507148	22782860	35704352	F		2176-07-31 15:29:00	2176-07-31 20:03:00	0.190278	77.5822	0	1	t	2176-07-31 15:29:53	2176-07-31 20:03:44	0.19	1	t	77	DIRECT EMER.	PHYSICIAN REFERRAL	?		Other	WHITE	ACUTE HOSPITAL	70	83	77.75	136	168	151.667	43	62	52.6667	68	90	79	17	22	19.5	37.17	37.17	37.17	97	98	97.5
17518372	29241068	33298459	F		2190-05-27 01:49:00	2190-06-03 20:00:00	7.75764	71.3993	0	1	t	2190-05-27 04:11:00	2190-06-01 22:05:24	5.75	1	t	70	EW EMER.	EMERGENCY ROOM	ENGLISH	SINGLE	Medicare	WHITE	HOME HEALTH CARE	70	143	95.7317	90	161	119.407	42	120	63.2963	57	131	75.8519	14	39	23.1707	36.33	37.28	36.8263	90	100	96.5385	138.75	30.8	39.9	10
17520239	24495302	30522680	M	2190-07-12	2190-07-08 22:38:00	2190-07-11 18:52:00	2.84306	64.5173	0	1	t	2190-07-09 15:17:37	2190-07-11 18:53:08	2.15	1	t	64	EW EMER.	EMERGENCY ROOM	ENGLISH	MARRIED	Other	WHITE	HOSPICE	93	104	96.8889	108	165	131.88	52	81	60.4	69	100	76.875	12	24	15.9259	36.39	36.67	36.5225	90	96	93.6296	77.75	32.7	41.4	11.4
17521905	29059095	39008512	M	2136-09-30	2136-08-31 18:14:00	2136-09-30 02:50:00	29.3583	66.6667	1	2	f	2136-09-02 15:09:45	2136-09-23 21:30:42	21.26	1	t	65	OBSERVATION ADMIT	PHYSICIAN REFERRAL	ENGLISH	MARRIED	Medicare	WHITE	DIED	86	122	96.9615	113	172	140.833	62	106	84.1667	78	120	97.125	8	25	15.2321	36.44	37	36.6957	84	99	94	163.375	29.3	30.5	9.2
17528049	23044946	35214154	M		2178-01-25 22:39:00	2178-02-04 18:20:00	9.82014	54.0683	0	1	t	2178-01-25 22:39:54	2178-01-29 21:10:55	3.94	1	t	54	EW EMER.	EMERGENCY ROOM	ENGLISH	SINGLE	Medicare	WHITE	SKILLED NURSING FACILITY	76	95	87.0833	133	176	148.783	74	116	85.7826	87	123	99.8696	11	25	15.9167	35.89	37.28	36.7333	90	98	94.0417	83.5	37.8	46.5	14.2
17540610	22324367	31631717	M		2151-12-20 18:15:00	2151-12-25 15:30:00	4.88542	84.9686	0	1	t	2151-12-20 18:16:15	2151-12-21 14:34:27	0.85	1	t	84	EW EMER.	PROCEDURE SITE	ENGLISH	MARRIED	Medicare	WHITE	HOME	82	96	90.2778	85	150	126.529	31	93	60.9412	41	128	79.0588	7	27	20	37.17	37.72	37.446	91	96	94.1111	154.333	40.3	42.3	14.2
17554343	29067735	37144362	M		2192-03-10 17:59:00	2192-03-19 13:49:00	8.82639	56.191	0	1	t	2192-03-10 18:42:00	2192-03-18 17:53:17	7.97	1	t	56	EW EMER.	EMERGENCY ROOM	ENGLISH	MARRIED	Other	WHITE	HOME	66	102	81.56	131	191	160.88	81	121	95.8	101	133	118.68	12	29	22.1667	35.44	37.89	36.63	91	99	95.1154	177.429	41.2	48.6	15.1
17563472	25832321	38815706	F		2126-03-02 17:24:00	2126-03-08 15:30:00	5.92083	44.1656	0	2	f	2126-03-02 17:25:57	2126-03-05 16:15:50	2.95	1	t	43	EW EMER.	EMERGENCY ROOM	ENGLISH	SINGLE	Medicaid	WHITE	HOME	98	127	115.25	106	141	119.929	44	127	67.2857	56	131	83.2143	18	31	24.4464	36.39	38.89	37.7044	98	100	98.9167	133.5	29.7	40.9	10.5
17584785	24223850	36677731	M		2145-12-07 21:43:00	2145-12-09 10:30:00	1.53264	56.9334	0	1	t	2145-12-07 23:36:00	2145-12-09 11:04:39	1.48	1	t	56	EW EMER.	TRANSFER FROM HOSPITAL	ENGLISH	DIVORCED	Other	WHITE	AGAINST ADVICE	61	94	69.5385	82	122	99	56	88	68.96	66	98	78.84	8	26	18.3036	36.5	36.67	36.546	89	100	95.5769	87	34.1	37.3	11.4
17586417	24336759	35864680	F	2181-09-30	2181-09-26 20:33:00	2181-09-30 14:13:00	3.73611	58.7362	1	1	t	2181-09-26 21:39:00	2181-09-30 18:21:29	3.86	1	t	54	EW EMER.	EMERGENCY ROOM	ENGLISH	SINGLE	Medicaid	BLACK/AFRICAN AMERICAN	DIED	68	132	92.5273	73	191	130.952	53	130	85.2981	46.5	143	96.3302	12	40	26.7553	32.8	38	35.8892	83	100	97.907	177.667	26	50.4	8.3
17589645	28331766	32962674	M		2154-09-02 17:14:00	2154-10-01 19:52:00	29.1097	59.67	0	1	t	2154-09-02 18:33:00	2154-09-11 15:22:28	8.87	1	t	59	EW EMER.	EMERGENCY ROOM	ENGLISH	MARRIED	Other	WHITE	CHRONIC/LONG TERM ACUTE CARE	89	118	107.6	101	155	130.154	63	85	74.2692	78	105	91.9231	16	30	24.8269	36.5	38.56	37.6463	93	98	95.12	218.5	40.5	43.6	13.6
17596563	25032671	38902994	M	2120-01-24	2119-06-29 06:33:00	2119-07-07 15:32:00	8.37431	91.4909	0	1	t	2119-06-29 08:50:00	2119-06-30 18:21:50	1.4	1	t	87	EW EMER.	TRANSFER FROM HOSPITAL	ENGLISH	MARRIED	Medicare	WHITE - OTHER EUROPEAN	SKILLED NURSING FACILITY	47	53	49.9583	106	141	121.417	48	81	60.625	67	92	78.5	15	34	21.8333	36.39	37.11	36.5314	90	96	93.625	94	20.8	23.3	6.3
17601166	20161250	35276354	M	2181-09-26	2175-11-18 02:21:00	2175-12-05 18:25:00	17.6694	57.8791	0	1	t	2175-11-18 03:39:00	2175-11-30 21:52:38	12.76	1	t	57	EW EMER.	EMERGENCY ROOM	ENGLISH	MARRIED	Other	WHITE	HOME HEALTH CARE	86	212	108.229	114	202	163.938	68	102	92.6875	80	121	108.781	13	32	19.6857	37.11	37.72	37.5367	91	95	93.4286	234.111	46.2	50.2	15.7
17601166	28847284	33337287	M	2181-09-26	2176-09-10 14:04:00	2176-09-12 15:25:00	2.05625	58.6936	0	2	f	2176-09-10 15:11:00	2176-09-11 15:29:58	1.01	1	t	57	EW EMER.	EMERGENCY ROOM	ENGLISH	MARRIED	Other	WHITE	HOME HEALTH CARE	72	85	78.52	98	131	114.2	57	82	70.84	68	91	81.04	13	26	20.52	35.61	36.44	35.9617	95	99	96.6	136.8	29.9	36.2	10.3
17605273	29064880	35686400	M	2122-11-06	2122-10-19 16:55:00	2122-11-06 02:31:00	17.4	66.8001	1	1	t	2122-10-19 16:55:40	2122-11-06 18:16:41	18.06	1	t	64	URGENT	TRANSFER FROM HOSPITAL	ENGLISH	MARRIED	Other	WHITE	DIED	64	83	72.88	157	195	169.889	88	109	100	65	129	100	14	37	23.04	35.22	37.72	36.5486	94	100	96.72	162.812	45	54.3	15.7
17606572	25361550	35035099	M		2126-03-04 06:00:00	2126-03-08 17:15:00	4.46875	86.1704	0	1	t	2126-03-05 23:40:38	2126-03-08 18:59:08	2.8	1	t	86	EW EMER.	EMERGENCY ROOM	ENGLISH	MARRIED	Medicare	WHITE	HOME HEALTH CARE	65	131	90.7308	98	165	126.52	63	94	76.32	71	110	87.72	14	33	20.4423	36.67	37	36.8333	89	99	96	112.667	38.9	45.1	13.9
17621453	25307580	39489833	M		2132-01-17 01:18:00	2132-02-09 13:02:00	23.4889	62.0433	0	1	t	2132-01-31 10:30:40	2132-02-01 11:57:38	1.06	1	t	61	EW EMER.	EMERGENCY ROOM	ENGLISH	MARRIED	Other	WHITE	HOME	57	101	75.4	113	180	136.148	58	95	74	74	124	93.2593	10	25	17.1667	35.83	37.06	36.522	90	100	96.36	100.5	36.1	36.2	11.8
17622916	26406901	38639300	F	2158-01-30	2157-08-27 08:00:00	2157-09-08 15:00:00	12.2917	76.6525	0	1	t	2157-08-27 22:16:13	2157-08-30 17:54:09	2.82	1	t	76	SURGICAL SAME DAY ADMISSION	PHYSICIAN REFERRAL	ENGLISH	MARRIED	Medicare	WHITE	SKILLED NURSING FACILITY	79	108	92.4194	89	140	105.467	39	71	49.2333	51	89	66.1333	10	24	17.0968	36.67	37.06	36.7943	85	100	94.9355	199.8	28.6	29.2	9.7
17631600	21939948	31706336	M		2124-07-14 19:35:00	2124-08-26 18:56:00	42.9729	55.5361	0	1	t	2124-07-25 12:04:46	2124-07-28 01:11:11	2.55	1	t	55	URGENT	TRANSFER FROM HOSPITAL	ENGLISH	MARRIED	Other	WHITE	HOME	74	140	98.8269	82	154	110.88	72	106	82.04	78	120	91.32	19	51	24.0189	37.11	37.89	37.5	78	100	95.4615	120.333	25.8	28	7.9
17631600	21939948	33919762	M		2124-07-14 19:35:00	2124-08-26 18:56:00	42.9729	55.5361	0	1	t	2124-08-02 16:17:50	2124-08-06 16:39:49	4.02	2	f	55	URGENT	TRANSFER FROM HOSPITAL	ENGLISH	MARRIED	Other	WHITE	HOME	75	95	81.28	88	119	96.44	62	85	70.68	71	91	79.16	12	31	17.3958	36.44	37.78	37.41	94	100	97.72	119	25.5	28	7.7
17643155	27564165	37637438	M		2112-05-07 06:08:00	2112-05-18 18:13:00	11.5035	32.3484	0	1	t	2112-05-07 06:08:30	2112-05-10 20:52:01	3.61	1	t	32	URGENT	TRANSFER FROM HOSPITAL	ENGLISH		Other	UNKNOWN	HOME	108	135	119.577	105	166	146.24	61	113	87.68	74	120	100.08	13	37	18.9615	36.78	38.94	37.872	92	99	94.6538	191.259	30.8	34.1	10.5
17656727	22247709	38830029	F	2144-09-04	2139-04-12 23:17:00	2139-04-18 09:52:00	5.44097	87.2779	0	3	f	2139-04-13 00:25:00	2139-04-13 21:26:05	0.88	1	t	85	EW EMER.	EMERGENCY ROOM	ENGLISH	SINGLE	Medicare	BLACK/AFRICAN AMERICAN	HOME HEALTH CARE	63	83	73.1667	120	222	157.364	33	106	65	58	114	86.7727	12	26	18.5	36.22	37.72	37.1567	91	100	96.9583	161	34.7	37.8	10.8
17656727	25508861	37150771	F	2144-09-04	2139-02-12 03:53:00	2139-02-19 17:20:00	7.56042	87.1141	0	2	f	2139-02-12 10:43:36	2139-02-16 00:29:49	3.57	1	t	85	EW EMER.	EMERGENCY ROOM	ENGLISH	SINGLE	Medicare	BLACK/AFRICAN AMERICAN	HOME HEALTH CARE	69	87	78.24	118	187	153.84	38	74	55.24	67	103	80.68	17	28	23.16	36.67	38.11	37.48	93	100	97.52	105.429	35	42.4	11.2
17678188	24871070	34600139	F	2146-12-03	2146-11-24 04:05:00	2146-12-03 16:15:00	9.50694	39.8958	1	1	t	2146-12-02 04:05:12	2146-12-03 18:39:36	1.61	2	f	39	EW EMER.	EMERGENCY ROOM	ENGLISH	SINGLE	Other	BLACK/AFRICAN AMERICAN	DIED	103	133	119.735	79	139	104.743	44	61	52.1714	56	83	67.7143	12	46	30.6806	36.11	38.22	37.2511	93	100	98.7714	209.773	19.1	34.8	6
17678188	24871070	38386254	F	2146-12-03	2146-11-24 04:05:00	2146-12-03 16:15:00	9.50694	39.8958	1	1	t	2146-11-24 05:15:00	2146-12-01 20:39:59	7.64	1	t	39	EW EMER.	EMERGENCY ROOM	ENGLISH	SINGLE	Other	BLACK/AFRICAN AMERICAN	DIED	122	140	131.379	83	155	120.24	36	112	61.6	56	116	74.5833	14	44	29.5862	36.28	38.11	37.188	94	100	97.5556	264.25	37.4	47.6	12.1
17691221	22367574	37930867	F		2143-05-14 18:59:00	2143-05-20 16:15:00	5.88611	89.3663	0	1	t	2143-05-14 20:19:00	2143-05-16 17:00:20	1.86	1	t	89	EW EMER.	EMERGENCY ROOM	ENGLISH	WIDOWED	Other	WHITE	SKILLED NURSING FACILITY	81	110	95.0857	96	131	117.457	34	70	44.1143	55	79	62.0857	21	41	27.6571	36.44	37.33	36.8886	89	99	94.9143	293.8	29.5	31.5	9.2
17698386	20711189	33855375	F		2205-05-01 18:35:00	2205-05-07 14:23:00	5.825	69.3327	0	1	t	2205-05-01 20:44:00	2205-05-05 20:57:12	4.01	1	t	68	EW EMER.	EMERGENCY ROOM	ENGLISH	MARRIED	Other	WHITE	HOME HEALTH CARE	66	102	77.6923	55	130	99.12	24	101	60.2	40	105	69.76	9	20	14.3833	36.56	37	36.7088	100	100	100	108	27	29.2	10.8
17699882	26159424	37086713	F	2127-09-25	2126-12-12 20:21:00	2126-12-22 19:25:00	9.96111	80.9469	0	1	t	2126-12-12 20:22:34	2126-12-19 16:48:25	6.85	1	t	80	EW EMER.	PROCEDURE SITE	ENGLISH	DIVORCED	Medicare	UNABLE TO OBTAIN	HOME HEALTH CARE	69	101	80.6538	122	196	166.792	54	76	67.2083	73	103	91.9167	14	34	23.5385	36.11	37.44	36.61	92	97	94.125	135	30.8	31.6	10.4
17725512	22451758	36393179	M	2149-05-28	2149-05-27 20:29:00	2149-05-28 17:00:00	0.854861	48.4021	1	1	t	2149-05-27 20:30:21	2149-05-28 18:13:17	0.9	1	t	48	URGENT	TRANSFER FROM HOSPITAL	ENGLISH	DIVORCED	Other	WHITE	DIED	94	110	100.577	69	112.5	98.537	46	63	55.5741	54	77	68.2037	14	26	19.537	37.17	37.56	37.322	90	100	96.6667	163.833	25	25.4	8.4
17726225	21651263	39105814	M	2165-01-16	2164-09-18 14:18:00	2164-10-09 17:10:00	21.1194	73.7149	0	3	f	2164-09-18 19:17:00	2164-09-23 17:11:26	4.91	1	t	71	EW EMER.	EMERGENCY ROOM	ENGLISH	SINGLE	Medicare	BLACK/AFRICAN	SKILLED NURSING FACILITY	59	88	70.6296	79	148	106.107	39	81	46.8929	50	101	62.6429	12	30	19	33.89	36.56	35.6675	91	99	95.8519	105.6	27	27.7	8.6
17733169	22564309	39763116	F		2112-12-01 14:54:00	2112-12-11 21:00:00	10.2542	66.9189	0	1	t	2112-12-06 08:30:47	2112-12-07 18:49:49	1.43	1	t	66	URGENT	TRANSFER FROM HOSPITAL	ENGLISH	SINGLE	Other	WHITE	HOME	88	108	96.6296	118	150	135.87	53	80	66.8261	68	96	82.9565	13	24	17.08	36.28	36.83	36.6114	94	100	97.2083	122.833	27.1	29.8	9.1
17743431	25303729	31194919	F		2176-08-06 05:28:00	2176-08-12 15:42:00	6.42639	62.5968	0	1	t	2176-08-06 06:38:00	2176-08-08 21:19:15	2.61	1	t	61	EW EMER.	EMERGENCY ROOM	ENGLISH	MARRIED	Other	WHITE	HOME HEALTH CARE	69	94	77.4054	108	167	145.8	57	93	67.56	73	100	85.08	16	27	20.8919	36.78	37.17	36.9167	92	99	95.8649	223.148	33.9	36.5	11.6
17751692	24457348	34659084	F		2146-08-29 03:16:00	2146-09-03 20:19:00	5.71042	91.6575	0	1	t	2146-08-29 04:38:00	2146-08-29 21:49:11	0.72	1	t	91	EW EMER.	EMERGENCY ROOM	ENGLISH	WIDOWED	Medicare	WHITE	HOME HEALTH CARE	51	67	58.7778	92	125	108.556	30	75	43.5	46	79	59.0556	14	20	16.8889	37	37.11	37.046	94	100	98.2222	88	28.1	28.1	9.4
17760382	25665942	34542144	M		2115-08-05 15:48:00	2115-08-27 17:40:00	22.0778	49.5932	0	1	t	2115-08-05 15:49:32	2115-08-09 05:59:38	3.59	1	t	49	URGENT	TRANSFER FROM HOSPITAL	?	MARRIED	Other	OTHER	HOME HEALTH CARE	73	91	82.6923	90	166	131	50	135	65.64	64	144	83.32	13	34	17.6154	36.56	36.89	36.734	93	99	97.1538	107.2	30.9	32	10.1
17769704	25687652	32560255	M	2138-06-01	2138-05-19 22:35:00	2138-05-25 11:53:00	5.55417	63.3812	0	1	t	2138-05-20 00:09:00	2138-05-21 21:27:49	1.89	1	t	60	EW EMER.	EMERGENCY ROOM	ENGLISH	SINGLE	Other	WHITE	SKILLED NURSING FACILITY	81	94	87.5556	105	138	121.88	65	86	74.32	76	96	84.96	18	31	24.3333	36.61	36.78	36.685	90	99	94.3333	133	41	45	13
17807659	25824143	39625681	F		2127-11-21 15:33:00	2127-11-27 14:00:00	5.93542	56.8889	0	1	t	2127-11-21 17:01:00	2127-11-25 15:07:09	3.92	1	t	56	EW EMER.	EMERGENCY ROOM	ENGLISH		Medicaid	UNABLE TO OBTAIN	HOME	74	113	83.5	99	142	123.739	64	95	81.0435	46	102	87.08	11	23	16.3462	36.22	37	36.6029	93	100	97.3846	127.667	25.4	33.9	8.5
17809522	29638319	30418521	M		2174-02-01 15:40:00	2174-03-13 15:45:00	40.0035	58.0867	0	1	t	2174-02-27 11:50:19	2174-02-28 06:25:51	0.77	2	f	58	URGENT	TRANSFER FROM HOSPITAL	ENGLISH	SINGLE	Other	BLACK/AFRICAN AMERICAN	SKILLED NURSING FACILITY	82	119	94.9412	94	139	111	49	85	62.6111	61	97	73.5	11	27	16.7778	36.89	39.5	37.555	94	99	97.1667	95.25	21.9	23.9	6.7
17809522	29638319	39957639	M		2174-02-01 15:40:00	2174-03-13 15:45:00	40.0035	58.0867	0	1	t	2174-02-01 15:41:20	2174-02-12 15:07:28	10.98	1	t	58	URGENT	TRANSFER FROM HOSPITAL	ENGLISH	SINGLE	Other	BLACK/AFRICAN AMERICAN	SKILLED NURSING FACILITY	73	101	85.08	87	154	110.36	43	109	67.04	64	120	83.88	6	30	17.4615	36.83	38.06	37.2133	91	100	97.3333	137.714	21.9	31.4	7
17810811	25877275	30529254	M		2138-10-11 22:48:00	2138-12-03 16:30:00	52.7375	61.7788	0	2	f	2138-10-12 00:37:00	2138-10-20 20:44:16	8.84	1	t	59	EW EMER.	TRANSFER FROM HOSPITAL	ENGLISH	SINGLE	Medicare	WHITE	HOME HEALTH CARE	88	115	104.24	92	122	104.28	53	82	66.92	67	93	78.68	17	36	24.1346	36.28	37.5	36.7067	92	100	96.2308	159.6	16.1	21.7	4.8
17812252	28997979	37461948	F	2154-05-07	2154-05-05 22:51:00	2154-05-07 20:10:00	1.88819	82.3414	1	2	f	2154-05-06 00:08:27	2154-05-08 08:37:32	2.35	1	t	81	EW EMER.	EMERGENCY ROOM	ENGLISH	MARRIED	Medicare	WHITE	DIED	66	92	82.1739	87	122	107.208	19	77	42.1458	43	72	59.9792	10	48	29.3958	34	35.17	34.6017	85	100	93.84	211.286	32.6	32.6	10.5
17839961	28343734	34349427	M	2145-08-22	2145-08-16 23:16:00	2145-08-22 08:54:00	5.40139	86.6242	1	1	t	2145-08-16 23:17:17	2145-08-18 01:58:01	1.11	1	t	86	URGENT	TRANSFER FROM HOSPITAL	ENGLISH	MARRIED	Other	WHITE	DIED	53	86	65.7143	122	165	141.577	27	58	40.0769	54	82	65.4615	14	25	19.25	35.94	37.72	36.7	79	98	96.2857	111	27.7	31.7	9.6
17839961	28343734	34885146	M	2145-08-22	2145-08-16 23:16:00	2145-08-22 08:54:00	5.40139	86.6242	1	1	t	2145-08-21 20:45:56	2145-08-22 11:35:14	0.62	2	f	86	URGENT	TRANSFER FROM HOSPITAL	ENGLISH	MARRIED	Other	WHITE	DIED	50	87	63.875	46	122	87.9444	26	58	37.6667	37	69	53.2037	14	37	29.0714	34.33	35.28	34.812	90	100	97.8	175.5	20.8	24.7	7.1
17860833	21936818	38742556	M		2131-02-21 04:03:00	2131-03-04 16:30:00	11.5188	87.1402	0	2	f	2131-02-21 11:44:03	2131-02-22 20:50:48	1.38	1	t	83	EW EMER.	EMERGENCY ROOM	ENGLISH	WIDOWED	Other	WHITE	SKILLED NURSING FACILITY	60	90	72.5417	89	160	125.75	50	120	70.25	60	128	82.3	13	26	19.5833	36.61	38.72	37.3243	90	100	94.7083	132.5	33.7	33.7	10.7
17866745	27949113	30105841	M	2127-02-17	2127-02-16 18:53:00	2127-02-17 20:15:00	1.05694	73.1275	1	3	f	2127-02-17 03:38:41	2127-02-17 23:02:03	0.81	1	t	68	OBSERVATION ADMIT	TRANSFER FROM HOSPITAL	ENGLISH	MARRIED	Other	WHITE	DIED	48	104	66.9	71	130	100.9	28	62	41.725	21	74	58.2619	7	35	22.4474	35.06	36.33	35.4986	79	100	95.8485	136.2	24.7	29.8	6.9
17876251	29598170	30604886	F		2117-11-06 17:09:00	2117-11-10 16:00:00	3.95208	42.848	0	1	t	2117-11-06 18:50:00	2117-11-07 16:23:23	0.9	1	t	42	EW EMER.	EMERGENCY ROOM	ENGLISH	SINGLE	Other	WHITE	HOME	85	116	99.4783	121	158	145.227	59	105	90.8636	93	114	104.773	14	26	22.619	36.61	37.06	36.8233	94	99	97.7083	220	34	41.3	11.5
17876390	29719275	36479755	F	2191-01-29	2190-09-17 18:03:00	2191-01-29	133.248	70.7105	1	4	f	2190-11-04 18:48:58	2191-01-30 02:18:57	86.31	2	f	69	URGENT	TRANSFER FROM SKILLED NURSING FACILITY	ENGLISH	WIDOWED	Medicare	WHITE	DIED	71	90	82.5161	84	122	99.6333	42	63	50.4333	2	82	67.5	12	25	17.5484	36.28	36.89	36.6927	92	100	98.5484	201.667	25.8	29.8	8.4
17876390	29719275	36579426	F	2191-01-29	2190-09-17 18:03:00	2191-01-29	133.248	70.7105	1	4	f	2190-09-27 09:59:41	2190-11-04 18:38:44	38.36	1	t	69	URGENT	TRANSFER FROM SKILLED NURSING FACILITY	ENGLISH	WIDOWED	Medicare	WHITE	DIED	69	91	80.7073	87	140	110.365	35	86	51.2162	54	95	67.9189	15	28	20.5116	32	36.67	35.5993	91	100	96.6098	92.5263	18.1	27.8	5.7
17891364	26244681	34557154	M		2154-08-22 22:47:00	2154-08-28 18:22:00	5.81597	85.6405	0	1	t	2154-08-23 02:13:00	2154-08-23 20:33:06	0.76	1	t	85	EW EMER.	EMERGENCY ROOM	ENGLISH	WIDOWED	Medicare	WHITE	REHAB	64	81	72.4	119	146	132.235	35	86	61.2941	59	96	78.5625	14	35	21.9231	35.56	36.56	35.9875	89	99	93.2	75.5	34.4	34.4	11.8
17912943	28371777	30379613	M		2149-08-12 23:30:00	2149-08-17 17:14:00	4.73889	71.6142	0	2	f	2149-08-13 01:28:00	2149-08-14 21:42:11	1.84	1	t	60	EW EMER.	PHYSICIAN REFERRAL	ENGLISH	MARRIED	Medicare	WHITE	HOME HEALTH CARE	90	114	99.75	87	197	136.875	64	147	93.6667	76	156	107.292	9	27	17.9583	36.56	37.33	36.85	93	100	96.6667	276.8	38.4	38.4	13.3
17914007	27019697	30600358	M	2173-04-20	2172-06-29 07:15:00	2172-07-26 15:45:00	27.3542	82.4937	0	1	t	2172-06-29 15:36:33	2172-07-11 16:51:22	12.05	1	t	82	SURGICAL SAME DAY ADMISSION	PHYSICIAN REFERRAL	?	MARRIED	Medicare	UNKNOWN	REHAB	67	109	92.2162	63	150	104.25	30	74	54.4583	43	96	72.8854	8	30	22.3243	36.44	37.61	36.9106	98	100	99.625	104.556	23.9	33.9	7.8
17914766	24743178	32863488	F		2171-06-04 10:30:00	2171-06-24 18:45:00	20.3438	53.4222	0	1	t	2171-06-04 10:32:22	2171-06-17 22:30:20	13.5	1	t	52	URGENT	TRANSFER FROM HOSPITAL	ENGLISH	MARRIED	Other	WHITE	HOME HEALTH CARE	82	141	97.2	82	123	99.2857	53	85	61.6286	65	95.5	73.9286	21	29	23.375	36.89	38.72	37.9855	94	100	96.88	173.5	30	32.2	10
17914766	28219819	37510743	F		2171-11-29 00:18:00	2171-12-20 14:31:00	21.5924	53.9084	0	2	f	2171-12-13 10:31:51	2171-12-14 16:41:58	1.26	1	t	52	URGENT	TRANSFER FROM HOSPITAL	ENGLISH	MARRIED	Other	WHITE	AGAINST ADVICE	96	134	110.36	98	145	112.88	62	97	75.48	72	109	84.28	14	31	17.5192	36.56	37.17	36.85	93	100	96.04	120	24.3	24.3	7.5
17937444	27583234	30361547	M		2160-11-01 06:07:00	2160-11-04 12:01:00	3.24583	26.8358	0	1	t	2160-11-01 06:45:00	2160-11-01 21:09:28	0.6	1	t	26	EW EMER.	EMERGENCY ROOM	ENGLISH	SINGLE	Other	UNKNOWN	OTHER FACILITY	64	95	80	117	156	136.467	55	91	66.2	70	101	80.9333	17	28	22.1765	36.72	36.94	36.86	93	96	95.0588	118	41.7	46.7	14.2
17942812	21028509	37709322	F		2139-04-27 21:43:00	2139-05-21 16:40:00	23.7896	70.3201	0	1	t	2139-05-05 22:07:21	2139-05-06 16:20:15	0.76	2	f	70	EW EMER.	EMERGENCY ROOM	ENGLISH		Medicare	BLACK/AFRICAN AMERICAN	REHAB	72	99	85.05	121	147	136.167	12	95	68.1111	49	106	85.1667	13	23	17.35	36.22	36.94	36.54	95	100	99.05	126.333	20.7	26.5	6.6
17942812	21028509	38758070	F		2139-04-27 21:43:00	2139-05-21 16:40:00	23.7896	70.3201	0	1	t	2139-05-11 02:41:33	2139-05-15 15:25:26	4.53	3	f	70	EW EMER.	EMERGENCY ROOM	ENGLISH		Medicare	BLACK/AFRICAN AMERICAN	REHAB	54	108	81.75	93	176	137.25	46	90	69.9167	58	112	85.7917	15	34	23.375	35.22	36.78	36.4686	89	100	96.875	140.125	22.1	29.3	7.4
17942812	21028509	39634939	F		2139-04-27 21:43:00	2139-05-21 16:40:00	23.7896	70.3201	0	1	t	2139-04-27 23:35:00	2139-05-03 16:26:41	5.7	1	t	70	EW EMER.	EMERGENCY ROOM	ENGLISH		Medicare	BLACK/AFRICAN AMERICAN	REHAB	61	113	89.6087	108	109	108.333	64	66	64.6667	73	112	87.32	15	22	18.0417	32.22	36.78	34.8945	92	100	96.7391	204.4	23	27.4	7.6
17960779	23788641	33882599	F	2181-11-28	2181-11-27 17:09:00	2181-11-28 14:01:00	0.869444	45.9055	1	1	t	2181-11-27 17:10:53	2181-11-28 16:33:40	0.97	1	t	45	URGENT	TRANSFER FROM HOSPITAL	ENGLISH	MARRIED	Medicaid	WHITE	DIED	91	129	113.781	62	110	87.6216	21	72	58.4189	29	88	67.2297	8	35	25.0625	36.67	37.67	37.13	58	100	93	108	21.4	28.3	7.1
17967161	28178640	35720982	M	2179-07-05	2176-11-11 10:33:00	2176-11-28 20:04:00	17.3965	72.8631	0	1	t	2176-11-11 10:34:10	2176-11-17 21:20:11	6.45	1	t	67	EW EMER.	PROCEDURE SITE	ENGLISH	SINGLE	Medicare	BLACK/AFRICAN AMERICAN	CHRONIC/LONG TERM ACUTE CARE	104	118	113.385	111	134	125.154	72	91	81.0385	81	100	90.9231	16	30	22.92	36.83	37.28	36.9983	92	99	95.68	190.542	47.2	50.6	15.8
17973418	21692820	38680475	F		2147-06-27 23:58:00	2147-07-03 14:55:00	5.62292	78.4861	0	1	t	2147-06-29 14:23:18	2147-07-01 23:31:22	2.38	1	t	72	EW EMER.	TRANSFER FROM HOSPITAL	?	MARRIED	Other	WHITE	HOME	69	101	88.3077	113	162	134.24	48	68	60.36	70	95	81.44	15	24	20.1538	36.39	38.83	37.4438	92	97	95.6923	145.333	26.1	27.7	8.5
18002691	20684492	38120889	M	2190-11-13	2190-11-12 19:38:00	2190-11-13 00:50:00	0.216667	79.864	1	1	t	2190-11-12 20:58:00	2190-11-13 03:30:59	0.27	1	t	78	EW EMER.	EMERGENCY ROOM	ENGLISH	WIDOWED	Other	WHITE	DIED	103	122	110.667	59	151	98.3333	38	126	77.3333	42	132	81.6667	26	32	28	36.83	36.83	36.83	75	82	78.5		43.5	43.5	14.6
18014622	28801378	30405914	F		2184-03-17 00:10:00	2184-03-26 15:00:00	9.61806	47.2074	0	1	t	2184-03-19 02:59:03	2184-03-20 17:00:07	1.58	1	t	46	EW EMER.	EMERGENCY ROOM	ENGLISH	MARRIED	Other	WHITE	HOME HEALTH CARE	74	120	88.2308	93	129	107.353	56	77	63.3529	65	89	73.8824	10	26	16.2308	36.28	37.39	36.79	80	100	94.4231	98.1667	32.7	32.7	11.3
18036188	20198041	38824531	F		2133-03-09 14:17:00	2133-04-18 15:23:00	40.0458	80.1851	0	1	t	2133-03-10 09:57:51	2133-04-18 16:18:00	39.26	1	t	80	ELECTIVE	PHYSICIAN REFERRAL	ENGLISH	MARRIED	Other	WHITE	CHRONIC/LONG TERM ACUTE CARE	77	133	110.971	75	125	99.3235	48	70	59.4706	60	87	74.9412	13	42	21.2571				96	100	99.1471	133.647	21.9	32.9	8.7
18037163	26697866	34019922	M		2132-11-27 19:12:00	2132-12-26 18:40:00	28.9778	27.9084	0	1	t	2132-11-27 19:13:05	2132-11-30 15:21:10	2.84	1	t	27	URGENT	TRANSFER FROM HOSPITAL	ENGLISH		Other	UNKNOWN	SKILLED NURSING FACILITY	86	104	93.8148	105	152	131.12	68	99	80.92	83	105	91.68	8	37	14.6296	36.44	36.83	36.5733	90	99	95.7037	175	27.6	28.2	8.8
18037530	23430532	31260941	M	2166-08-05	2165-06-25 18:54:00	2165-07-08 15:59:00	12.8785	53.4813	0	1	t	2165-06-25 18:55:48	2165-06-26 13:31:41	0.77	1	t	53	URGENT	TRANSFER FROM HOSPITAL	ENGLISH	MARRIED	Other	WHITE	HOME HEALTH CARE	106	135	120.25	119	157	138.368	54	89	78.5263	69	110	92.3158	11	54	18.55	36.39	37.28	36.6867	93	98	96	88.5	27.1	31.5	9.4
18037530	23430532	38972827	M	2166-08-05	2165-06-25 18:54:00	2165-07-08 15:59:00	12.8785	53.4813	0	1	t	2165-06-27 15:35:47	2165-06-28 14:30:39	0.95	2	f	53	URGENT	TRANSFER FROM HOSPITAL	ENGLISH	MARRIED	Other	WHITE	HOME HEALTH CARE	91	113	102.211	112	150	133.368	63	84	74.8947	78	98	90.8947	13	25	18.2105	37.11	37.22	37.1283	93	98	95.6316	111	26.3	27.1	8.9
18054935	29200153	36463487	F		2164-11-06 20:47:00	2164-12-03 15:43:00	26.7889	75.8512	0	1	t	2164-11-12 22:58:46	2164-11-14 10:36:30	1.48	1	t	71	URGENT	TRANSFER FROM HOSPITAL	ENGLISH	SINGLE	Other	WHITE - OTHER EUROPEAN	SKILLED NURSING FACILITY	67	76	72.1875	93	187	133.615	45	108	65.8077	57	126	81.7037	13	21	17.875	36.39	37	36.6313	85	99	95.5312	120	28	37.6	9.1
18059705	29089538	39652125	F		2122-11-28 02:15:00	2122-12-02 01:12:00	3.95625	45.9065	0	1	t	2122-11-28 02:16:00	2122-11-29 15:39:21	1.56	1	t	45	EW EMER.	EMERGENCY ROOM	ENGLISH	SINGLE	Medicaid	WHITE	HOME	111	123	119.222	104	146	124.852	66	108	84.8519	76	115	93.8148	16	24	20.2593	36.67	37.28	36.8983	96	100	97.7778	190.125	31.2	35.9	10.2
18074451	28729019	31675924	M	2149-04-02	2149-01-08 15:39:00	2149-01-11 15:00:00	2.97292	62.021	0	1	t	2149-01-08 16:29:44	2149-01-09 11:36:00	0.8	1	t	62	EW EMER.	EMERGENCY ROOM	ENGLISH	SINGLE	Other	WHITE		63	89	76.8333	91	122	99.875	56	82	68.25	66	91	76.4706	19	24	21.8235	36.39	37.11	36.5975	94	99	96.8333	82	35.6	48.6	13.5
18079519	26824537	30526491	M		2172-05-02 19:20:00	2172-06-05 16:05:00	33.8646	65.3362	0	1	t	2172-05-15 11:10:00	2172-05-17 17:29:36	2.26	1	t	65	DIRECT EMER.	PHYSICIAN REFERRAL	ENGLISH	MARRIED	Medicare	ASIAN	HOME HEALTH CARE	69	126	85.2222	83	126	108.724	45	72.5	57.3966	57	83	70.0222	12	23	15.1852	35.7	37.7	36.8769	97	100	99.4444	150.682	23.4	31.3	7.8
18090790	22904708	35632826	F		2152-01-14 21:01:00	2152-01-22 13:26:00	7.68403	73.0374	0	1	t	2152-01-14 23:05:00	2152-01-16 18:20:11	1.8	1	t	68	EW EMER.	EMERGENCY ROOM	ENGLISH	DIVORCED	Medicare	WHITE	HOME HEALTH CARE	72	121	91.5	86	135	104.735	51	96	64.6765	60	104	73.8235	13	28	18.0882	36.5	37.72	36.9438	93	99	95.75	123.5	35	35	11.9
18114027	26102633	33612157	F		2177-02-11 20:25:00	2177-02-23 13:29:00	11.7111	52.1146	0	1	t	2177-02-13 17:21:50	2177-02-16 16:09:59	2.95	1	t	52	URGENT	TRANSFER FROM HOSPITAL	ENGLISH	MARRIED	Other	WHITE	HOME HEALTH CARE	83	130	105.885	77.5	129	102.481	42.5	71	56.9074	52.5	83	69.6111	6	21	15.1875	35.56	37.17	36.6178	98	100	99.8929	103.5	25.4	34.8	9.5
18126860	26659459	32338583	M		2147-05-17 20:43:00	2147-05-23 15:45:00	5.79306	64.3747	0	1	t	2147-05-17 20:43:46	2147-05-18 17:53:19	0.88	1	t	64	URGENT	TRANSFER FROM HOSPITAL	?	MARRIED	Other	WHITE	HOME	67	90	75.875	105	136	120.476	62	83	71.8095	74	93	83.1429	7	22	11.5217	35.67	36.78	36.2386	94	98	95.75	122	29.5	33.8	10.8
18126860	26659459	34699252	M		2147-05-17 20:43:00	2147-05-23 15:45:00	5.79306	64.3747	0	1	t	2147-05-19 15:02:51	2147-05-21 16:45:09	2.07	2	f	64	URGENT	TRANSFER FROM HOSPITAL	?	MARRIED	Other	WHITE	HOME	58	109	81.7976	92	161	120.707	37	89	64.7561	40	102	77.561	10	29	16.7955	36.28	37.33	36.6729	92	100	98.3864	121	33.3	34.9	11.3
18126860	26659459	36935553	M		2147-05-17 20:43:00	2147-05-23 15:45:00	5.79306	64.3747	0	1	t	2147-05-21 16:57:10	2147-05-21 21:34:26	0.19	3	f	64	URGENT	TRANSFER FROM HOSPITAL	?	MARRIED	Other	WHITE	HOME	75	87	82.75	150	168	160.75	88	133	108.25	106	137	120.25	11	28	18.75	36.11	36.17	36.14	93	99	96.5		37	37.3	12.2
18133897	27071392	34672356	M	2134-07-04	2134-06-14 23:45:00	2134-07-04 00:01:00	19.0111	57.4517	1	2	f	2134-06-15 01:32:00	2134-06-16 17:32:53	1.67	1	t	57	EW EMER.	EMERGENCY ROOM	ENGLISH	DIVORCED	Medicare	WHITE	DIED	88	118	103.32	100	142	115.042	61	92	73.6667	75	100	86.1667	9	33	20.2917	36.33	37.22	36.6814	93	100	98.3846	93.7143	24.8	27.8	6.8
18133897	27071392	35235601	M	2134-07-04	2134-06-14 23:45:00	2134-07-04 00:01:00	19.0111	57.4517	1	2	f	2134-06-30 01:04:42	2134-06-30 14:27:05	0.56	2	f	57	EW EMER.	EMERGENCY ROOM	ENGLISH	DIVORCED	Medicare	WHITE	DIED	103	119	107.714	82	142	102.714	54	117	74.2143	32	121	77.3333	14	31	19.6	36.33	36.94	36.57	93	100	97.2	100.667	23	24.7	7
18133897	27071392	38947124	M	2134-07-04	2134-06-14 23:45:00	2134-07-04 00:01:00	19.0111	57.4517	1	2	f	2134-07-01 11:58:17	2134-07-05 00:32:15	3.52	3	f	57	EW EMER.	EMERGENCY ROOM	ENGLISH	DIVORCED	Medicare	WHITE	DIED	98	109	101.692	82	155	96.9615	46	139	68.7692	60	215	82.8077	12	26	16.8462	36.17	37.11	36.5267	93	100	98.4444	116.75	25.4	26.4	8
18138541	24535259	39928091	F		2176-06-12 21:31:00	2176-06-16 14:00:00	3.68681	47.4487	0	1	t	2176-06-12 21:32:04	2176-06-15 21:07:59	2.98	1	t	47	DIRECT EMER.	PHYSICIAN REFERRAL	?	MARRIED	Other	OTHER	HOME	101	122	113.28	102	131	119.64	68	101	77.92	78	106	87.84	17.5	35	24.9	37	38.28	37.5787	88	100	95.92	96.3333	34	34.4	11.3
18146957	28070198	33758202	M		2145-02-19 06:23:00	2145-03-14 14:14:00	23.3271	67.1349	0	1	t	2145-03-04 03:08:18	2145-03-07 18:08:08	3.62	3	f	67	EW EMER.	EMERGENCY ROOM	ENGLISH		Medicare	UNKNOWN	REHAB	90	135	105.882	80	135	106.032	47	93	60.6129	54	97	70.2258	10	28	19.4242	36.89	37.67	37.2217	97	100	99.5455	152.667	25.6	33.9	8.3
18146957	28070198	34090678	M		2145-02-19 06:23:00	2145-03-14 14:14:00	23.3271	67.1349	0	1	t	2145-02-19 09:09:00	2145-02-22 18:40:31	3.4	1	t	67	EW EMER.	EMERGENCY ROOM	ENGLISH		Medicare	UNKNOWN	REHAB	95	111	101.222	82	133	111.077	50	95	70.5	57	101	79.2692	6	21	16.2414	36.67	37	36.8643	93	99	96.7692	335	30	33.9	10.1
18146957	28070198	35871872	M		2145-02-19 06:23:00	2145-03-14 14:14:00	23.3271	67.1349	0	1	t	2145-03-02 13:05:49	2145-03-03 17:03:13	1.16	2	f	67	EW EMER.	EMERGENCY ROOM	ENGLISH		Medicare	UNKNOWN	REHAB	72	92	84.1739	109	154	133.708	46	96	68.4583	64	107	83.125	7	30	21.2917	36.72	37.06	36.8517	92	99	95.7083	159.25	31.8	31.8	10.3
18158086	26977495	34554611	F	2117-07-31	2117-07-21 21:20:00	2117-07-31 01:23:00	9.16875	79.5528	1	1	t	2117-07-29 14:02:30	2117-07-31 05:51:45	1.66	1	t	79	OBSERVATION ADMIT	TRANSFER FROM HOSPITAL	?	MARRIED	Other	WHITE - RUSSIAN	DIED	89	120	103.284	69	160	110	36	92	58.6765	48	96	69.4154	9	43	22.2195	36.83	37.61	37.11	94	100	99.1688	158.429	20.2	25.2	6.3
18194216	27192491	35248081	M	2174-01-04	2173-12-10 00:17:00	2174-01-04 19:05:00	25.7833	76.9391	1	1	t	2173-12-25 11:15:51	2174-01-04 21:04:21	10.41	2	f	76	DIRECT EMER.	PHYSICIAN REFERRAL	?	MARRIED	Other	UNABLE TO OBTAIN	DIED	90	141	119.07	72	139	98.2159	40	62	50.875	50	87	65.5227	11	47	26.3953	36.94	39.44	38.2529	91	100	99.0303	157.429	24.7	31.6	8.3
18194216	27192491	39901160	M	2174-01-04	2173-12-10 00:17:00	2174-01-04 19:05:00	25.7833	76.9391	1	1	t	2173-12-10 00:17:56	2173-12-20 15:25:01	10.63	1	t	76	DIRECT EMER.	PHYSICIAN REFERRAL	?	MARRIED	Other	UNABLE TO OBTAIN	DIED	64	84	72.25	69	155	106.862	41	66	53.569	51	95	72.6833	16	27.5	20.6552	35.22	36.72	35.9208	96	100	98.3571	132.2	34	34	11.2
18210340	27584164	39000714	M	2179-11-02	2179-10-23 20:02:00	2179-11-02 18:07:00	9.92014	75.81	1	1	t	2179-10-23 20:03:39	2179-11-02 20:45:11	10.03	1	t	75	URGENT	TRANSFER FROM HOSPITAL	ENGLISH		Medicare	UNKNOWN	DIED	97	131	118.72	90	115	106.889	60	86	75	67	98	83.64	20	24	20.6154	36.78	38.22	37.6186	80	100	92.96	244.5	28.8	32.3	9
[truncated: 223 more rows]
[truncated: 336 more columns]
